# Supplementary material for: Transcriptomic characterization of tissues from patients and subsequent pathway analyses reveal biological pathways that are implicated in spastic ataxia
Source: Cell Biosci. 2022 Mar 11;12:29. doi: 10.1186/s13578-022-00754-1 (PMC8917697; doi:10.1186/s13578-022-00754-1)
Supplement: Supplementary file 2 — Additional file 2. Mapping percentages. The file includes the percentage of RNA-Seq reads mapped successfully against the reference genome for each sample analyzed. [file 13578_2022_754_MOESM2_ESM.xlsx]

## Sheet: Sheet1
RNA-Seq 1
Sample	Control LCL 1	Control LCL 2	Control LCL 3	Patient LCL 1	Patient LCL 2	Patient LCL 3	Control FCL 1	Control FCL 2	Patient FCL 1	Patient FCL 2	Control Neuron	Patient Neuron
% mapping	0.7	0.722	0.741	0.71	0.732	0.689	0.655	0.684	0.717	0.726	0.693	0.682
	0.731	0.75	0.767	0.736	0.758	0.72	0.685	0.712	0.746	0.753	0.72	0.712
	0.606	0.629	0.654	0.621	0.644	0.594	0.561	0.588	0.622	0.636	0.602	0.583
	0.572	0.587	0.614	0.58	0.607	0.558	0.528	0.547	0.583	0.597	0.562	0.543
RNA-Seq 2
Sample	Control FCL 1 1st replicate	Control FCL 2 1st replicate	Patient FCL 1 1st replicate	Patient FCL 2 1st replicate	Control Neuron	Patient Neuron	Control FCL 1 2nd replicate	Control FCL 2 2nd replicate	Patient FCL 1 2nd replicate	Patient FCL 2 2nd replicate
% mapping	0.836	0.829	0.832	0.83	0.824	0.82	0.825	0.829	0.827	0.825
	0.837	0.83	0.833	0.83	0.825	0.82	0.825	0.83	0.827	0.826
	0.759	0.751	0.753	0.751	0.75	0.744	0.745	0.75	0.747	0.744
	0.752	0.744	0.746	0.743	0.742	0.737	0.738	0.744	0.74	0.738
