# Supplementary material for: Transcriptomic characterization of tissues from patients and subsequent pathway analyses reveal biological pathways that are implicated in spastic ataxia
Source: Cell Biosci. 2022 Mar 11;12:29. doi: 10.1186/s13578-022-00754-1 (PMC8917697; doi:10.1186/s13578-022-00754-1)
Supplement: Supplementary file 3 — Additional file 3. Raw counts. The file contains the raw counts produced for each gene mapped against the reference genome. [file 13578_2022_754_MOESM3_ESM.xlsx]

## Sheet: Sheet1
gene_name	Control FCL 2 2nd run	Control FCL 1 2nd run	Patient FCL 2 2nd run	Patient FCL 1 2nd run	Patient FCL 1 1st run	Patient FCL 2 1st run	Control FCL 1 1st run	Control FCL 2 1st run	Control Neuron 2nd run	Control Neuron 1st run	Patient Neuron 2nd run	Patient Neuron 1st run	Patient LCL 2	Patient LCL 1	Patient LCL 3	Control LCL 1	Control LCL 2	Control LCL 3
5_8S_rRNA	0	1	0	0	0	0	0	0	0	0	0	0	0	0	0	0	0	0
5S_rRNA	6	2	3	3	7	8	11	10	11	26	14	29	20	12	20	9	14	14
6M1-18	0	0	0	0	0	0	0	0	0	0	0	0	0	0	0	0	0	0
7M1-2	0	0	0	0	0	0	0	0	0	0	0	0	0	0	0	0	0	0
7SK	43	56	21	38	25	32	57	104	36	52	22	39	95	72	80	72	72	69
A1BG	346	602	247	326	8	12	74	42	163	10	244	68	4	10	24	9	10	5
A1BG-AS1	493	378	379	532	38	26	200	179	124	27	127	46	21	29	59	10	27	7
A1CF	0	0	0	0	0	0	0	0	0	1	0	1	0	0	0	0	1	1
A2M	41	283	3238	5616	3241	2309	309	55	273	519	108	189	37	28	64	4	10	8
A2M-AS1	2	8	6	13	2	1	8	0	3	6	1	4	0	0	0	0	0	0
A2ML1	0	0	0	0	0	0	0	0	20	33	1	2	0	1	0	0	0	0
A2MP1	0	0	0	0	0	0	0	0	0	0	0	3	0	0	0	0	0	0
A3GALT2	2	3	0	3	0	0	0	0	0	0	0	0	0	0	0	0	0	0
A4GALT	1601	2991	1287	1205	10	18	291	103	277	9	12	4	5	19	7	1	4	2
A4GNT	0	0	0	0	0	0	1	0	0	1	0	1	0	0	0	2	0	0
AA06	0	0	0	0	0	0	0	0	0	0	0	0	0	0	0	0	0	0
AAAS	2649	1826	869	1825	94	51	1109	1138	1656	352	1578	694	81	127	365	66	65	21
AACS	1301	1351	534	907	163	105	696	635	702	307	589	300	345	399	625	298	338	222
AACSP1	0	2	0	0	0	0	0	0	3	3	12	21	0	0	0	0	0	1
AADAC	2	0	0	0	1	2	0	0	2	0	1	7	0	0	0	0	0	0
AADACL2	0	0	1	0	0	0	0	0	0	0	0	0	0	0	0	0	1	1
AADACL3	0	0	0	0	0	0	0	0	7	11	0	0	0	0	0	0	0	0
AADACL4	0	0	0	2	0	0	0	0	0	0	0	0	0	0	0	0	0	0
AADAT	511	331	311	314	627	769	439	715	400	1332	459	1250	0	0	1	1	1	0
AAED1	710	724	1039	538	805	2693	869	1001	39	143	32	83	483	504	276	729	224	370
AAGAB	2166	1853	1170	2260	2871	2253	2294	3111	1472	3983	1389	3575	2341	2899	2493	2734	3220	1732
AAK1	3437	2224	1364	2002	2593	2410	2567	4520	1137	3189	1439	3534	1836	2368	1829	1604	2147	2000
AAMDC	563	613	420	611	222	142	649	629	210	206	164	228	45	60	29	31	27	7
AAMP	5063	4180	2599	3638	99	81	1501	1425	2390	257	2829	587	80	178	387	104	70	53
AANAT	1	0	0	2	0	0	1	0	28	1	24	1	0	0	0	0	0	0
AAR2	1544	1348	1450	1949	308	227	854	897	905	390	1330	816	170	294	403	166	160	48
AARD	7	2	2	3	9	0	3	9	13	37	6	15	16	25	70	2	16	8
AARS	6856	17409	3368	7532	1212	613	12926	5170	5048	2660	3596	2472	2441	2053	8185	1287	1099	577
AARS2	1463	1014	388	748	66	53	395	445	904	315	815	307	62	135	175	132	126	42
AARSD1	5	2	2	5	0	0	25	13	1	1	0	5	0	0	3	0	0	0
AASDH	445	548	409	642	1222	1370	820	854	476	1869	307	973	1124	1178	898	1153	1603	1346
AASDHPPT	1614	1460	1388	1792	3820	5165	1890	2313	1593	7706	2768	8608	3843	4185	2641	5630	7076	5525
AASS	731	1506	659	1205	2117	1925	1988	1253	1144	4418	932	2840	452	348	111	54	518	111
AATF	2576	1739	1182	1682	662	527	1683	2677	1129	1234	1136	1340	875	1545	1653	1248	1094	473
AATK	0	2	1	1	0	0	0	0	173	1	183	1	0	0	0	0	0	0
AATK-AS1	0	0	0	0	0	0	0	0	1	0	5	0	0	0	0	0	0	0
AB007962	0	4	4	0	8	12	11	6	6	19	4	13	9	10	5	10	30	15
AB059369	0	0	0	0	0	0	0	0	0	1	1	1	0	0	0	0	0	0
AB062081	0	1	0	0	0	0	0	0	0	0	0	0	1	0	0	0	0	0
AB062083	0	0	0	0	0	0	0	0	0	0	0	0	0	0	0	0	0	0
AB074160	0	0	0	0	0	0	0	0	52	235	189	543	0	0	0	0	0	0
AB074162	2	8	11	26	34	22	10	3	16	41	23	67	11	33	9	30	47	13
AB074166	0	0	0	1	2	0	0	0	2	5	0	2	3	3	5	7	1	3
AB074188	0	0	0	0	0	0	0	0	179	777	727	1978	0	0	0	0	0	0
AB209185	0	0	0	0	1	0	0	0	0	0	0	1	1	1	1	3	5	3
AB231702	0	0	0	0	0	0	0	0	1	3	2	6	0	0	0	0	0	0
AB231703	0	0	0	1	0	0	0	0	0	0	0	0	0	0	0	0	0	0
AB231705	0	0	0	0	0	0	0	0	0	0	0	0	0	0	0	0	0	0
AB231710	4	10	1	8	3	0	0	0	0	0	1	7	0	0	0	1	0	1
AB231721	0	0	0	0	0	0	0	0	0	0	0	0	0	0	0	0	0	0
AB231722	0	0	0	0	0	0	0	0	0	0	0	0	0	0	0	0	0	0
AB231723	0	1	1	0	2	0	1	0	0	0	0	1	0	4	2	0	14	2
AB231724	0	0	0	0	0	0	0	0	0	1	0	1	0	1	0	0	0	0
AB231731	0	0	0	0	0	0	0	0	0	1	0	0	8	0	3	0	3	3
AB231741	0	0	0	0	0	0	0	0	0	0	0	0	0	0	0	0	0	0
AB231742	0	0	0	0	0	0	0	0	0	0	0	0	0	0	0	0	0	0
AB231761	0	0	0	0	0	0	0	0	0	0	0	0	0	0	0	0	0	0
AB231779	0	0	0	0	0	0	0	0	0	0	0	0	0	0	0	0	0	0
AB231784	0	0	0	0	0	0	0	0	0	1	0	5	0	0	0	0	0	0
AB240015	0	0	0	0	0	0	0	0	0	0	0	0	0	0	0	0	0	0
AB372727	0	0	0	0	0	0	0	0	0	0	0	0	0	0	0	0	0	0
AB429224	0	0	0	0	0	0	0	0	0	0	0	0	0	0	0	0	0	0
ABAT	41	62	500	686	400	447	72	45	2447	3436	4335	6986	244	253	318	82	346	184
ABCA1	352	4468	2319	2848	3823	4143	5041	463	2027	5938	919	2491	7	28	60	64	24	12
ABCA10	9	58	92	83	241	403	76	9	8	28	24	72	503	456	268	184	314	342
ABCA11P	159	188	122	130	188	203	249	250	177	438	163	402	172	218	206	195	216	127
ABCA12	0	2	1	1	0	3	3	0	13	32	17	66	312	557	656	34	89	50
ABCA13	0	1	0	1	4	1	3	1	57	190	49	151	7	27	2	11	9	10
ABCA17P	2	1	1	2	2	1	0	3	12	30	18	30	2	9	0	5	6	3
ABCA2	1774	4049	1571	2159	12	4	451	116	2481	93	2850	101	1	0	3	0	0	0
ABCA3	185	487	105	94	2	5	132	25	1563	118	2200	267	9	18	9	11	3	2
ABCA4	1	17	29	52	12	7	21	8	75	71	19	31	5	1	72	1	0	0
ABCA5	219	1014	919	666	1783	3765	1341	392	456	2505	392	1603	13882	6179	8747	7197	11339	10503
ABCA6	173	257	661	775	1635	2256	337	314	2	3	3	14	1219	1727	774	1794	1473	1911
ABCA7	299	926	233	306	6	2	149	26	448	28	453	42	16	24	117	8	7	5
ABCA8	250	823	1143	5977	9942	3068	1121	386	243	794	721	1836	1	1	4	0	7	5
ABCA9	101	266	422	644	1162	1307	344	225	8	47	59	136	144	167	99	64	153	119
ABCB1	8	3	1	1	3	2	4	13	17	54	33	66	281	257	212	389	809	671
ABCB10	1447	647	511	653	1094	1253	771	2088	288	1102	423	973	1603	1604	901	2141	3503	2900
ABCB11	0	0	0	0	0	0	0	0	2	7	3	5	1	3	0	0	0	0
ABCB4	22	31	112	52	49	208	29	29	46	105	3	8	607	454	469	391	549	483
ABCB5	0	0	0	0	0	0	0	0	1	2	2	2	0	0	0	0	0	0
ABCB6	1997	2024	1446	2205	122	87	716	606	1414	310	1502	598	94	159	204	142	156	100
ABCB7	653	750	446	710	1091	877	929	1052	506	1370	256	750	1834	2130	1860	2438	2304	1596
ABCB8	2111	1568	558	1067	21	7	251	201	772	77	1046	211	16	33	49	13	42	13
ABCB9	263	520	142	263	18	7	128	49	262	35	207	42	6	18	38	23	25	1
ABCC1	4066	3319	3810	4725	1202	1171	2000	2250	1439	976	840	844	757	1121	1339	1048	1195	606
ABCC10	1524	1278	591	944	35	18	394	318	677	112	750	204	56	80	216	71	125	94
ABCC11	1	9	1	5	1	1	8	3	14	16	10	9	0	1	1	0	2	1
ABCC12	0	1	0	2	2	0	3	0	3	1	2	4	0	1	0	0	8	0
ABCC13	0	0	0	0	0	0	0	0	6	27	0	0	1	0	0	0	0	2
ABCC2	40	49	16	19	15	22	47	49	16	38	30	118	24	53	58	38	37	19
ABCC3	1595	6883	3542	6170	1083	671	3510	850	18	7	21	10	1	4	0	0	3	0
ABCC4	1927	1338	701	949	1560	1624	1676	2743	407	1452	174	544	3995	4776	2204	4025	3330	3506
ABCC5	1410	1494	1038	1569	1045	986	1615	1587	2131	3203	2390	4446	137	288	109	234	483	239
ABCC5-AS1	0	0	0	0	0	0	0	0	0	0	0	0	0	0	0	0	0	0
ABCC6	0	70	35	39	12	5	36	0	39	15	7	1	0	0	0	0	1	0
ABCC6P1	1	3	3	2	9	9	5	0	10	34	1	0	0	0	1	0	0	0
ABCC6P2	3	5	5	7	4	7	7	2	1	7	4	2	0	0	0	0	0	0
ABCC8	0	0	0	0	0	0	0	0	291	64	227	56	0	0	0	0	0	0
ABCC9	1245	822	614	1788	3278	1636	1105	2156	47	182	27	85	213	170	1	85	2	3
ABCD1	694	1162	534	689	0	0	96	33	157	2	348	11	2	2	10	0	0	1
ABCD2	2	25	1	0	2	3	20	5	78	456	43	104	904	570	912	713	1836	1594
ABCD3	2049	1626	1222	2345	4706	3907	1988	3393	863	3697	1177	3714	2078	2353	1524	3059	4408	2711
ABCD4	993	1145	750	814	123	159	587	465	1715	676	1155	567	175	177	247	252	213	171
ABCE1	4445	2126	1603	3005	7533	6110	2991	7829	953	5116	1842	6327	9835	10500	6429	16476	20860	17040
ABCF1	0	4	4	0	0	0	0	0	0	0	0	0	0	10	0	0	0	0
ABCF2	4361	2461	2440	3910	1008	791	2135	3617	923	691	1838	1645	715	1270	1365	797	1105	363
ABCF3	2293	1935	1363	1869	104	71	936	838	921	198	1409	509	66	146	319	91	79	35
ABCG1	0	5	0	5	1	0	3	0	543	380	254	201	163	185	175	264	376	68
ABCG2	121	301	17	224	400	41	356	179	14	56	4	22	4	8	33	12	10	6
ABCG4	9	24	7	11	1	1	15	3	95	11	29	4	0	0	2	0	0	0
ABCG5	0	0	0	0	0	0	0	0	1	1	0	0	0	0	0	0	0	0
ABCG8	0	0	0	0	0	0	0	0	1	2	1	0	0	0	0	0	0	0
ABHD1	1	17	2	3	0	2	11	1	16	26	3	3	2	1	0	2	3	0
ABHD10	1293	963	523	904	1381	1190	1120	1963	864	2679	1082	2903	1388	1463	1027	2213	2042	2338
ABHD11	655	218	115	212	11	7	103	219	302	75	188	70	8	10	23	10	13	2
ABHD12	2882	1919	825	1716	362	290	1203	1454	852	355	829	461	321	326	344	307	312	206
ABHD12B	0	0	0	0	0	1	0	0	83	238	1	5	0	0	0	0	0	1
ABHD13	655	515	551	892	2263	2358	741	1057	356	2178	634	1939	2253	1810	1192	2302	2988	2862
ABHD14A	375	590	462	423	1	2	134	49	584	19	427	45	2	3	6	4	3	1
ABHD14B	2527	3604	2125	2717	469	424	1752	1166	644	280	181	85	374	467	585	338	267	236
ABHD15	1060	591	538	405	204	385	426	782	255	298	87	121	262	156	267	243	308	219
ABHD16A	0	0	0	0	0	0	0	0	0	0	0	0	0	1	0	0	0	0
ABHD16B	0	0	0	0	0	0	0	2	0	0	0	0	0	0	0	0	0	0
ABHD17A	573	693	215	297	1	0	41	14	142	1	305	8	1	0	6	4	0	1
ABHD17B	485	460	421	638	970	1072	530	667	438	1501	547	1424	1033	1292	734	1446	1959	1547
ABHD17C	481	559	835	959	1356	1808	559	553	267	784	561	1300	93	526	46	229	89	193
ABHD2	4913	3369	3799	4422	4138	4793	3349	5381	2636	4905	1686	3311	2543	2105	2365	1986	3813	2717
ABHD3	352	149	51	111	201	169	164	526	200	838	180	463	1617	1531	986	2013	2825	1929
ABHD4	1144	3644	2099	2594	246	207	2502	778	1073	400	628	351	200	256	675	118	75	74
ABHD5	1153	573	1176	1069	1824	3083	679	1684	357	1367	453	1575	721	769	526	917	1226	744
ABHD6	418	153	154	267	138	99	161	371	1455	1630	530	818	270	174	260	87	963	428
ABHD8	357	547	304	285	1	1	35	14	375	7	280	4	4	1	7	0	1	0
ABI1	1565	1410	1160	1303	1119	1384	1685	2184	543	1136	300	716	1979	1991	2283	1629	1457	1145
ABI2	2723	3201	1846	3407	4578	3981	4015	3840	5698	18138	4863	13576	2897	2162	2204	2376	2800	2721
ABI3	14	13	0	2	0	0	3	5	5	1	1	1	32	145	121	52	36	16
ABI3BP	1363	16746	1589	8688	11749	3029	22370	2391	60	250	121	402	3	30	1	6	6	23
ABL1	7296	11798	9425	12594	831	691	4412	2136	3341	815	3458	892	213	277	480	267	278	182
ABL2	5129	2375	2299	3076	3508	3579	2788	6907	1107	2415	980	2135	677	694	663	483	997	668
ABLIM1	470	962	351	721	868	543	1148	623	1687	3877	1716	4434	4438	1817	3556	1412	3547	1991
ABLIM2	0	57	1	0	0	0	28	1	63	33	82	36	0	0	0	0	2	0
ABLIM3	4490	3025	1227	923	328	539	2735	3842	179	162	245	334	1	2	0	0	0	2
ABO	0	0	0	0	0	0	0	0	1	1	0	0	0	0	0	0	0	0
ABP1	0	0	0	0	0	0	0	0	1	1	0	0	0	0	0	0	0	0
abParts	403	624	398	564	55	37	1177	639	291	176	306	394	12895	8678	33321	9193	7169	8957
ABR	5035	5463	3236	3391	258	280	2548	1954	3966	1056	3306	1096	350	498	902	318	277	175
ABRA	1	1	0	3	2	0	1	0	0	0	0	0	0	0	0	0	0	0
ABRACL	620	298	293	406	621	749	376	737	361	1060	314	746	2543	3601	2585	6112	6271	5083
ABT1	1087	730	602	769	339	299	332	529	504	361	763	676	373	675	425	690	499	279
ABTB1	652	1855	838	866	1	4	253	48	196	1	91	7	2	5	24	1	3	0
ABTB2	225	127	544	481	64	100	47	71	357	164	548	234	124	152	233	139	283	92
AC2	1	3	1	3	5	1	1	3	4	4	1	1	0	0	0	0	0	0
ACAA1	1209	1207	994	923	29	21	508	374	577	64	740	148	27	95	246	38	44	17
ACAA2	2919	1831	2443	2226	2114	3026	2196	3908	1240	2554	555	1112	1362	1768	2018	2071	1922	1358
ACACA	3227	4452	1906	2002	1363	1616	4954	4038	2836	3977	1447	2331	1257	1620	2333	1483	1590	788
ACACB	217	394	373	179	37	124	292	146	513	277	171	110	12	28	38	12	14	10
ACAD10	1008	1499	705	849	216	220	955	699	836	560	732	596	270	282	482	252	280	170
ACAD11	889	1761	4946	2960	3888	8555	2035	1345	1147	2769	804	1947	2582	1627	2807	2355	2597	2082
ACAD8	842	980	571	963	518	447	880	759	859	1047	921	1435	612	612	752	595	950	532
ACAD9	2622	1772	974	1701	440	385	1029	1303	770	408	690	484	334	389	444	559	629	373
ACADL	4	3	0	1	6	0	8	4	28	89	17	69	0	0	0	0	0	1
ACADM	1202	873	1038	1135	2656	3575	1147	1935	735	3440	897	2502	16913	15818	12315	18219	16419	21982
ACADS	552	546	346	271	0	0	68	32	208	9	81	3	5	8	32	1	0	2
ACADSB	615	1252	794	818	1366	2019	1583	1020	504	1741	546	1569	2972	2262	2291	2081	3794	2502
ACADVL	18010	17209	7150	10594	486	283	9144	8487	6424	1320	6706	2701	274	698	2131	342	359	157
ACAN	8	921	4225	268	28	659	514	4	118	84	5	8	0	1	0	0	0	1
ACAP1	28	67	27	27	0	0	11	4	36	0	38	0	73	180	612	82	49	34
ACAP2	2405	2535	1933	2471	4970	6380	3492	3706	913	4608	884	2671	6765	5558	4199	5832	8456	8878
ACAP3	4025	3954	860	1307	4	3	359	277	2388	63	6809	265	1	10	23	3	2	1
ACAT1	3259	3500	1918	2571	3599	3746	4755	5199	575	1730	584	1862	2954	3756	3228	5053	4216	3439
ACAT2	1491	805	400	577	574	494	980	1992	939	1706	1286	2556	2660	4134	3651	3268	3441	1847
ACBD3	2641	2809	2203	3568	5831	5464	3568	3883	1010	3767	1071	2740	2351	2678	1875	3236	3002	3503
ACBD4	273	633	372	318	4	7	182	57	328	35	242	37	16	17	65	9	22	4
ACBD5	1425	1015	969	1101	1872	2330	1199	2012	787	2763	636	1618	2081	1772	1534	2392	3356	3155
ACBD6	1320	1931	805	1471	1140	959	1222	1061	863	1321	981	1354	1496	1351	1318	1762	1318	1122
ACBD7	80	86	10	64	108	29	114	117	176	532	255	606	12	8	12	49	42	17
ACCS	299	1675	585	903	246	175	1044	199	95	67	10	8	174	428	421	300	99	241
ACCSL	0	0	0	0	1	0	0	0	0	3	0	4	1	0	10	0	0	1
ACD	1042	412	252	387	2	1	80	123	544	37	668	83	5	9	39	4	5	2
ACE	394	1494	648	334	13	24	485	113	51	12	20	3	2	0	17	1	0	1
ACE2	0	3	0	0	0	0	0	1	9	17	17	29	0	1	0	1	0	1
ACER1	1	0	1	0	0	0	0	1	0	0	1	0	0	0	0	0	0	0
ACER2	37	26	28	29	36	42	19	58	109	288	46	110	116	126	128	73	256	177
ACER3	1099	835	709	733	1614	2244	1085	1758	413	1662	426	1414	835	665	496	843	1319	995
ACHE	5	6	1	2	0	0	0	0	231	6	300	12	1	2	4	0	3	0
ACIN1	9981	9368	4677	7133	2044	1554	8230	8836	4811	3133	6827	5804	1228	2178	2618	1675	1660	878
ACLY	15257	14862	6517	12523	5137	3475	9806	10021	6569	5638	5981	7055	3979	5783	4790	6573	5390	3458
ACMSD	0	0	0	0	1	0	0	0	0	0	0	0	0	4	0	0	0	0
ACN9	497	244	106	191	337	294	253	543	216	849	190	395	384	549	290	740	922	790
ACO1	3118	6299	3508	6327	5579	3997	6431	3656	1162	2102	487	916	762	910	866	607	1033	450
ACO2	4101	4840	2400	3843	298	225	1896	1315	3177	634	3204	1011	442	567	1095	503	454	348
ACOT1	72	21	142	182	9	34	28	22	22	1	9	3	2	4	8	0	0	0
ACOT11	257	137	36	75	2	2	42	50	34	4	12	3	0	1	1	1	0	1
ACOT12	0	3	3	19	33	7	5	0	1	2	14	37	3	0	3	0	1	1
ACOT13	475	1001	492	785	714	814	1027	576	546	970	529	1090	924	1038	867	1344	1459	916
ACOT2	219	389	251	331	119	101	194	181	51	45	25	26	56	113	57	94	48	64
ACOT4	11	6	6	14	9	9	5	4	18	31	3	3	39	78	39	78	30	36
ACOT6	0	0	0	0	0	0	0	0	2	6	0	0	0	2	0	0	0	0
ACOT7	3511	1911	601	1089	90	75	474	713	1106	281	1666	409	126	159	119	206	163	88
ACOT8	298	335	141	231	0	0	76	28	150	17	124	16	0	3	26	2	2	4
ACOT9	2495	1768	1059	1734	1948	1561	1935	3458	331	737	191	520	1424	1469	1688	1666	1566	777
ACOX1	1799	1703	1484	1528	1499	2333	1772	2074	1255	2752	1190	2481	1567	1448	1530	1281	1985	1369
ACOX2	452	1016	675	837	140	119	714	326	106	55	61	59	0	0	0	0	0	0
ACOX3	900	1178	487	784	153	173	584	427	276	195	244	183	194	260	364	172	155	131
ACOXL	0	0	0	0	0	0	0	0	10	14	0	2	154	50	195	59	157	94
ACP1	2837	2392	1975	2988	3301	3304	2593	3416	2064	4722	2512	5446	2702	2685	2336	3665	3819	3146
ACP2	1658	1305	984	1406	168	132	652	833	998	414	1046	565	40	141	218	85	94	21
ACP5	46	138	42	86	4	2	57	16	14	4	5	0	27	57	74	13	19	16
ACP6	289	482	135	213	103	69	424	263	415	515	92	112	158	102	198	122	103	74
ACPL2	227	315	476	344	366	738	324	330	911	2016	1141	2464	15	22	27	14	36	14
ACPP	34	7	0	24	45	2	7	59	14	32	6	22	13	150	7	2	1	4
ACPT	0	0	0	0	0	0	0	0	0	0	1	0	0	0	0	0	0	0
ACR	0	0	2	2	1	0	1	0	11	1	12	9	0	0	0	0	0	0
ACRBP	4	27	5	12	2	4	22	8	81	53	69	41	7	4	8	4	15	4
ACRC	50	76	24	54	55	57	91	79	29	60	88	181	87	85	90	107	49	72
ACRV1	2	1	0	0	0	0	0	3	2	9	8	10	3	2	1	2	0	0
ACSBG1	0	0	0	0	0	0	0	0	38	19	8	3	0	2	1	2	0	0
ACSBG2	0	0	2	2	1	0	0	0	1	2	2	2	0	2	0	2	1	1
ACSF2	230	1123	479	872	90	52	644	112	359	134	119	62	44	61	161	46	20	2
ACSF3	749	841	512	657	28	19	229	127	310	44	381	72	54	49	156	31	18	12
ACSL1	1636	1456	1433	1586	1790	2328	1686	2158	508	1401	804	2087	6357	5530	5393	7931	7224	7174
ACSL3	3817	4039	1962	3089	5776	5404	5048	6020	2229	8910	1158	3651	3744	3388	3039	4927	6022	5426
ACSL4	6038	7659	6262	13184	29416	20208	10211	9948	935	4364	658	1831	14446	14113	10942	14587	25782	21632
ACSL5	47	117	78	57	67	101	183	100	1	3	2	7	2324	3017	2338	2687	3351	2282
ACSL6	0	0	0	0	0	4	1	0	302	884	178	515	0	1	2	0	0	1
ACSM1	0	2	0	0	0	0	0	0	39	33	13	14	1	1	3	0	1	0
ACSM2A	0	0	0	0	0	0	0	0	0	1	0	1	0	0	0	0	0	0
ACSM2B	0	0	0	0	0	0	0	0	1	1	4	10	0	0	0	0	0	0
ACSM3	11	28	10	15	26	19	23	13	28	74	5	24	635	1005	607	910	564	389
ACSM4	0	0	0	0	0	0	0	0	0	0	0	0	0	0	0	0	0	0
ACSM5	4	23	38	14	6	11	21	5	1	0	0	0	0	0	0	1	0	0
ACSS1	176	353	290	251	78	94	211	89	538	368	101	97	442	630	506	718	409	278
ACSS2	1228	1796	975	1276	295	249	1541	1017	646	446	440	404	213	258	907	117	172	56
ACSS3	267	895	412	538	698	608	1093	426	383	1066	100	230	2	10	9	0	0	1
ACTA1	1	3	0	1	0	0	0	0	3	3	34	4	0	0	0	0	0	0
ACTA2	1264	3871	2908	14733	1287	263	3096	940	412	187	1393	917	79	109	254	87	99	154
ACTB	313734	268134	153887	303105	84177	57664	104912	133113	35663	21999	90461	68188	86589	156307	101317	143716	108741	54964
ACTBL2	0	1	0	14	17	0	0	0	0	0	0	0	0	1	0	0	0	2
ACTC1	21	6	50	103	18	17	7	20	58	40	29	34	0	0	0	0	0	0
ACTG1	255851	297026	168698	262460	91163	75397	141700	132041	73950	55530	125908	108085	34753	52174	33306	54335	36843	27322
ACTG2	12	259	118	465	37	5	168	8	85	31	221	123	0	0	0	0	1	0
ACTL10	29	35	6	12	1	1	7	10	2	3	5	1	1	3	2	2	0	0
ACTL6A	3489	1358	802	1378	2329	1809	1648	5204	1057	3293	1306	3502	2201	2746	1850	4264	3844	2324
ACTL6B	0	0	0	1	0	0	0	0	429	31	650	76	0	0	0	0	0	0
ACTL7A	0	0	0	0	0	0	0	0	0	0	0	0	0	0	0	0	0	0
ACTL7B	0	0	0	0	0	0	0	0	0	0	0	0	0	0	0	0	0	0
ACTL8	3	16	1	3	2	1	5	4	5	0	2	1	0	0	0	0	0	0
ACTL9	0	0	0	0	0	0	0	0	0	0	0	0	0	0	0	0	0	0
ACTN1	27922	22430	14391	41071	6728	3674	9076	9219	2343	965	3311	1690	64	326	10	358	65	107
ACTN1-AS1	1	0	2	2	0	0	1	0	0	1	1	0	0	0	0	0	0	0
ACTN2	1	0	1	2	4	0	1	1	53	90	95	128	0	1	0	0	0	2
ACTN3	3	8	4	5	0	0	3	0	10	0	6	1	0	0	3	0	0	0
ACTN4	49239	58068	18756	36224	999	610	14623	9164	4017	472	4093	580	196	290	590	234	250	192
ACTR10	2946	2762	2356	3356	5910	6503	2883	3891	1182	3964	1895	5146	1939	1925	1456	2514	2866	1927
ACTR1A	9854	5622	4392	6563	1094	740	3654	6435	3706	1837	4188	2977	415	864	1147	477	435	169
ACTR1B	3617	4135	1502	2494	189	135	1435	949	2109	490	1109	339	247	237	667	215	182	100
ACTR2	17671	12595	7358	12494	30908	25835	17587	31107	3388	17799	4664	15095	41984	39369	28630	42725	53910	52784
ACTR3	17819	10957	9160	12193	23087	26604	13352	26947	2665	10619	4726	12770	28810	31166	20256	37849	39824	37529
ACTR3B	132	123	135	174	189	159	99	137	324	591	306	536	183	195	120	150	283	221
ACTR3BP2	0	0	0	0	0	0	0	0	0	0	0	0	0	0	0	0	0	0
ACTR3BP5	2	0	0	0	0	4	1	1	2	2	0	2	0	0	2	1	0	0
ACTR3C	1	0	3	6	6	6	0	0	12	4	1	7	18	47	56	57	38	25
ACTR5	338	254	114	181	78	69	246	273	291	345	336	443	131	241	166	182	189	98
ACTR6	673	758	583	900	2203	2189	953	1149	546	2673	562	2047	2631	2029	1666	3264	3229	4080
ACTR8	1262	1195	1065	1481	1542	1571	1464	1727	843	1950	623	1477	1185	1914	1446	1404	2168	1304
ACTRT1	0	0	0	0	0	0	0	0	0	0	0	0	0	0	0	0	0	0
ACTRT2	0	0	0	0	0	0	0	0	0	0	0	0	0	0	0	0	0	0
ACTRT3	158	114	191	203	196	229	118	174	9	10	4	16	8	8	5	13	29	9
ACVR1	1887	2566	2682	3765	3719	3478	2903	2433	1600	3321	524	1145	46	32	17	9	23	11
ACVR1B	917	1236	988	1385	482	454	957	750	3923	3308	1854	1951	14	71	29	15	24	9
ACVR1C	50	344	108	254	722	493	473	63	23	138	10	33	48	22	19	3	8	9
ACVR2A	157	197	683	927	1721	1909	311	260	915	4055	1381	4735	110	114	60	58	62	39
ACVR2B	126	241	150	144	162	212	248	122	2468	5884	2918	7538	377	198	327	324	347	390
ACVR2B-AS1	4	15	15	16	14	27	18	2	40	58	20	42	3	5	3	1	3	1
ACVRL1	2247	1676	2146	1010	96	210	691	738	39	13	10	3	0	1	2	0	0	0
ACY1	1315	1078	442	841	14	9	338	227	379	32	172	38	13	20	61	11	12	1
ACY3	0	0	0	0	0	0	0	0	0	0	0	0	1	14	0	1	0	0
ACYP1	398	271	416	289	263	430	273	545	258	549	242	417	183	135	144	368	306	291
ACYP2	102	101	132	160	180	355	124	107	58	188	138	330	172	161	144	151	207	220
AD_1	16332	15982	13169	23487	29882	28274	17907	22113	7858	21345	10008	26734	32602	38764	43966	28368	43678	17764
ADA	269	2256	314	601	76	37	1238	161	388	122	150	107	636	492	888	239	193	75
ADAD1	0	0	0	0	0	0	0	0	0	2	0	0	0	0	0	0	0	0
ADAD2	0	0	0	1	0	0	0	0	2	1	3	1	0	0	0	0	0	0
ADAL	299	336	275	379	676	563	482	582	332	936	395	1170	663	624	593	845	1233	661
ADAM10	6488	5727	5403	6092	11115	13924	7366	9966	1963	7344	1344	3951	5101	4076	3561	5005	7985	5693
ADAM11	24	43	12	18	0	1	13	1	273	29	632	85	1	1	7	0	2	1
ADAM12	1546	9318	1188	6627	5986	1581	8785	1705	372	707	217	488	36	11	7	1	46	10
ADAM15	6495	2523	2651	3927	23	22	549	831	1100	48	1290	84	4	9	42	8	3	2
ADAM17	1237	1159	1412	1433	2002	2990	1376	1766	1132	3430	1073	2707	1153	1371	1077	1334	1775	1674
ADAM18	0	0	0	0	0	0	0	0	0	1	1	0	2	6	0	4	0	3
ADAM19	2640	3383	818	4004	1297	305	2600	2165	770	659	436	473	312	392	1544	282	975	235
ADAM1A	97	75	72	70	56	70	97	131	193	345	338	670	154	161	125	141	123	107
ADAM2	0	0	0	0	0	0	0	0	0	0	0	0	0	0	0	0	1	2
ADAM20	2	5	2	3	3	7	5	3	5	13	7	12	6	5	3	4	2	6
ADAM20P1	4	6	3	2	5	4	11	6	13	26	52	135	11	11	8	15	5	4
ADAM21	4	15	11	18	14	8	27	17	3	10	4	13	14	10	11	6	24	12
ADAM21P1	0	3	0	2	9	2	3	2	0	3	1	2	2	5	4	1	3	1
ADAM22	33	23	45	16	26	126	41	67	537	2012	417	1311	2502	1727	856	1324	2879	2777
ADAM23	1084	623	277	604	701	460	861	1779	1045	3210	716	1956	88	220	1209	27	6	3
ADAM28	5	44	73	20	27	189	90	4	6	65	13	51	6	4	33	0	4	0
ADAM29	0	0	0	0	0	0	0	0	1	5	1	6	1	0	2	0	1	0
ADAM30	0	0	0	1	0	0	0	0	0	0	0	0	0	0	0	0	0	0
ADAM32	35	31	40	28	82	193	36	58	13	50	63	233	4	4	5	7	7	6
ADAM33	5610	21220	8344	6256	339	444	6834	1563	183	49	18	5	0	0	0	0	0	1
ADAM3A	0	0	0	0	0	0	0	0	0	3	1	3	0	0	0	0	0	1
ADAM5	0	0	0	0	0	0	0	1	1	3	0	11	0	0	0	0	0	0
ADAM6	0	0	0	0	0	0	0	0	0	0	0	0	0	0	0	0	0	0
ADAM7	0	0	0	0	0	0	0	0	0	0	0	0	1	0	0	0	1	0
ADAM8	648	149	36	44	2	5	25	62	101	5	314	43	181	208	297	226	111	105
ADAM9	21530	25708	12611	22459	42004	31850	34044	34128	2443	9762	2149	5979	3446	2512	2732	2712	4446	3283
ADAMDEC1	0	0	1	0	0	11	0	0	0	0	0	0	34	9	23	3	338	30
ADAMTS1	7639	13898	8870	32697	24032	9094	12575	7924	2407	3835	796	1361	0	6	0	0	6	5
ADAMTS10	65	415	490	505	2	6	62	6	993	42	1099	63	0	0	0	0	0	0
ADAMTS12	1073	614	1036	2746	708	347	549	976	311	294	102	94	63	119	33	20	56	21
ADAMTS13	98	499	187	147	5	10	121	18	417	53	528	81	6	3	19	2	2	2
ADAMTS14	401	3363	660	871	75	87	983	97	66	17	65	13	0	0	1	0	0	0
ADAMTS15	668	12889	1269	4588	731	221	5793	284	227	117	619	404	2	0	0	0	1	2
ADAMTS16	0	3	0	0	0	0	0	2	60	68	155	196	31	52	38	0	77	11
ADAMTS17	1	5	3	7	0	0	0	2	215	161	101	103	0	1	2	0	0	2
ADAMTS18	0	0	6	1	6	7	0	0	667	1341	829	1713	0	0	0	0	0	1
ADAMTS19	0	0	0	0	0	0	0	0	348	1256	119	300	1	0	0	0	1	0
ADAMTS2	3784	5447	6654	15144	4294	2181	2479	1548	452	223	349	252	0	1	0	1	4	0
ADAMTS20	0	0	0	0	0	0	1	0	324	1251	140	463	0	1	0	0	0	0
ADAMTS3	182	48	121	133	242	254	65	337	354	1169	678	2036	0	3	0	2	1	2
ADAMTS4	667	538	302	851	57	34	202	207	82	28	63	20	0	0	1	0	0	0
ADAMTS5	238	4304	4820	4653	8973	13371	4655	282	117	400	139	368	0	4	0	0	9	7
ADAMTS6	1445	1040	632	2378	3184	1264	1355	2109	279	830	118	280	329	387	316	462	531	285
ADAMTS7	95	766	1117	2734	14	10	78	5	799	36	1412	61	3	2	11	0	2	1
ADAMTS8	20	52	37	70	6	8	34	9	86	22	79	41	0	0	0	0	0	0
ADAMTS9	22	32	270	543	378	294	45	19	1398	2152	842	1343	0	0	0	1	0	0
ADAMTS9-AS2	2	18	105	103	103	200	18	1	36	102	14	18	0	0	0	0	0	0
ADAMTSL1	11699	15105	8021	6703	1960	2649	9453	7498	486	346	182	142	1	1	1	0	3	6
ADAMTSL2	0	3	0	2	0	0	1	0	61	1	13	0	0	0	2	0	0	0
ADAMTSL3	1	0	2	3	0	0	0	5	45	80	31	51	4	13	3	3	15	21
ADAMTSL4	1440	1858	3216	1944	117	219	520	316	1812	361	273	90	1	1	0	0	0	0
ADAMTSL5	289	402	355	247	24	37	200	118	18	9	5	5	3	2	0	0	1	0
ADAP1	38	26	17	50	0	0	2	2	237	4	448	11	6	18	17	3	2	3
ADAP2	13	67	4	12	5	6	87	7	39	26	17	25	47	36	82	11	23	24
ADAR	10369	11240	7079	9224	5521	5094	11106	11100	10511	13723	5477	8830	15825	20860	21377	14814	18368	9423
ADARB1	763	548	1610	3236	1562	1011	413	549	755	884	767	1042	37	20	19	13	53	23
ADARB2	0	0	0	0	0	0	0	0	85	87	199	213	83	27	10	8	112	52
ADARB2-AS1	0	0	0	0	0	0	0	0	1	0	1	0	0	0	0	0	0	0
ADAT1	988	369	326	607	438	341	429	1214	293	546	322	547	379	464	519	478	617	525
ADAT2	348	411	105	243	425	263	463	509	350	1045	235	612	2823	2016	2158	2601	3114	2687
ADAT3	105	86	13	18	1	0	1	3	4	0	35	1	0	1	3	1	3	1
ADC	84	277	402	244	28	33	148	23	328	92	105	49	2	5	6	0	0	0
ADCK1	189	185	82	212	9	5	131	80	301	107	244	122	12	40	47	17	11	5
ADCK2	1255	1213	736	804	28	34	377	348	610	105	371	52	31	64	131	24	33	12
ADCK3	327	829	475	352	58	97	359	117	809	312	340	166	114	140	131	106	145	83
ADCK4	778	1651	580	704	10	12	375	128	1189	79	1057	153	33	42	93	23	22	15
ADCK5	332	316	120	167	1	0	19	10	120	3	111	4	1	4	4	1	2	2
ADCY1	40	65	19	16	4	6	46	19	1744	1576	1710	2166	422	362	791	33	30	17
ADCY10	2	5	3	4	4	1	2	4	11	31	5	16	1	3	6	4	1	1
ADCY10P1	126	139	39	83	100	77	257	213	120	323	172	417	94	50	91	76	190	114
ADCY2	2	1	2	1	0	4	3	2	774	650	871	978	1	1	0	1	0	0
ADCY3	2565	3459	1911	2163	119	93	1310	756	814	135	211	86	189	317	318	132	189	85
ADCY4	79	966	1556	2038	172	133	433	39	18	2	0	0	6	12	22	1	2	0
ADCY5	7	3	18	17	1	5	1	2	534	163	297	124	0	0	0	0	0	0
ADCY6	1918	4303	2342	4223	469	239	2528	1050	2433	857	2096	1257	50	124	11	38	21	8
ADCY7	5671	3342	2425	2040	1039	1635	1944	3501	262	319	101	142	1657	1701	1605	2220	1698	2104
ADCY8	9	0	1	0	1	0	2	11	168	137	352	516	0	0	0	0	0	0
ADCY9	2068	4382	3412	2986	474	791	2104	870	796	315	472	251	7	3	0	0	12	2
ADCYAP1	0	0	0	0	1	0	0	0	220	628	712	1600	0	0	0	0	0	1
ADCYAP1R1	23	7	0	0	0	0	5	34	2078	1866	1636	2186	0	0	0	0	0	0
ADD1	15316	14532	10722	12062	4421	4885	9817	10356	5819	4469	7656	6052	2895	2623	4191	2728	3438	2013
ADD2	611	169	3	18	4	2	122	429	3046	2230	1765	1642	7	1	7	0	21	15
ADD3	3671	6046	7587	6053	11502	21745	7908	5760	2975	12100	1649	4976	4468	5560	1711	6782	4281	5810
ADGB	0	0	0	0	0	4	0	1	13	49	1	8	2	2	0	8	2	3
ADH1A	1	7	108	25	14	54	13	0	0	0	0	1	0	0	0	0	0	0
ADH1B	6	739	12602	3234	3834	23758	729	21	1	1	6	6	0	1	0	0	22	0
ADH1C	1	10	28	22	37	150	37	1	0	1	1	2	0	5	0	4	0	0
ADH4	0	1	40	4	9	68	1	0	0	0	0	2	0	0	0	0	0	0
ADH5	4656	5532	11212	10154	12087	20578	7299	7452	2532	7552	2525	6462	1823	2312	1707	3069	3196	2088
ADH6	0	0	5	8	17	5	1	0	0	1	0	0	0	5	0	0	0	0
ADH7	0	6	9	2	1	19	1	0	0	0	0	3	0	0	0	0	0	0
ADHFE1	60	268	165	171	147	169	257	69	163	269	106	234	161	159	120	66	75	36
ADI1	4821	4045	2071	3193	2407	2464	3146	4500	413	838	909	1619	1255	849	1112	809	1337	933
ADIG	0	0	0	0	0	0	1	0	0	0	0	0	0	0	0	0	0	0
ADIPOQ	0	0	0	0	0	0	0	0	7	15	0	2	0	0	0	0	0	0
ADIPOQ-AS1	0	0	0	0	0	0	0	0	0	0	0	0	0	0	0	0	0	0
ADIPOR1	3127	2788	2734	4422	2608	2244	2462	3436	1412	1889	1305	2058	1518	1932	2156	2246	2062	1458
ADIPOR2	3769	3662	2558	3757	3223	2780	4197	4936	1798	3287	1601	3299	2783	4299	3393	3466	4495	2513
ADK	4070	2581	1072	1829	2668	2692	3063	5798	423	1392	507	1218	2452	2399	1768	3255	2423	1749
ADM	5482	20349	33547	27037	9667	16786	8246	2140	191	129	226	136	62	4	99	61	401	738
ADM2	9	916	82	543	22	5	254	1	343	42	160	30	44	28	132	14	1	1
ADM5	38	39	2	10	0	0	6	9	53	3	156	8	5	7	11	0	1	1
ADNP	4018	3958	2683	3448	4351	4423	4548	5601	4237	11005	5014	12066	5432	6351	4800	6504	6876	5797
ADNP2	1151	854	668	916	946	832	665	1040	1777	3191	1354	2408	1047	1542	1027	1253	1432	1132
ADO	1432	1097	856	1263	2194	2426	887	1686	559	2155	1043	2740	4664	3127	2788	4055	4248	3960
ADORA1	311	100	73	260	1	0	27	81	102	1	137	33	0	0	0	0	0	0
ADORA2A	163	44	35	54	2	1	12	26	121	12	242	28	50	89	176	59	26	19
ADORA2A-AS1	4	2	0	3	0	0	1	1	3	1	8	1	0	0	0	2	0	0
ADORA2B	174	309	113	215	145	92	266	201	96	133	106	159	3	18	0	3	25	1
ADORA3	5	0	2	0	0	0	1	6	1	3	0	0	8	5	5	1	1	5
ADPGK	2854	1721	2202	2636	1831	1898	1769	3237	855	1340	989	1692	1374	1982	1520	2348	1875	1387
ADPGK-AS1	0	2	1	1	0	0	0	0	0	0	0	1	1	4	1	0	0	1
ADPRH	512	395	188	264	261	264	369	515	35	80	12	23	2218	3204	2437	2468	2141	1971
ADPRHL1	222	56	131	49	10	40	18	98	92	31	112	56	0	0	3	0	4	1
ADPRHL2	1648	897	576	953	29	24	457	625	958	171	1152	360	30	70	149	60	34	17
ADPRM	142	309	307	293	363	524	326	186	203	467	167	387	456	474	294	604	355	349
ADRA1A	0	0	1	0	0	0	0	0	26	50	23	41	0	1	1	0	0	0
ADRA1B	35	12	12	7	2	1	1	12	17	1	26	7	2	1	1	0	0	0
ADRA1D	100	417	145	265	29	27	164	28	4	1	13	3	0	0	0	0	0	0
ADRA2A	85	58	289	24	26	265	37	89	141	180	115	148	1	0	0	0	2	2
ADRA2B	0	0	0	3	0	0	0	0	14	7	4	0	5	0	4	1	1	0
ADRA2C	55	58	3	24	0	0	11	6	73	3	80	4	0	0	0	0	0	0
ADRB1	1	0	0	0	0	0	0	0	3	5	14	16	22	32	48	16	35	424
ADRB2	101	108	109	54	34	73	84	91	4	13	25	43	6	15	1	5	2	3
ADRB3	0	0	0	0	0	0	0	0	6	3	0	0	0	0	0	0	0	1
ADRBK1	2577	2631	1176	1910	32	21	552	358	1954	163	2050	174	200	256	803	133	78	72
ADRBK2	157	278	122	214	251	195	331	230	855	2355	483	1158	5962	4041	5381	5082	3781	5489
ADRM1	4761	2182	1328	2122	11	8	336	400	777	23	2767	123	26	23	132	19	15	8
ADSL	3187	2463	1203	2425	667	372	2271	2900	1351	1126	1405	1730	627	1347	1360	1077	945	426
ADSS	2274	1793	1024	1823	3994	3522	2144	3556	818	3848	759	2337	3680	3739	2309	5742	6290	5231
ADSSL1	34	67	62	91	12	14	45	9	210	60	48	32	2	0	2	1	0	0
ADTRP	384	4	9	18	21	27	13	575	17	85	8	19	242	10	257	196	267	40
ADV21S1A1N	0	0	0	0	0	0	0	0	0	0	0	1	0	0	0	0	0	0
AEBP1	25122	18255	25805	20860	213	302	4800	4925	1341	106	1019	146	0	6	3	2	1	0
AEBP2	1018	1103	950	1189	2546	2844	1445	1533	569	3054	712	1993	3773	2886	2466	3622	4231	4907
AEN	3308	1634	1207	1753	453	426	871	1821	1687	1031	1585	1085	727	866	1443	681	786	281
AES	10405	9927	6877	8609	941	1301	3554	2912	3636	1192	4218	1500	1043	1169	1682	693	682	645
AF007147	0	0	0	0	0	0	0	0	2	0	3	3	5	5	6	5	3	9
AF070581	74	42	25	208	437	93	54	141	1276	6460	1185	3929	15	21	9	10	18	13
AF072097	0	0	0	0	0	0	0	0	0	0	0	0	1	0	0	0	1	0
AF075112	0	7	1	1	1	0	7	1	5	11	36	37	2	0	0	0	2	1
AF079515	1023	1588	1974	2509	4023	4986	1973	1655	1521	3880	1581	4279	12325	14159	11770	5647	11626	8823
AF085962	0	0	0	0	0	0	0	0	0	0	0	0	0	0	0	0	0	0
AF085995	22	25	13	22	46	54	35	39	60	214	95	356	203	150	163	242	138	124
AF086102	0	2	0	1	0	1	3	6	7	15	22	39	4	6	1	2	5	5
AF086125	5	3	0	3	2	0	3	4	3	3	2	2	0	0	0	0	0	0
AF086132	218	77	36	104	279	192	92	307	29	178	129	373	323	295	274	420	753	456
AF086154	0	1	1	0	1	1	3	1	2	8	0	0	0	0	0	0	0	0
AF086184	84	143	44	54	7	17	26	13	34	8	21	2	1	4	5	2	2	7
AF086203	0	2	0	0	4	1	2	0	0	1	1	1	1	1	2	0	0	0
AF086219	0	0	0	0	0	0	0	0	0	0	0	0	0	0	0	0	0	0
AF086258	0	2	3	1	2	1	2	0	0	0	0	0	0	0	0	0	0	1
AF086285	82	51	44	49	35	44	45	78	73	70	14	17	51	32	55	54	46	40
AF086288	4	3	4	4	0	0	2	2	1	1	1	2	0	0	1	0	0	0
AF086294	0	0	0	0	0	0	0	0	0	0	0	0	0	0	0	0	0	0
AF086303	0	0	0	1	0	2	0	0	0	2	0	2	1	5	0	1	0	0
AF086351	615	759	585	801	172	244	399	317	191	109	97	68	48	57	71	40	39	55
AF086476	9	15	3	18	22	18	19	14	1	6	0	2	20	25	8	23	16	10
AF088041	2419	2137	1741	2298	2201	2243	2367	3076	491	946	837	1715	1250	1754	1367	1178	2022	1374
AF090939	0	1	0	0	1	0	1	3	1	0	3	2	10	0	2	1	4	2
AF119915	1	2	2	2	6	12	4	5	4	22	8	34	11	10	9	6	15	25
AF143870	0	0	0	0	0	0	0	0	0	0	0	0	0	0	0	0	0	0
AF143871	0	0	0	0	0	0	0	0	6	3	32	39	0	0	0	0	2	1
AF161365	3	6	1	1	2	1	16	2	6	5	2	2	0	2	0	0	0	0
AF161442	0	0	0	0	0	0	0	0	0	0	0	0	0	0	0	0	0	0
AF198444	141	104	272	79	59	331	88	164	12	18	5	2	0	2	0	1	0	0
AF216583	0	0	0	0	0	0	1	0	0	0	0	0	0	0	0	0	0	0
AF258550	20	38	35	20	6	7	19	10	13	0	47	34	1	2	4	0	1	0
AF268386	5116	6864	5374	7975	19382	19937	10695	9579	356	1587	172	656	293	425	779	182	1078	259
AF279775	1	0	0	0	0	0	0	0	0	0	0	0	0	0	0	0	0	0
AF279780	0	1	0	0	2	1	1	1	6	24	7	24	17	14	82	20	9	6
AF279782	0	0	0	0	0	0	0	0	119	393	114	303	16	81	18	37	28	10
AF289551	0	1	0	0	0	0	0	0	20	6	5	7	1	2	6	0	2	0
AF339801	0	0	0	0	0	0	0	0	0	0	0	0	0	0	0	0	0	0
AF339817	127	197	115	138	141	172	247	174	621	1706	768	1649	205	161	112	41	103	194
AF380582	0	0	0	0	0	0	0	0	0	0	0	0	0	0	0	0	0	0
AF387615	0	0	0	0	0	0	0	0	1	0	3	0	0	0	0	0	0	0
AF397448	0	0	0	0	0	0	0	0	0	0	0	0	0	0	0	0	0	0
AF420437	0	0	1	0	5	7	6	4	0	2	1	2	12	4	7	5	3	7
AF508906	0	0	0	0	0	0	0	0	0	0	0	0	0	0	0	0	0	0
AF508907	0	0	0	0	0	0	0	0	0	0	0	0	0	0	0	0	0	0
AF520419	0	0	0	0	0	0	0	0	8	7	2	1	0	0	0	0	0	0
AF520793	6	9	6	4	14	10	11	9	14	52	12	36	24	29	14	62	20	45
AFAP1	2274	5525	2642	8198	2889	1199	3510	1523	1830	1445	3353	3143	5	3	10	3	7	9
AFAP1-AS1	0	1	0	1	0	0	2	0	8	4	13	18	1	3	3	2	3	10
AFAP1L1	645	210	76	133	106	47	141	456	33	47	11	16	3	2	1	0	1	0
AFAP1L2	5	33	0	9	2	2	23	10	288	382	132	210	279	161	610	14	215	341
AFF1	2097	2249	1673	2293	3125	3191	2618	2911	1958	5611	1041	2697	8457	9742	7036	9096	12689	9425
AFF2	739	278	214	337	397	399	342	1026	1310	3543	1027	2612	13	41	28	8	10	13
AFF3	63	2419	378	1214	1252	501	2308	62	900	1926	1202	2781	32	388	0	17	5	1
AFF4	5229	6102	4288	6446	11486	10524	7569	7702	5213	18988	4489	12772	5767	4219	4181	3713	5941	7472
AFG3L1P	391	198	99	247	130	111	191	376	321	332	461	666	220	353	226	459	497	254
AFG3L2	1668	1183	779	1264	1268	1055	1397	2267	640	1338	828	1850	1780	1960	1881	2319	2885	1637
AFM	0	0	0	0	1	0	0	0	0	0	0	0	0	0	0	0	0	2
AFMID	515	1002	510	787	94	57	764	333	497	226	226	113	65	163	155	80	70	44
AFP	54	4	0	17	3	1	5	68	13	17	8	43	0	0	1	0	0	0
AFTPH	997	1177	847	1169	2060	2268	1410	1611	756	2827	776	2448	8959	8162	6413	9311	9795	10266
AGA	642	577	375	728	1128	854	711	913	195	724	269	759	786	824	862	1641	654	947
AGAP1	1972	1388	861	1719	745	459	951	1227	2451	2451	4615	4379	2	7	0	8	4	1
AGAP11	197	516	121	48	45	131	555	285	32	78	8	6	19	19	21	13	19	7
AGAP2	1446	1268	505	596	3	3	152	93	387	102	386	101	42	75	107	66	53	30
AGAP3	2615	2162	1066	1473	54	52	523	493	1371	173	2227	362	78	104	89	72	68	37
AGAP4	3	2	0	0	3	2	9	6	0	7	6	27	14	5	9	19	15	8
AGAP5	157	164	64	110	127	86	177	208	129	255	143	267	267	245	281	318	270	245
AGAP6	105	97	99	148	133	113	101	149	141	293	251	406	342	358	305	405	391	250
AGAP7	0	0	0	0	0	2	1	1	0	6	0	13	6	8	7	6	5	7
AGAP8	0	0	0	0	4	2	2	2	0	11	0	19	18	18	12	12	11	13
AGAP9	8	3	1	6	6	5	8	7	1	16	0	19	15	10	11	17	21	13
AGBL1	0	0	0	0	0	0	0	0	3	1	0	6	0	0	0	0	0	0
AGBL1-AS1	0	0	0	0	0	0	0	0	0	0	0	0	0	0	0	0	0	0
AGBL2	41	85	22	19	44	57	99	61	55	191	27	81	255	204	157	121	269	121
AGBL3	15	16	7	13	25	31	17	31	22	102	36	98	520	300	185	389	336	469
AGBL4	0	0	0	0	1	1	0	0	47	107	17	53	2	2	0	0	0	2
AGBL5	1352	1586	737	1063	131	87	1095	815	1680	557	1129	674	75	122	172	79	63	37
AGER	0	0	0	1	0	0	0	0	0	0	0	0	0	0	0	1	0	0
AGFG1	3478	2072	2200	4194	6967	5765	2703	4833	1440	5962	2230	6353	8436	7097	4722	6359	8734	7748
AGFG2	566	504	227	285	41	44	178	191	146	48	198	63	150	165	347	171	217	148
AGGF1	1584	1501	995	1361	2630	3451	1793	2417	867	3683	1076	3199	2923	2856	2293	3984	4860	4196
AGK	1027	1091	545	1023	917	662	1358	1430	723	1477	782	1511	1651	2033	2676	1974	1943	1508
AGL	752	922	1018	945	2142	3430	1284	1274	813	4040	582	1864	4751	3973	3457	4643	8731	6699
AGMAT	41	28	4	25	1	0	17	21	7	2	0	0	9	13	37	8	5	2
AGMO	11	157	6	101	176	37	217	29	5	34	0	5	0	0	0	0	1	0
AGO1	1749	1892	958	1308	832	664	1856	1814	2427	3162	1408	2455	1151	1133	1565	973	1163	799
AGO2	877	583	334	366	163	200	289	464	287	304	145	108	383	336	312	423	308	447
AGO3	374	365	224	339	405	324	485	621	286	795	243	670	421	557	445	625	631	523
AGO4	780	1196	804	812	1085	1423	1500	1209	1161	3084	788	1944	1276	927	1071	731	808	745
AGPAT1	0	0	0	0	0	0	0	0	0	0	0	0	0	0	0	0	0	0
AGPAT2	1734	1352	1045	996	9	6	120	98	288	3	110	5	0	9	12	2	0	0
AGPAT3	4697	5105	2878	4083	1397	1317	2593	2246	1355	915	1554	1476	1201	1863	1489	1314	1499	1046
AGPAT4	921	998	872	1223	681	713	770	796	2005	2143	2039	2927	222	303	314	176	210	54
AGPAT4-IT1	16	16	4	11	1	2	9	14	48	36	26	28	4	11	21	4	7	1
AGPAT5	1631	817	250	731	1444	708	973	2373	1281	5598	2065	5678	8967	10759	5496	9990	19070	15626
AGPAT6	5208	3246	2531	3269	1170	1044	2501	4393	1864	1624	1911	1747	893	1131	1528	953	896	542
AGPAT9	1232	440	60	91	132	139	525	1825	30	82	2	32	320	158	310	104	186	142
AGPHD1	30	62	23	45	45	43	65	42	10	31	5	17	26	47	15	20	28	7
AGPS	2488	1882	1583	2028	4376	5509	2502	3956	1162	5098	673	2123	5185	4513	3366	6308	10110	7081
AGR2	0	0	0	0	0	0	0	0	0	0	0	2	0	0	0	0	0	0
AGR3	0	0	0	0	0	1	0	0	0	11	1	3	0	0	0	0	0	1
AGRN	3873	9948	1478	2160	12	4	589	145	6506	147	9065	268	19	19	77	15	7	10
AGRP	0	1	1	1	0	0	0	0	1	0	4	0	0	0	1	0	0	0
AGT	6	52	167	185	29	39	37	0	46	15	212	72	0	0	0	0	0	0
AGTPBP1	619	546	300	496	1031	1104	833	1105	1929	7571	1534	4932	5111	3207	3667	4618	4471	4112
AGTR1	215	314	264	661	1022	705	284	301	4	12	6	22	0	1	0	0	0	0
AGTR2	0	0	0	0	0	0	0	0	7	39	1	2	0	37	0	15	0	0
AGTRAP	1062	978	1257	1381	10	13	141	64	599	34	327	30	0	8	10	2	2	2
AGXT	0	0	0	0	0	0	0	0	0	0	2	0	0	0	0	0	0	0
AGXT2	0	0	0	0	0	0	0	1	0	0	0	0	0	0	0	0	0	0
AGXT2L1	0	0	2	0	0	2	0	4	6	8	0	15	0	0	0	0	0	0
AGXT2L2	632	1915	951	1070	125	98	1021	252	655	232	423	226	228	217	452	141	116	121
AHCTF1	1521	869	620	982	1900	1758	1235	2637	719	3252	933	3098	2514	2425	1898	2975	4018	3100
AHCTF1P1	773	469	336	523	1506	1218	833	1875	321	1760	253	1329	1656	1224	1327	1618	2491	1974
AHCY	5961	5168	2310	3688	952	705	2730	2999	4347	2357	2473	1852	1209	1827	1897	2055	1569	805
AHCYL1	5634	6676	4979	8648	9451	7920	7642	7374	4152	9207	2343	5549	6841	5371	6809	5354	5724	4561
AHCYL2	383	820	489	659	743	824	935	590	2702	6730	1072	2740	1319	1040	1131	584	1107	497
AHDC1	1639	3421	851	962	46	58	405	162	1332	199	2362	324	30	29	48	35	44	26
AHI1	868	1116	652	1331	2859	2262	1591	1571	859	3462	563	2057	1336	1041	1303	1699	2333	2166
AHNAK	127362	134479	52254	38607	17844	28987	141020	146568	10110	12171	4863	6638	4742	2598	6953	567	658	773
AHNAK2	15601	11708	3375	936	280	963	6340	8341	513	386	778	550	1	3	1	1	0	0
AHR	2057	7622	3491	4062	7164	8895	8508	2804	376	1465	325	809	10969	4351	10582	3111	3610	2773
AHRR	3699	9332	5621	4640	1642	2836	4012	1599	65	60	271	197	1830	937	1736	1216	1560	1365
AHSA1	5024	2563	2022	3576	1512	1083	2116	4589	1538	1612	3119	3661	1254	2485	1912	2363	2433	1108
AHSA2	1663	3358	1943	3260	2926	2559	2822	1557	1734	3522	1747	3431	5393	3871	4093	4028	3174	3036
AHSG	0	0	0	0	0	0	0	0	5	4	8	3	0	0	0	0	0	0
AHSP	0	0	0	0	0	0	0	0	0	1	1	0	0	0	0	0	0	0
AICDA	0	1	2	0	3	11	1	0	5	10	0	0	6143	3149	4521	2879	2125	2597
AIDA	1254	620	658	810	1689	1883	891	2062	227	897	191	518	648	592	538	768	940	972
AIF1	0	0	0	0	0	0	0	0	0	1	0	0	0	4	0	11	3	1
AIF1L	4	135	15	62	24	11	103	4	813	842	1001	1325	0	3	0	1	0	0
AIFM1	1736	1202	580	1235	690	391	1190	1950	820	1051	588	953	935	1677	1601	1625	1365	614
AIFM2	475	236	383	479	17	20	72	116	34	4	40	15	31	41	100	26	25	15
AIFM3	11	24	15	12	0	0	6	0	20	1	19	0	0	0	1	0	0	0
AIG1	615	1443	1116	1339	1429	1561	1595	877	560	1166	565	1211	973	1326	731	989	674	538
AIM1	5884	4562	1034	999	1363	1851	5076	7645	27	65	6	17	11660	4559	8763	6982	31306	15679
AIM1L	0	2	0	2	0	0	0	0	28	1	2	0	0	0	0	0	0	0
AIM2	24	6	3	2	6	2	23	33	75	212	52	140	2051	2726	2261	2770	957	2233
AIMP1	2024	1910	1855	3057	5786	5735	2436	3253	1045	4260	959	2695	3865	3619	2812	5490	5151	4189
AIMP2	1189	977	432	981	369	183	656	930	551	458	791	774	316	479	571	402	502	226
AIP	1584	2455	1471	1703	1	2	379	159	605	20	734	38	16	17	105	6	5	4
AIPL1	2	0	0	0	0	0	0	0	2	3	4	1	0	0	0	0	0	0
AIRE	7	3	0	3	0	0	1	1	2	1	2	1	0	0	1	0	0	0
AIRN	0	0	0	0	0	0	0	0	0	0	0	0	0	0	0	0	0	0
AJ004954	0	0	0	0	0	0	0	0	0	0	0	0	8	9	60	8	0	2
AJ011378	0	1	0	1	0	0	1	0	0	1	0	1	0	0	0	0	0	0
AJ276246	0	0	0	0	0	0	0	0	1	0	1	0	0	1	0	0	0	1
AJ606316	7	6	12	22	37	40	9	7	0	2	1	4	4	7	2	5	13	11
AJ606330	10	12	5	6	13	12	13	10	0	0	0	0	0	0	0	0	0	0
AJ606331	3	0	1	0	0	0	2	0	0	0	1	0	0	0	0	1	0	0
AJAP1	4	129	6	43	18	5	101	4	240	223	166	166	0	0	0	0	1	0
AJUBA	1151	3996	1439	2368	1932	1378	3315	1191	970	1528	1002	1745	23	33	21	53	43	92
AK000451	26	60	1	2	0	1	37	21	59	60	12	12	0	0	0	9	12	8
AK000470	12	1	6	18	27	24	9	19	0	0	14	42	36	69	35	33	99	58
AK000798	1	4	4	8	9	7	2	6	4	18	32	56	0	0	0	2	0	0
AK000840	0	0	0	0	0	0	0	0	0	0	0	0	0	0	0	0	0	1
AK000953	82	123	97	89	103	144	134	98	84	259	91	219	245	257	200	211	268	174
AK001057	12	6	6	12	11	6	7	12	12	38	20	33	84	44	68	37	84	57
AK001351	2	1	0	3	2	1	1	2	0	2	0	6	58	34	68	14	92	22
AK001394	7	3	3	3	4	7	7	3	843	2471	1031	2548	3	2	4	0	0	1
AK001533	17	20	12	15	9	8	14	17	18	22	40	40	31	18	21	22	20	21
AK001558	0	2	0	1	0	0	1	1	0	2	1	2	24	25	10	11	5	10
AK001582	0	1	0	1	1	0	1	0	48	132	37	77	4	1	1	2	0	1
AK002090	1	0	0	0	1	0	0	2	0	0	0	0	0	1	0	0	0	0
AK021563	100	42	17	39	29	9	50	80	68	98	23	24	66	62	81	96	135	106
AK021570	65	123	79	105	199	239	153	105	75	454	35	100	49	35	9	20	31	28
AK021739	3	4	3	6	5	2	12	6	8	8	4	3	5	8	5	4	8	4
AK021804	554	663	312	872	2252	1266	1085	982	178	983	199	684	0	1	0	1	1	1
AK021876	28	68	13	33	43	15	68	32	12	17	32	75	57	50	60	19	44	24
AK021888	460	399	305	423	675	808	445	660	303	1110	239	840	368	446	254	366	615	353
AK021933	65	25	8	31	34	5	35	65	22	38	55	64	8	15	11	14	39	19
AK021977	1	5	1	1	1	1	1	3	0	4	2	21	2	3	1	1	0	0
AK022382	39	51	21	37	37	39	66	51	29	65	21	51	49	79	54	55	90	51
AK022793	0	0	0	0	1	0	0	1	248	432	102	191	3	0	3	1	14	1
AK022898	0	2	1	2	1	0	1	0	1	1	3	3	0	0	1	0	0	0
AK022914	7	3	5	59	155	9	2	20	0	2	0	0	6	11	0	3	16	0
AK022915	443	430	404	694	2180	1879	601	698	768	5056	1453	4887	3822	2027	1541	3213	2535	4520
AK022997	385	777	110	490	1125	401	1077	593	645	2887	1017	3332	989	1348	890	1063	351	225
AK023033	0	0	0	0	0	0	1	0	1	1	0	1	0	0	0	0	0	0
AK023040	40	33	37	49	46	60	49	59	158	376	166	368	171	155	233	108	267	97
AK023417	0	1	0	1	3	1	0	0	0	1	2	0	2	0	1	0	1	0
AK023457	54	94	117	139	251	375	138	83	203	747	266	690	902	309	522	393	877	585
AK023515	2	2	2	2	2	2	2	3	16	19	8	9	2	2	3	2	2	1
AK023614	0	0	3	7	1	4	1	1	0	0	0	0	23	35	67	13	39	37
AK023809	0	30	6	41	57	3	37	0	10	34	9	19	57	9	63	9	4	13
AK024119	4	2	8	5	0	1	3	4	23	8	89	40	15	15	59	1	3	2
AK024141	19	56	25	114	27	5	52	17	48	41	294	291	0	0	2	0	0	0
AK024242	0	0	0	0	0	0	0	0	7	35	0	1	0	0	0	0	0	0
AK024243	32	79	170	162	74	145	52	19	3	12	1	0	5	8	12	10	2	0
AK024248	194	278	97	164	9	4	153	61	338	69	364	92	10	21	71	12	9	9
AK024736	3	22	5	27	18	7	29	5	41	54	27	26	39	25	83	23	14	14
AK024936	0	0	0	0	0	0	0	0	0	0	0	0	0	0	0	0	1	0
AK024998	29	11	13	27	42	39	13	40	0	0	0	1	0	2	1	2	1	0
AK025061	1	3	5	5	2	3	1	1	2	9	4	5	7	11	11	10	11	14
AK025117	328	225	151	288	510	439	349	469	285	1173	398	1245	703	666	472	1200	988	877
AK025288	5	7	0	2	2	0	14	2	1	6	9	4	1	0	1	3	1	0
AK025321	0	0	0	0	0	0	0	0	1	0	0	0	0	0	0	0	0	0
AK025726	191	272	129	174	243	198	333	251	1005	2386	1156	2830	679	454	688	338	534	364
AK025793	0	1	0	0	1	0	1	0	2	3	1	6	1	0	0	1	4	1
AK025975	42	21	12	14	9	11	13	36	277	254	1359	1672	0	0	0	0	0	0
AK026244	30	15	9	23	31	17	19	49	6	18	13	35	17	38	17	39	34	20
AK026379	2	1	6	5	9	19	1	6	66	246	287	953	0	1	3	1	0	0
AK026502	40	22	27	45	40	32	38	60	15	16	19	20	46	37	43	45	35	35
AK026512	0	4	2	4	1	0	4	1	11	8	11	10	9	17	6	13	26	23
AK026736	0	0	0	0	0	3	0	2	1	5	1	9	0	0	0	0	0	0
AK027091	34	33	8	16	0	4	11	21	22	4	9	6	7	6	24	2	2	1
AK027145	0	0	0	0	1	0	0	0	0	0	0	0	0	1	0	0	0	0
AK027257	0	0	0	0	0	0	0	0	0	0	0	0	0	1	0	0	0	0
AK027541	0	0	0	0	0	0	0	0	6	34	0	0	426	556	331	610	396	614
AK054623	77	102	53	79	87	125	121	123	34	98	23	70	166	110	91	140	118	173
AK054708	0	0	0	0	0	0	0	0	24	17	4	4	0	0	0	0	0	0
AK054726	0	0	0	0	0	0	0	1	0	0	1	0	0	0	0	0	0	0
AK054749	0	0	0	0	2	0	0	0	2	6	3	10	0	0	0	0	0	0
AK054753	0	4	3	0	2	8	9	3	17	27	14	28	2	11	8	2	6	11
AK054845	0	0	0	0	0	0	0	0	9	10	2	2	75	57	20	37	130	83
AK054905	0	0	1	0	2	2	1	0	5	10	1	2	2	4	0	1	1	1
AK054921	111	106	92	101	171	136	143	201	304	666	389	1007	8	0	0	0	6	0
AK054970	242	246	179	266	648	652	345	369	93	545	173	584	4591	1351	1877	1483	3420	2521
AK054988	0	0	2	2	1	0	1	1	10	42	23	52	3	1	11	0	5	1
AK054990	0	1	0	0	0	0	1	0	53	222	6	17	0	0	0	0	0	0
AK055055	0	0	0	0	0	0	0	0	1	0	1	5	0	0	0	0	0	0
AK055145	0	0	0	0	0	0	0	0	46	82	105	167	0	1	0	0	0	0
AK055250	2	3	4	4	0	1	0	1	2	0	1	1	6	3	5	4	10	7
AK055254	4	18	7	7	7	7	11	1	59	107	57	126	26	25	6	9	6	16
AK055260	1	3	1	0	0	0	0	0	7	0	2	1	0	0	1	0	0	0
AK055267	0	0	0	0	0	0	0	0	6	4	12	16	0	0	0	0	0	0
AK055272	1	0	1	0	0	0	0	1	4	1	1	0	0	0	0	0	0	0
AK055323	12	271	148	172	407	469	370	19	314	1594	1299	3612	21	10	21	6	25	19
AK055332	3	2	2	0	1	0	3	0	2	7	4	5	0	2	0	0	0	0
AK055351	3	3	4	5	1	11	4	3	30	33	8	10	5	9	9	13	2	5
AK055364	0	0	0	0	0	0	0	0	53	117	98	189	0	0	0	1	0	0
AK055370	121	179	205	176	562	798	272	218	266	2118	546	1666	0	1	0	0	2	0
AK055386	0	2	4	4	0	12	2	0	157	187	161	291	0	0	0	0	0	0
AK055408	8	16	10	4	5	5	5	6	5	1	9	8	2	0	1	0	0	0
AK055459	3	1	0	0	0	2	0	5	76	326	209	587	0	0	0	0	0	0
AK055550	0	0	0	1	0	0	0	0	0	0	0	0	0	0	0	0	0	0
AK055570	0	2	7	0	4	7	4	4	4	14	2	12	0	0	0	0	0	0
AK055601	767	617	880	794	589	980	658	785	359	518	212	335	529	617	488	420	780	511
AK055623	3	69	28	58	25	21	70	5	63	64	5	4	608	600	839	465	483	339
AK055631	0	0	0	1	0	0	0	0	0	0	0	0	0	0	0	0	0	0
AK055656	6	3	18	7	4	9	1	2	10	7	10	16	0	0	0	0	0	0
AK055694	17	21	5	10	5	3	19	20	46	36	35	38	31	17	27	13	17	21
AK055712	36	60	29	34	71	83	51	42	53	143	26	61	36	28	29	61	39	32
AK055772	0	0	0	0	0	0	0	0	0	0	0	0	0	0	0	0	0	0
AK055803	0	0	0	0	0	0	0	0	0	0	0	0	0	0	0	0	0	1
AK055811	0	0	0	0	0	0	0	0	0	0	0	1	0	0	0	0	0	0
AK055853	0	0	0	0	0	0	0	0	0	0	0	1	0	0	0	0	0	0
AK055856	0	0	0	1	1	0	0	0	0	0	2	5	0	0	0	0	0	0
AK055876	0	3	1	2	0	0	6	1	0	0	0	0	1	0	0	0	0	1
AK055890	0	27	5	8	0	0	3	0	0	1	0	0	0	0	0	0	0	0
AK055918	10	27	58	68	41	49	23	7	3	4	0	1	0	0	0	0	0	0
AK055932	0	4	7	3	5	21	9	0	0	1	0	0	4	1	2	1	3	0
AK055957	1	3	0	2	0	0	2	0	4	2	0	0	0	0	0	0	0	0
AK055967	85	41	42	37	13	16	40	75	10	12	3	0	16	21	46	12	21	12
AK055974	0	0	0	0	1	0	0	0	0	0	2	5	3	7	14	1	0	3
AK055980	0	0	0	0	0	0	0	0	0	2	4	7	0	0	0	0	0	0
AK055981	104	164	301	264	84	108	134	91	1062	951	476	749	53	81	156	44	58	21
AK056073	1	0	0	0	0	0	0	0	0	1	0	1	0	0	0	0	0	0
AK056077	0	0	0	0	0	0	0	0	0	1	2	5	0	1	1	0	0	0
AK056081	12	9	10	3	8	6	9	17	8	26	23	28	9	14	7	8	16	7
AK056105	0	2	0	0	0	2	0	0	0	4	3	5	3	16	0	2	4	4
AK056182	11	19	17	18	20	15	17	21	14	38	16	40	59	63	73	52	83	54
AK056196	0	2	7	18	18	6	7	0	28	80	27	58	0	0	0	0	0	0
AK056211	0	0	0	0	0	0	0	0	0	0	0	0	0	0	0	0	0	0
AK056228	41	7	4	3	0	0	6	13	1	1	2	3	0	0	0	0	0	0
AK056246	52	67	33	31	4	8	38	42	30	9	26	16	1	1	9	2	0	1
AK056252	0	1	6	11	14	5	1	0	0	1	0	0	0	0	0	0	0	0
AK056267	0	0	0	0	0	0	0	0	23	4	353	42	0	0	0	0	0	0
AK056368	100	121	115	110	137	241	139	163	53	177	41	128	115	179	133	171	202	135
AK056396	3	0	0	4	7	0	0	5	0	1	0	0	0	0	0	0	29	18
AK056431	36	24	45	83	183	139	28	45	41	164	2	14	0	7	2	0	5	0
AK056432	0	0	0	0	0	0	0	0	0	0	0	0	0	0	0	0	0	0
AK056485	0	0	1	0	0	0	0	0	3	4	6	4	1	3	2	0	0	0
AK056486	18	13	10	30	4	0	7	6	228	46	409	88	1	0	1	1	3	2
AK056490	1	0	0	0	0	0	0	0	239	57	302	96	0	0	0	0	0	0
AK056505	0	0	0	0	0	0	0	0	0	0	1	0	0	0	0	0	0	0
AK056524	0	0	0	0	5	0	0	0	1	3	1	2	0	7	0	0	29	3
AK056584	4	0	0	0	1	0	1	0	0	4	5	18	0	0	0	0	0	0
AK056618	7	6	7	13	0	0	3	0	10	3	1	1	0	0	1	0	0	0
AK056623	71	147	175	167	408	540	222	156	173	993	377	1122	273	162	121	149	205	129
AK056625	0	0	0	0	1	1	0	0	0	0	0	0	0	0	0	0	0	0
AK056657	1039	1204	1317	1801	2495	2904	1467	1409	788	2221	1091	2657	1789	1874	1152	1840	2072	1772
AK056686	0	0	0	1	0	1	0	0	0	0	1	0	2	0	0	0	0	2
AK056689	0	1	0	1	5	0	0	0	0	3	0	0	0	0	0	1	0	1
AK056780	5	0	0	0	0	1	2	9	1	1	0	0	0	0	0	0	0	0
AK056817	242	306	162	252	122	93	206	181	13	15	3	6	111	139	115	149	156	97
AK056897	52	186	69	140	82	64	210	63	11	17	2	4	1	0	0	0	0	0
AK056973	15	16	14	25	10	10	13	10	78	86	34	48	39	43	73	36	73	29
AK056982	57	191	20	11	21	49	186	88	0	2	0	0	0	4	0	0	0	0
AK057187	15	13	6	16	24	30	12	21	0	1	1	3	1	1	0	3	1	0
AK057188	0	0	0	0	0	0	0	0	0	1	1	0	14	28	38	100	106	51
AK057218	0	0	0	0	0	0	0	0	1	2	0	1	4	1	3	1	1	0
AK057259	0	0	0	0	0	0	0	0	2	0	1	0	0	0	0	0	0	0
AK057304	0	0	0	0	0	0	0	0	0	0	0	0	0	1	0	0	0	0
AK057316	0	0	0	0	0	0	0	0	0	0	0	0	0	0	0	0	0	0
AK057317	0	0	0	0	0	0	0	0	0	0	0	1	0	0	0	0	0	0
AK057321	59	64	32	34	23	20	22	27	25	40	28	27	21	30	30	3	2	18
AK057332	0	1	0	0	0	0	0	0	0	0	0	0	0	0	0	0	0	0
AK057379	0	3	1	0	1	3	1	0	2	9	7	21	2	0	2	1	0	0
AK057438	0	0	0	0	0	0	0	0	0	0	0	0	0	0	0	0	0	0
AK057448	0	0	0	0	0	0	0	0	0	0	0	1	0	0	0	0	0	0
AK057451	2	0	0	0	3	3	3	1	5	17	4	6	8	4	8	6	8	11
AK057455	0	0	4	0	1	0	0	1	0	1	5	22	0	1	0	0	0	0
AK057471	0	0	0	0	0	0	0	0	0	0	0	0	0	2	0	0	0	0
AK057473	0	0	0	0	0	0	0	0	1	5	1	4	0	0	0	0	0	0
AK057513	0	0	0	0	0	0	0	0	0	0	0	1	0	0	0	0	0	0
AK057515	0	0	0	0	0	0	0	0	0	0	0	0	0	0	0	0	0	0
AK057519	1	0	1	0	3	1	3	2	1	8	1	2	0	1	0	1	1	1
AK057554	0	0	0	0	0	0	0	0	0	0	0	0	0	0	0	0	0	0
AK057596	209	300	58	127	267	201	354	426	170	580	372	1013	859	515	453	529	584	506
AK057657	1167	1253	670	987	1241	1266	1258	1325	901	2633	2506	6471	3367	2809	2320	2522	2431	2284
AK057681	24	66	9	21	13	6	46	36	21	27	36	47	14	27	27	23	44	26
AK057719	6	18	13	8	2	2	4	6	20	13	22	35	19	11	14	8	22	10
AK057766	1	1	3	4	2	2	1	2	4	17	8	16	4	8	2	2	4	1
AK057873	0	0	1	2	1	2	2	2	1	4	2	2	0	2	0	5	5	6
AK057887	1176	1430	1314	1566	985	1139	1630	1279	861	1112	431	591	654	705	825	534	573	455
AK058136	0	2	13	10	8	21	4	0	15	27	2	8	7	8	12	1	1	0
AK058177	0	0	0	0	0	0	0	0	0	0	0	0	0	0	0	0	0	0
AK074396	4	1	0	3	0	0	0	0	2	0	16	1	0	0	0	0	0	0
AK074469	4	0	0	0	1	0	4	0	0	0	4	5	6	1	0	1	3	5
AK074476	116	154	130	134	169	200	170	165	211	521	368	929	128	143	130	151	251	129
AK075019	0	0	0	0	0	0	0	0	1	0	0	0	0	0	0	0	0	0
AK075337	0	0	0	0	0	0	0	0	2	11	0	2	0	0	0	0	0	0
AK090553	8	8	13	8	24	31	14	5	9	37	16	22	18	15	10	12	22	17
AK090593	181	109	89	140	86	67	118	162	119	116	91	149	39	58	48	124	106	35
AK090604	15	0	0	1	0	0	0	3	0	0	0	0	0	0	0	0	0	0
AK090674	128	148	72	105	210	234	169	206	237	1161	723	2446	735	471	305	810	1036	771
AK090681	0	0	0	0	0	0	0	0	0	0	0	0	0	0	0	0	0	0
AK090688	0	0	6	19	15	3	0	0	197	316	77	117	0	0	1	0	0	0
AK090700	1	6	4	5	0	0	10	1	4	3	1	1	0	0	0	0	0	0
AK090788	2	0	0	0	0	0	0	0	1	0	0	0	0	0	0	0	0	0
AK090854	0	0	0	0	0	0	0	0	0	0	1	0	0	0	0	0	0	0
AK090895	0	0	0	0	1	0	0	2	0	1	1	1	0	1	0	0	1	0
AK090904	30	39	30	14	42	94	41	57	354	2006	250	700	208	138	153	201	409	416
AK090973	1	6	0	4	2	4	4	7	11	27	11	31	108	110	44	159	159	97
AK091028	0	38	27	38	13	17	37	0	82	104	38	42	9	4	37	3	8	1
AK091265	0	0	0	0	0	0	0	0	0	0	0	0	0	1	0	0	0	0
AK091275	0	0	0	0	0	0	0	0	0	0	0	0	50	32	17	21	48	24
AK091365	2	3	0	0	0	1	0	3	5	30	30	63	2	0	1	2	0	1
AK091624	220	199	112	165	114	162	149	185	243	385	559	595	626	399	275	602	910	880
AK091688	0	0	0	1	0	0	0	1	0	1	0	0	0	0	0	0	0	0
AK091866	10	4	29	41	35	34	5	19	0	1	1	7	2	8	0	5	1	4
AK091889	1	7	0	2	2	0	12	0	0	1	1	0	0	0	0	1	0	0
AK091906	0	2	2	1	4	2	2	1	1	6	5	6	8	1	6	1	0	3
AK091996	0	0	0	0	0	0	0	0	4	1	0	1	0	0	0	0	0	0
AK092048	830	609	442	593	2245	2664	1046	1468	379	4726	1525	4853	2	26	1	0	1	3
AK092080	47	73	42	45	32	34	82	63	58	56	60	112	29	46	38	28	69	45
AK092087	0	0	2	2	0	4	1	0	11	29	6	22	0	0	0	0	0	1
AK092251	0	0	1	0	0	2	0	0	9	12	11	35	0	0	0	0	0	0
AK092451	16	10	6	9	21	8	17	15	2	12	3	7	1	3	1	2	1	1
AK092541	9	4	0	5	14	6	7	22	18	91	26	56	0	0	0	0	0	0
AK092589	0	0	0	0	0	0	1	0	0	0	0	1	0	1	2	0	0	3
AK092619	0	0	4	2	0	8	1	0	1	1	1	2	0	3	0	0	0	0
AK093002	5	1	3	5	9	16	4	11	3	13	8	12	36	9	316	7	17	159
AK093026	5	6	2	6	9	12	9	19	11	30	44	125	213	135	82	112	175	136
AK093107	0	0	0	0	0	0	0	0	0	0	0	0	0	0	0	0	0	0
AK093114	0	0	0	0	0	0	0	0	2	0	0	0	0	0	33	0	0	0
AK093124	0	0	0	1	1	2	0	0	0	0	0	0	0	0	0	0	0	0
AK093193	0	0	0	0	0	0	0	0	0	0	0	0	0	0	0	0	0	0
AK093203	1	2	1	1	2	1	0	3	5	7	2	15	7	6	5	0	7	4
AK093205	3	0	0	0	0	0	0	4	0	0	0	0	0	0	0	0	0	0
AK093214	0	0	0	0	0	0	0	0	0	0	0	0	0	0	0	0	0	0
AK093219	0	0	0	0	0	0	0	0	0	0	0	0	0	0	0	0	0	0
AK093256	4	5	5	7	9	14	17	9	6	26	13	44	21	31	25	43	68	51
AK093264	0	0	0	0	0	0	0	0	4	6	1	4	0	0	0	0	0	0
AK093299	466	403	371	334	8	5	93	60	108	6	410	34	6	9	12	4	1	1
AK093301	0	0	0	0	0	0	0	0	0	0	0	1	1	0	0	0	0	0
AK093356	44	27	25	35	38	41	43	68	18	72	34	84	34	35	15	25	34	8
AK093362	0	0	0	0	0	0	0	0	0	0	0	0	0	0	0	0	0	0
AK093363	0	0	0	0	0	0	0	0	0	0	0	1	0	0	0	0	0	0
AK093370	0	0	0	0	0	0	0	0	0	0	0	2	0	0	3	0	2	0
AK093381	22	0	0	1	0	0	0	21	23	45	9	10	0	0	0	0	0	0
AK093403	0	0	0	0	0	0	0	0	1	0	0	0	0	0	0	0	0	0
AK093412	0	0	0	0	0	0	0	0	0	0	0	0	0	0	0	0	3	0
AK093416	5	53	22	51	69	27	73	2	33	59	24	68	52	60	36	24	50	29
AK093513	3	8	2	8	23	7	11	7	1	2	0	1	0	0	0	0	0	1
AK093519	0	0	0	0	0	0	0	0	0	0	0	0	0	0	0	0	0	0
AK093525	0	0	0	0	0	0	0	0	0	0	0	0	0	0	0	0	0	0
AK093551	93	114	58	77	91	72	160	78	156	354	110	249	146	117	178	108	125	91
AK093552	0	0	0	0	0	0	0	0	3	4	12	19	439	203	649	931	1397	644
AK093600	0	0	0	0	0	0	0	0	0	0	0	1	0	0	0	0	0	0
AK093758	6	9	12	13	3	2	6	1	4	4	0	0	1	0	1	0	0	1
AK093892	0	0	0	0	0	0	0	0	9	20	5	29	152	172	58	216	54	101
AK093898	154	93	80	159	501	354	146	267	119	920	201	546	125	138	127	168	209	264
AK093940	1	1	0	1	1	9	1	0	1	2	0	1	0	1	0	0	0	0
AK094117	0	0	0	0	0	0	0	0	0	0	0	3	0	0	0	0	0	0
AK094156	3	5	1	4	6	3	1	3	1	25	0	4	19	10	6	37	15	28
AK094188	112	319	131	181	305	264	400	198	176	551	214	710	405	231	381	199	122	119
AK094196	1	0	0	0	0	0	0	0	5	9	4	13	0	0	0	0	0	0
AK094280	823	520	152	328	4	4	60	51	220	2	172	1	11	1	30	4	8	3
AK094325	0	0	0	0	0	0	0	0	6	19	0	3	0	0	0	1	0	0
AK094342	1	0	11	19	27	20	0	0	29	77	119	314	0	0	0	0	0	0
AK094343	0	1	1	0	0	0	0	0	48	116	38	104	0	0	0	0	0	0
AK094352	0	0	0	0	0	0	0	0	16	39	11	24	0	0	1	0	0	0
AK094413	216	275	225	240	390	531	313	317	445	1394	319	855	0	2	0	0	0	0
AK094462	0	0	0	0	0	0	0	0	7	10	56	60	3	8	5	0	28	0
AK094480	8	7	7	4	7	11	9	4	19	34	3	8	8	11	12	23	14	12
AK094525	0	6	0	1	0	0	7	0	88	126	209	340	5	2	4	1	1	2
AK094561	0	0	0	0	0	0	0	1	0	1	0	0	0	0	0	1	0	0
AK094599	0	2	1	3	3	1	3	0	29	110	9	35	0	0	0	0	1	0
AK094621	352	299	224	317	971	1008	416	533	193	1457	436	1330	1036	977	625	996	1883	2183
AK094639	5	1	3	3	2	3	1	2	141	408	510	1168	3	5	7	5	39	17
AK094644	0	0	0	0	0	0	0	0	0	1	0	1	0	0	0	0	0	0
AK094674	0	0	0	0	0	0	0	0	0	0	0	0	0	0	0	0	0	0
AK094692	5	4	5	1	0	0	1	1	29	11	28	17	1	0	0	1	0	0
AK094733	0	1	0	0	1	0	1	2	1	10	1	0	1	1	0	0	1	1
AK094859	7	10	5	16	17	16	11	11	63	152	33	61	4	3	4	1	1	0
AK094909	1	1	0	0	0	0	0	0	0	0	1	4	0	0	1	0	0	4
AK094915	0	0	0	0	0	0	0	0	0	0	1	0	0	0	0	0	0	0
AK094916	1130	800	825	823	2362	3554	1174	1877	229	1513	539	1867	1149	1287	770	1466	1850	2038
AK094929	0	0	0	0	2	1	0	0	44	138	315	1002	1	0	1	0	1	0
AK094934	4	1	4	9	0	0	3	6	2	2	1	0	0	0	0	0	0	0
AK094945	1	7	5	5	4	2	7	2	63	96	9	13	0	2	4	0	1	0
AK094963	2	7	3	2	2	11	5	0	56	120	45	105	22	14	18	0	5	6
AK094985	23	16	11	7	1	2	21	12	19	14	24	7	27	20	30	10	11	10
AK095045	50	36	3	1	1	4	14	26	2	5	39	39	1	0	0	0	1	0
AK095081	0	0	0	0	0	0	0	0	3	4	6	2	0	0	0	0	0	0
AK095112	587	895	210	585	754	429	1020	815	861	2363	1579	4122	3058	1838	2886	1989	1749	1701
AK095132	4	1	4	0	0	0	1	0	0	0	0	0	0	0	0	0	0	1
AK095151	16	39	24	38	64	90	51	23	29	138	15	44	1082	463	428	450	630	745
AK095187	0	0	0	0	0	0	0	0	0	3	0	1	0	0	0	0	0	0
AK095210	6	24	4	14	9	4	28	25	1	2	2	0	9	4	0	2	8	1
AK095221	0	0	0	0	0	0	0	0	0	0	0	0	0	0	0	0	0	0
AK095267	77	15	2	17	8	2	16	69	61	56	44	65	59	44	118	104	117	83
AK095285	0	0	0	0	0	0	0	0	1	8	1	0	0	0	0	1	0	1
AK095310	0	0	0	0	0	0	0	1	1	2	4	7	0	0	0	0	1	0
AK095335	58	91	176	112	24	41	61	40	65	32	19	14	2	2	4	1	6	2
AK095365	1	1	0	1	0	1	5	3	2	0	0	1	0	0	0	0	0	0
AK095366	10	5	3	8	31	23	5	25	16	58	12	47	295	126	150	178	220	360
AK095439	77	100	88	76	186	298	133	125	86	393	37	129	117	94	65	94	129	135
AK095498	0	0	0	0	0	0	0	0	53	45	66	106	0	0	0	0	0	0
AK095583	0	0	0	0	0	0	0	1	0	0	1	1	0	0	0	0	0	0
AK095618	0	0	0	0	0	0	0	0	13	45	15	50	0	0	0	0	0	0
AK095621	14	29	13	18	6	5	9	12	16	19	13	14	5	10	1	5	6	6
AK095633	0	0	0	0	0	0	0	0	42	47	75	104	0	0	0	0	0	0
AK095699	4	2	6	1	2	4	3	9	2	1	0	3	0	1	0	0	0	1
AK096023	1	0	0	0	0	0	0	0	1	0	1	0	0	0	0	1	0	0
AK096066	0	0	0	1	0	0	0	0	1	0	0	3	0	0	0	0	0	0
AK096159	0	3	0	0	0	2	6	3	0	0	0	1	0	1	0	0	5	0
AK096219	4	6	2	4	1	1	8	0	16	7	47	33	5	4	6	2	1	3
AK096230	35	21	7	5	1	1	4	2	45	1	97	4	0	2	5	2	1	0
AK096233	3	0	1	1	0	1	0	3	2	4	4	9	8	6	1	4	4	3
AK096249	6	1	0	0	1	2	0	3	2	0	1	1	0	0	0	0	0	0
AK096291	0	0	0	1	0	0	0	0	3	8	8	17	31	4	15	3	7	20
AK096314	4	7	5	3	6	3	9	4	2	9	7	5	28	23	10	19	240	87
AK096329	17	6	22	32	34	40	13	14	4	11	4	10	14	6	14	3	12	3
AK096335	10	27	56	73	74	91	29	14	194	433	131	318	8	1	4	0	1	4
AK096379	0	0	0	0	0	0	0	0	0	0	0	0	0	0	0	0	0	0
AK096395	0	0	1	1	2	0	0	0	1	0	0	2	0	2	1	0	1	0
AK096475	178	155	142	191	234	210	177	267	94	206	57	128	22	23	40	40	78	73
AK096499	0	0	0	0	0	0	0	0	0	0	0	0	0	0	0	0	0	0
AK096549	3	9	7	13	21	9	6	1	2	3	8	27	0	0	0	0	0	0
AK096592	50	112	39	86	219	196	139	78	96	615	177	546	485	317	327	267	299	412
AK096622	0	0	0	0	0	0	0	0	35	93	38	71	0	0	0	0	0	0
AK096766	0	0	0	0	0	0	0	0	0	0	0	0	0	0	0	0	0	0
AK096792	71	61	112	128	113	151	69	71	6	13	28	46	1	4	3	1	7	8
AK096803	0	0	0	0	0	0	0	0	1	0	0	0	0	0	0	0	1	0
AK096834	0	1	1	0	0	1	0	1	0	0	0	0	1	0	1	6	11	2
AK096898	0	0	1	1	0	1	0	0	0	0	0	0	0	0	0	0	0	0
AK096932	1	2	0	0	2	1	9	1	45	113	25	40	5	2	9	3	3	5
AK096982	2	9	1	4	17	24	25	26	5	84	1	31	62	38	39	47	39	62
AK096987	0	0	0	0	0	0	0	0	4	15	33	90	0	0	0	0	0	1
AK096995	0	0	0	0	0	0	0	0	1	2	0	0	0	0	0	0	0	0
AK097142	0	0	0	0	0	0	0	0	0	0	0	1	0	0	0	0	1	0
AK097143	11	12	7	5	0	3	21	10	7	11	0	0	0	3	0	10	0	1
AK097161	21	12	3	3	2	0	2	3	3	2	0	0	1	2	1	4	1	2
AK097184	0	1	1	1	0	0	1	0	7	7	14	20	2	10	9	5	3	1
AK097190	2	11	20	8	3	22	18	5	45	66	5	9	316	55	584	106	27	39
AK097193	0	0	0	0	0	0	0	1	37	101	60	141	0	0	0	0	0	0
AK097242	0	0	0	0	0	0	0	0	0	0	0	0	0	0	0	0	0	0
AK097288	106	137	259	267	598	888	183	133	17	83	21	52	82	64	61	84	391	188
AK097351	4	15	11	16	4	3	22	9	47	55	82	174	110	101	250	68	44	31
AK097370	21	46	33	16	0	1	20	10	56	13	7	4	2	3	0	1	3	0
AK097428	11	17	0	11	17	9	25	24	0	0	0	0	0	0	0	0	0	0
AK097432	0	0	0	0	0	0	0	0	0	0	0	0	0	0	0	0	0	0
AK097447	0	0	0	0	0	0	0	0	0	0	0	0	0	1	0	0	0	0
AK097453	15	26	36	27	7	13	11	16	62	69	57	89	6	19	24	12	13	6
AK097493	0	0	0	0	0	0	0	0	0	0	0	0	0	0	0	0	0	0
AK097500	0	2	2	6	4	0	1	0	0	0	1	1	0	0	0	0	0	1
AK097527	2	0	0	0	0	0	1	3	3	0	2	5	0	1	1	0	1	0
AK097571	14	3	3	3	1	4	5	12	6	14	5	10	41	17	22	15	40	38
AK097585	0	0	0	0	0	1	0	0	1	3	2	15	0	0	0	0	0	0
AK097590	98	85	69	113	94	91	86	94	453	904	401	758	47	33	44	27	41	36
AK097618	159	77	14	20	22	15	92	141	0	0	1	0	0	0	0	0	0	0
AK097622	0	0	0	0	0	0	0	0	0	0	0	0	0	0	0	0	0	0
AK097624	0	0	0	0	0	0	0	0	0	0	0	0	0	0	0	0	0	0
AK097625	867	5013	1503	2032	4	7	462	64	541	8	215	1	11	31	128	35	18	4
AK097658	0	0	0	1	1	1	0	1	0	6	2	8	0	1	1	1	0	1
AK097686	0	0	0	0	0	0	0	0	0	0	0	2	1	1	3	0	0	0
AK097694	0	0	0	0	0	0	0	0	0	0	0	0	0	0	0	0	0	0
AK097701	0	4	2	3	1	6	5	0	14	11	8	3	8	0	8	2	7	5
AK097702	3	2	2	3	0	0	0	1	13	11	10	7	0	0	0	0	0	0
AK097706	0	0	0	0	0	0	0	0	0	0	0	0	0	0	0	0	0	0
AK097722	0	0	1	0	0	0	0	0	0	0	0	0	1	1	0	0	1	0
AK097759	0	0	0	0	0	0	0	0	0	0	2	0	0	0	0	0	0	0
AK097787	3	1	0	1	2	0	1	1	7	9	3	2	0	0	0	0	0	0
AK097791	0	0	0	1	0	0	0	0	0	1	1	1	0	0	0	1	0	0
AK097794	0	0	0	0	0	1	1	0	0	1	0	0	0	0	0	1	0	0
AK097803	0	0	0	15	3	0	0	1	0	0	0	0	0	5	1	3	8	4
AK097814	2	5	6	8	3	2	2	2	3	13	20	30	5	7	2	5	7	3
AK097816	0	0	0	0	0	0	0	0	0	0	0	0	0	0	0	0	0	0
AK097829	0	0	0	0	0	0	0	0	0	0	0	0	0	0	0	0	0	0
AK097836	1	1	0	0	0	1	6	3	7	7	4	15	1	4	1	4	3	3
AK097853	0	0	0	0	0	0	0	0	0	0	1	0	0	0	0	0	0	0
AK097866	0	0	0	0	0	0	0	0	2	1	3	1	0	0	0	0	0	0
AK097878	30	113	87	89	10	8	47	10	30	14	53	27	2	5	5	2	2	0
AK097902	0	0	0	0	0	0	0	0	0	0	0	0	0	0	0	0	0	0
AK097910	0	0	0	0	0	0	1	0	0	0	0	0	0	0	0	0	0	0
AK097921	0	0	0	0	0	0	0	0	2	2	0	0	0	0	0	0	0	0
AK097934	14	64	9	14	13	3	69	20	43	38	27	35	103	24	97	49	34	56
AK097952	0	0	0	0	0	1	0	0	2	4	2	3	23	11	15	10	8	12
AK097957	101	11	2	22	17	1	11	116	19	29	8	23	29	34	27	129	69	53
AK098012	0	0	0	0	0	0	0	0	0	0	0	0	0	0	0	0	0	0
AK098095	335	426	369	437	823	962	620	512	485	1712	630	1780	1465	1544	1213	1215	1753	1445
AK098198	0	0	0	0	0	0	0	0	0	1	0	0	0	0	0	0	0	0
AK098263	9	17	24	35	27	43	21	26	32	88	27	77	49	31	43	40	21	23
AK098333	24	14	13	17	17	34	22	41	18	74	97	349	58	46	29	26	40	23
AK098438	6	45	116	177	262	265	110	4	68	218	34	184	26	42	22	2	6	4
AK098481	0	0	1	0	0	0	0	0	1	1	0	1	1	1	1	1	2	0
AK098548	0	0	0	0	0	0	1	0	0	0	0	0	0	0	0	0	0	0
AK098560	0	0	0	0	0	0	0	0	1	0	0	7	0	1	0	0	0	0
AK098570	0	1	0	0	0	0	0	0	0	1	0	1	0	0	0	0	0	0
AK098656	0	0	0	0	0	0	0	0	0	0	0	0	0	0	0	0	0	0
AK098665	0	0	0	0	0	0	0	0	0	0	1	1	0	0	0	0	0	0
AK098705	0	0	0	0	0	0	0	0	0	0	0	0	0	0	0	0	0	0
AK098763	1	0	0	0	0	0	1	2	43	90	71	207	0	0	0	0	0	0
AK098783	6	5	2	0	1	0	4	9	1	4	2	5	0	0	0	0	1	0
AK1	2246	4136	1943	2316	32	37	1195	474	887	68	855	112	6	6	33	2	3	4
AK123067	0	0	0	0	0	0	0	0	0	0	0	0	0	0	0	0	0	0
AK123141	107	47	37	88	123	109	76	146	371	1702	466	1319	611	504	416	621	840	663
AK123177	2	5	1	2	3	0	5	1	4	1	3	1	3	3	1	4	5	6
AK123181	903	1136	414	704	47	33	399	291	1304	290	890	294	33	50	123	29	48	21
AK123263	15	7	10	15	12	19	14	7	27	54	54	122	3	6	11	5	6	12
AK123292	20	44	31	18	2	3	2	4	8	1	8	0	0	2	0	0	1	0
AK123298	0	0	0	0	0	0	0	0	3	3	2	4	1	1	1	0	3	2
AK123300	12	23	37	41	75	93	35	10	42	181	31	97	30	7	25	9	17	14
AK123416	0	0	0	0	0	0	0	0	0	0	0	0	1	4	0	0	0	0
AK123440	0	0	0	0	0	0	0	0	0	0	0	0	0	0	0	0	0	0
AK123450	14	6	8	7	1	5	3	4	85	69	20	22	1	1	8	1	0	2
AK123543	25	134	145	108	92	239	137	19	6	15	18	40	19	8	8	16	24	8
AK123584	47	60	25	42	33	29	66	79	11	25	13	36	79	47	90	11	55	55
AK123617	17	14	4	5	7	2	16	23	1	3	7	6	12	29	20	10	9	3
AK123632	0	0	0	0	0	0	0	0	1	2	9	19	0	0	0	0	0	0
AK123675	1112	658	822	807	1273	1914	782	1355	406	1251	441	1083	958	855	555	1092	1157	949
AK123758	3	5	5	0	0	2	6	1	21	2	12	3	0	0	0	1	0	0
AK123816	0	0	0	0	0	0	0	0	0	0	0	0	0	0	0	0	0	0
AK123834	3	3	1	0	7	6	5	3	7	30	5	14	12	13	4	4	2	6
AK123868	0	0	0	0	0	0	0	0	0	0	0	2	0	1	0	0	0	1
AK123872	40	33	7	26	22	23	29	39	34	75	46	76	106	75	84	88	110	74
AK123878	271	238	125	219	65	31	206	208	2628	1713	595	546	0	0	0	0	0	0
AK123889	0	0	0	0	0	0	1	0	1	1	0	0	0	0	0	0	0	0
AK123891	0	0	0	0	0	0	0	0	118	248	143	333	0	0	1	0	2	0
AK123934	2	17	89	47	22	30	11	1	3	1	0	1	0	0	0	1	0	2
AK123947	27	39	57	93	76	66	66	46	17	57	16	22	0	0	0	0	0	0
AK123976	1	2	0	0	0	0	1	1	0	5	14	34	0	2	0	1	1	3
AK123998	8	6	2	3	0	0	3	3	0	0	5	1	0	1	5	0	0	0
AK124056	5	18	9	15	29	26	20	5	0	0	0	1	0	0	0	0	0	0
AK124066	0	0	0	0	0	1	0	0	0	0	1	0	60	116	87	493	19	80
AK124121	0	0	0	0	0	0	0	0	0	0	0	1	0	0	0	0	0	0
AK124130	0	0	0	0	0	0	0	0	0	0	0	0	0	0	0	0	0	0
AK124131	0	0	0	0	0	0	0	0	0	0	0	0	0	0	0	0	0	0
AK124179	0	0	0	0	0	0	0	0	4	2	8	29	16	20	30	20	11	10
AK124194	4	1	3	2	6	16	4	15	0	0	0	0	88	137	9	207	275	286
AK124226	0	0	0	0	0	0	0	0	1	1	5	17	0	0	0	1	0	0
AK124262	11	19	23	30	32	19	22	6	26	46	11	13	4	3	2	6	2	0
AK124272	0	0	0	0	0	0	0	0	0	0	0	0	0	0	0	0	0	0
AK124308	0	0	0	0	0	0	0	0	0	0	0	0	0	0	0	0	0	0
AK124326	0	5	0	0	5	3	8	4	6	43	2	6	3	1	2	3	2	0
AK124327	0	0	1	4	1	0	2	0	4	1	0	2	0	0	0	0	0	0
AK124399	2	0	2	5	10	2	0	0	2	4	0	0	4	2	0	0	0	3
AK124439	2	4	0	2	2	3	8	5	3	3	0	0	0	0	1	0	0	0
AK124484	83	100	74	90	203	240	124	148	71	277	101	309	103	121	67	108	175	165
AK124523	6	13	10	16	37	38	16	20	65	268	43	179	86	81	68	105	126	80
AK124578	3	4	6	9	0	1	0	1	14	1	3	0	0	0	1	0	0	0
AK124682	0	0	0	0	0	0	0	0	0	0	0	1	46	14	89	3	4	11
AK124832	0	0	0	0	0	0	0	0	0	0	0	1	0	0	0	0	0	0
AK124857	0	3	1	1	4	0	2	0	16	62	11	33	0	0	0	0	0	1
AK124939	0	0	0	0	0	0	0	0	3	2	10	14	0	0	0	0	0	0
AK124950	220	207	85	84	28	49	64	74	6	2	1	0	9	4	4	3	8	6
AK124970	37	144	24	92	230	104	247	95	55	292	38	142	348	106	163	167	247	329
AK124973	0	0	0	0	0	0	0	0	0	1	0	0	0	0	0	0	0	0
AK125001	0	0	0	1	1	0	0	1	0	0	1	1	15	45	137	166	67	168
AK125040	0	11	1	2	0	0	6	1	4	3	3	3	0	1	0	0	0	0
AK125051	1	1	1	0	1	0	0	0	3	9	4	17	10	12	6	6	3	3
AK125078	0	0	0	0	0	0	0	0	1	2	3	3	0	0	0	0	0	0
AK125157	56	18	15	18	1	0	1	2	3	0	3	0	0	0	0	0	0	0
AK125237	0	0	0	0	0	1	0	0	1	0	0	0	0	1	0	0	1	0
AK125257	5	4	1	6	3	7	0	11	7	15	4	8	1	1	0	0	1	0
AK125288	0	0	0	0	0	0	0	0	28	64	0	0	0	0	0	0	0	0
AK125301	181	387	244	294	421	421	424	266	134	372	244	669	623	378	613	270	393	302
AK125311	0	3	1	0	3	0	4	0	1	1	1	3	5	5	1	1	1	0
AK125333	0	0	0	0	0	0	0	0	138	380	113	185	0	0	0	0	0	0
AK125397	0	0	0	0	0	0	0	0	10	19	50	86	2	1	1	1	2	2
AK125412	0	0	0	0	0	0	0	1	22	1	17	12	0	0	0	0	0	0
AK125437	9	2	5	5	2	3	3	2	4988	4913	5044	6274	0	0	0	0	0	1
AK125463	4	5	3	1	0	0	1	0	3	0	7	2	0	0	0	0	0	0
AK125489	5	8	2	5	7	4	3	3	7	14	3	3	11	12	8	5	8	8
AK125500	1	3	0	1	0	0	0	0	0	0	1	0	0	0	0	0	0	0
AK125516	0	0	0	0	0	0	0	0	0	0	0	0	0	0	0	0	0	0
AK125532	0	0	1	0	0	0	0	0	3	28	0	4	0	0	0	0	0	0
AK125558	76	32	7	36	11	4	24	106	95	111	83	116	64	49	111	104	93	57
AK125594	0	0	0	0	0	0	0	0	0	3	2	3	122	207	17	968	50	77
AK125599	0	4	25	11	15	16	5	0	0	1	2	0	0	4	0	0	1	0
AK125676	365	342	267	324	276	348	320	413	81	153	28	64	0	0	0	0	1	3
AK125684	0	0	0	0	0	0	0	0	0	0	0	0	0	0	0	0	0	0
AK125686	28	11	2	11	14	9	11	48	26	82	24	53	27	52	33	105	67	48
AK125699	1140	825	486	2131	4643	1977	1273	1887	1198	4529	1036	2521	1488	1064	913	3691	3874	4640
AK125701	120	77	67	89	28	1	51	47	48	23	43	26	3	12	24	8	9	1
AK125726	0	0	0	0	0	0	0	0	49	17	72	42	0	0	0	0	0	0
AK125727	23	36	25	35	18	14	38	21	50	57	42	44	6	27	30	9	18	3
AK125737	0	2	0	0	0	0	2	0	10	8	16	13	0	0	1	0	0	0
AK125749	4	11	0	2	0	0	0	5	1	1	4	2	0	1	1	0	0	1
AK125759	6	5	3	2	0	3	5	6	3	11	3	9	25	4	6	24	15	14
AK125769	0	1	1	0	1	0	2	0	1	1	0	0	3	0	2	0	0	0
AK125821	13	17	9	13	7	9	16	7	52	93	38	40	1	5	2	2	2	3
AK125858	0	0	0	0	0	0	0	0	0	0	1	0	0	0	0	0	0	0
AK125860	0	0	0	0	0	0	1	0	1	0	0	1	0	1	0	2	0	2
AK125871	1	1	0	3	0	0	3	4	50	122	148	433	30	151	9	52	891	232
AK125955	119	23	22	24	38	38	28	171	0	1	0	3	0	0	0	0	0	0
AK125960	1	1	2	0	1	3	4	3	0	1	0	0	0	0	0	0	0	0
AK125994	0	1	0	0	0	2	0	0	5	7	7	4	0	0	0	0	0	0
AK126042	1	1	2	1	0	2	0	0	1	0	0	0	0	0	0	0	0	0
AK126075	0	0	0	0	0	0	1	0	1	0	1	1	0	0	1	0	0	0
AK126080	0	0	0	0	0	0	0	0	0	0	0	0	0	0	0	0	0	0
AK126213	15	18	13	30	113	61	32	14	6	13	0	1	0	0	0	0	0	0
AK126253	2	1	0	0	0	2	2	2	2	7	0	4	355	406	593	117	465	237
AK126266	1	1	3	4	10	9	4	2	0	2	0	4	1	1	0	0	0	1
AK126278	241	293	155	233	336	421	376	427	69	226	130	294	375	260	291	294	384	313
AK126286	2	1	1	2	0	0	0	1	0	0	0	0	0	4	0	2	0	0
AK126307	0	1	0	0	4	1	2	0	3	13	8	14	3	0	0	1	1	9
AK126334	0	0	0	0	0	0	0	0	0	0	0	0	0	0	0	0	0	0
AK126351	0	0	0	0	0	0	0	0	0	0	0	0	0	0	0	0	0	0
AK126380	12	59	18	29	0	2	18	1	47	4	23	1	0	0	7	1	1	0
AK126539	1	3	2	1	0	0	0	0	32	2	25	2	0	0	2	0	0	0
AK126616	119	73	14	17	1	3	47	94	8	7	14	19	1	0	8	0	0	0
AK126635	0	6	4	1	0	0	4	0	39	3	131	16	1	0	3	0	0	0
AK126717	10	10	9	7	23	18	21	11	23	86	16	87	33	25	16	32	28	38
AK126744	0	0	0	0	0	0	0	0	2	0	2	1	0	0	0	0	0	0
AK126852	0	0	7	4	1	1	0	0	1	0	1	1	0	0	0	0	0	0
AK127026	1	5	1	0	0	0	7	0	0	0	0	4	0	0	2	0	0	0
AK127048	2	0	0	0	0	0	1	0	3	0	0	0	0	0	0	0	0	0
AK127087	1795	2100	636	1614	3096	1760	2857	2804	569	2131	1103	3414	5096	4043	3789	5480	4224	3710
AK127120	0	0	0	0	0	0	0	0	14	1	33	9	0	0	0	0	0	0
AK127124	1	0	0	0	0	0	0	0	51	12	29	13	1	0	2	0	0	0
AK127179	7	55	14	35	16	7	40	15	189	172	83	95	40	35	58	12	20	20
AK127183	60	11	27	35	21	22	20	80	8	7	10	17	10	29	11	21	5	5
AK127190	34	104	63	51	9	19	99	43	34	32	12	15	21	34	51	12	16	9
AK127191	0	0	0	0	0	0	0	0	0	1	1	0	0	0	0	0	0	0
AK127270	5	20	64	27	19	79	29	5	0	0	0	0	0	0	0	0	0	0
AK127378	16	19	4	18	0	0	4	3	22	1	8	0	0	1	1	0	1	0
AK127380	4	14	8	11	18	28	17	16	33	72	3	7	0	0	0	0	0	0
AK127400	0	0	0	1	0	0	1	0	9	22	4	6	1	0	0	0	0	0
AK127472	0	0	0	4	3	0	0	1	3	6	4	4	0	0	0	0	0	0
AK127555	116	65	36	20	9	24	63	116	129	158	122	162	421	530	459	456	360	349
AK127557	0	0	0	0	0	0	0	0	0	0	0	0	0	2	0	7	6	0
AK127609	0	0	0	0	0	0	1	0	0	1	1	1	3	1	2	0	1	2
AK127697	200	60	20	37	80	52	69	331	0	3	6	12	0	0	0	0	0	0
AK127787	23	8	30	29	47	95	8	35	30	80	5	9	1	0	5	0	2	1
AK127846	0	0	0	0	0	0	0	0	0	0	0	0	1	0	0	0	0	1
AK127888	0	0	0	0	0	0	0	0	0	2	2	7	0	0	0	0	0	0
AK127919	0	0	0	0	0	0	0	0	0	0	0	0	0	0	0	0	0	0
AK127963	5	3	8	9	10	9	8	20	19	34	9	24	3	0	0	0	0	0
AK127966	0	0	0	0	0	0	0	0	0	0	0	0	0	0	0	0	0	0
AK127974	0	1	0	0	0	0	0	0	0	0	0	0	0	0	0	0	0	0
AK128013	2	6	3	1	5	2	4	6	1	13	14	23	12	40	16	29	22	31
AK128059	0	0	0	0	0	0	0	0	0	0	0	1	0	0	0	0	0	0
AK128153	17	27	3	10	0	0	4	0	21	0	35	3	0	0	0	0	0	0
AK128202	15	24	16	7	1	21	17	14	0	1	2	1	0	0	0	0	0	0
AK128216	0	0	0	1	0	0	0	0	0	0	0	0	0	0	0	0	1	0
AK128346	235	110	200	239	262	270	124	280	171	220	239	548	668	223	436	85	305	166
AK128400	16	43	4	15	4	2	30	12	59	49	22	45	30	30	42	96	37	94
AK128414	0	0	0	0	0	0	0	0	4	1	4	1	0	0	0	0	0	0
AK128486	1	0	0	0	1	3	2	0	0	2	0	0	0	0	0	0	1	0
AK128525	0	0	0	0	1	0	1	1	0	1	0	2	26338	4767	51934	7111	11832	25086
AK128534	0	0	0	0	0	1	0	0	2	1	0	0	0	0	0	0	0	0
AK128559	3	6	2	2	0	1	6	2	4	9	20	29	5	3	7	4	1	5
AK128569	1	4	5	6	12	36	9	3	4	11	3	8	155	71	63	25	37	22
AK128652	0	0	0	0	3	0	1	2	0	1	0	2	5546	6831	5138	12085	10351	28652
AK128673	1	0	0	0	0	0	0	0	2	0	0	0	0	0	0	0	0	0
AK128697	67	14	19	36	57	40	16	72	36	75	7	20	398	307	383	472	448	570
AK128707	0	0	6	0	0	1	1	0	1	2	0	3	0	0	0	0	0	0
AK128708	72	69	151	209	538	616	59	87	52	352	58	139	239	89	123	165	254	481
AK128833	0	0	0	0	0	0	0	0	15	8	1	0	0	0	0	0	0	0
AK128880	7	2	0	2	1	0	1	20	1	0	0	0	3	6	5	12	2	1
AK129567	0	0	0	0	0	0	0	0	0	0	1	0	0	0	0	0	0	0
AK129672	25	87	44	46	26	41	87	31	93	113	104	204	24	19	27	12	53	16
AK129926	1	3	2	3	0	1	1	0	3	0	4	0	0	0	3	2	0	0
AK129935	0	0	0	0	0	0	0	0	4	21	27	53	0	0	1	0	0	0
AK130076	8	18	5	9	13	2	27	13	10	33	6	15	138	41	62	70	48	55
AK130110	1	0	1	0	0	0	0	0	2	1	5	8	1	1	1	1	1	0
AK130329	140	88	49	30	46	89	114	177	201	635	261	513	44	26	40	29	68	65
AK130400	0	0	0	0	0	0	0	0	2	0	0	0	1	0	0	0	2	0
AK130486	160	82	60	99	84	98	67	169	83	129	71	105	88	109	77	164	118	130
AK130759	0	0	0	0	0	1	0	0	28	40	9	22	1	0	0	0	0	1
AK130765	5	1	1	3	1	4	3	3	0	0	7	8	0	0	0	0	0	0
AK130852	0	0	0	0	0	0	0	0	0	0	0	0	0	0	0	0	0	0
AK130904	0	9	4	0	0	0	6	0	18	39	60	166	0	0	0	0	0	0
AK130911	0	1	6	0	2	11	0	0	0	0	0	0	0	0	0	0	0	0
AK131020	1	5	1	1	1	0	1	0	3	0	9	3	5	1	1	1	7	1
AK131021	0	0	1	0	0	0	0	0	0	1	0	1	1	0	0	0	0	0
AK131224	0	0	0	0	2	0	0	0	0	3	1	3	0	0	0	0	0	0
AK131325	0	0	0	0	0	0	0	0	0	0	0	0	5	8	23	6	9	4
AK131337	0	0	0	0	0	0	0	0	1	9	18	39	0	0	0	0	0	0
AK131347	0	0	0	0	0	0	0	0	2	3	1	0	0	0	0	0	0	0
AK131516	0	0	0	0	0	0	0	0	28	5	24	8	0	0	0	0	0	0
AK131520	0	0	0	0	0	0	0	1	0	1	0	3	2	0	1	0	0	2
AK172755	0	0	0	0	0	0	0	0	0	2	1	2	0	0	0	0	0	0
AK2	3614	2779	1997	3192	3437	3047	3369	4810	1767	4115	1602	3468	6853	7219	5751	9753	9582	6967
AK289390	2	1	1	12	15	2	6	6	34	92	53	95	241	351	180	401	265	232
AK291611	12	18	1	5	6	1	12	12	3	5	0	0	3	10	4	6	4	3
AK291701	0	0	0	0	0	0	0	0	0	0	0	0	0	0	0	0	0	0
AK293020	10	0	3	7	26	8	0	6	0	0	0	0	609	338	257	1	0	0
AK294743	0	0	2	0	0	0	0	0	0	0	2	0	0	0	0	0	0	0
AK294819	0	0	1	0	0	1	0	1	0	2	6	2	1	0	0	1	2	6
AK294973	6	1	0	0	1	1	0	4	1	3	1	0	0	2	7	0	3	1
AK295707	0	0	0	2	0	0	0	0	1	1	0	0	0	0	0	0	1	0
AK296148	0	0	0	0	0	0	0	0	0	0	0	0	0	0	0	0	0	0
AK296276	0	0	0	0	0	0	0	0	0	0	0	0	0	0	0	0	0	0
AK297683	3	9	1	0	3	3	15	4	9	10	0	0	0	1	0	0	0	0
AK297919	204	167	90	216	338	210	207	294	504	1752	942	2656	1634	1501	881	1987	1343	1348
AK298300	0	0	0	0	0	1	0	0	0	0	0	2	0	0	0	0	0	0
AK298596	1	4	10	8	0	0	0	0	1	0	15	0	0	0	0	0	0	0
AK299452	34	45	30	29	4	26	30	15	44	42	25	15	16	19	19	13	8	9
AK3	3219	3605	2600	3611	7495	8312	4525	5220	1245	5319	972	2749	5652	5751	4775	6946	7416	7499
AK300387	0	1	0	2	2	0	0	0	0	0	0	0	0	1	0	0	0	0
AK300656	45	83	42	81	55	54	102	71	33	58	75	134	25	53	18	27	12	3
AK301549	4	3	3	2	0	0	0	0	7	0	20	1	0	0	0	0	0	0
AK301666	0	0	0	0	0	0	0	0	1	0	0	0	0	0	1	0	0	0
AK301968	0	0	0	0	0	0	0	0	0	0	0	0	0	0	0	0	0	0
AK302092	0	0	0	0	0	0	0	0	0	0	0	0	0	0	0	0	0	0
AK302306	0	0	0	0	0	0	0	0	0	0	0	0	0	0	0	0	0	0
AK302451	0	0	0	0	0	0	0	0	0	0	2	1	0	0	0	0	0	0
AK302511	50	0	26	1	0	0	0	7	52	13	13	3	3	4	3	1	1	0
AK302545	0	0	0	0	0	0	0	0	0	0	0	0	0	0	0	0	0	0
AK302694	28	32	16	27	18	10	29	20	1	1	9	2	0	0	0	1	0	0
AK302879	0	0	0	0	0	0	0	0	0	0	0	0	0	0	0	0	0	0
AK304483	2	2	9	0	1	2	4	7	0	0	0	0	0	0	0	0	0	0
AK304826	56	82	25	24	0	0	18	1	11	0	75	1	0	0	0	0	0	0
AK307172	0	0	1	2	0	0	0	1	1	0	0	3	0	0	0	0	0	0
AK307192	8	3	40	16	0	1	3	2	0	0	0	0	0	0	0	0	0	0
AK307207	8	23	6	0	0	0	38	9	11	6	6	4	16	5	85	1	10	2
AK307246	107	154	193	60	18	71	85	67	1	2	0	0	0	2	4	1	0	2
AK307870	0	0	0	0	0	0	0	0	0	0	0	1	0	0	0	0	0	0
AK308309	0	0	0	0	4	0	3	6	1	0	11	2	2	2	0	4	1	1
AK308439	7	3	5	7	2	2	6	9	9	6	4	7	0	0	0	0	0	0
AK308544	0	0	0	0	0	0	0	0	0	0	0	0	0	0	0	0	0	0
AK308561	97	70	69	76	17	7	75	85	39	20	21	14	22	42	53	22	16	11
AK308867	15	8	9	12	19	18	13	29	14	62	27	78	66	39	59	71	52	51
AK308944	6	9	36	21	5	10	6	4	73	35	14	15	1	2	1	0	0	0
AK309109	0	0	0	0	0	0	0	0	0	0	0	0	0	0	0	0	0	0
AK309255	22	34	15	14	28	15	27	29	43	75	17	46	15	13	24	28	34	22
AK309476	1	0	1	0	0	0	0	0	1	1	0	0	0	0	0	0	0	0
AK309717	0	0	0	0	0	0	0	0	2	5	5	1	0	0	0	0	0	0
AK309744	0	0	0	0	3	0	0	0	7	18	6	13	0	2	0	0	0	0
AK309896	1	3	0	0	0	0	5	1	0	1	1	2	0	0	0	4	11	7
AK309922	0	0	0	0	0	0	0	0	0	1	0	0	0	0	0	0	0	0
AK309988	0	5	2	1	2	1	3	1	2	15	1	2	0	0	1	1	0	0
AK310030	4	5	13	9	4	8	12	7	1	2	1	1	1	3	1	2	2	0
AK310041	0	3	1	2	0	0	2	0	1	1	0	0	0	0	0	0	0	0
AK310226	459	386	208	358	20	22	149	150	662	139	1003	338	27	68	107	29	43	19
AK310228	0	75	0	0	0	1	29	2	0	0	76	4	0	0	0	0	0	0
AK310350	1	0	0	2	0	0	0	1	5	1	1	0	1	0	0	0	0	0
AK310441	0	0	3	0	0	4	2	0	1	5	0	0	2	1	0	0	0	6
AK310493	0	1	0	0	0	0	0	0	3	5	1	5	4	9	3	3	3	7
AK310526	0	0	0	0	0	0	0	0	0	2	0	0	0	0	0	0	0	0
AK310665	1	4	5	11	5	4	7	0	18	71	42	167	37	9	59	5	6	4
AK310751	0	0	0	1	0	1	11	4	0	0	0	13	1	3	3	6	1	0
AK310794	26	22	10	7	0	0	12	14	23	8	8	2	0	2	2	0	1	0
AK310876	0	0	0	0	0	0	0	0	0	0	0	0	0	0	0	0	0	0
AK311005	2	0	0	0	9	0	6	1	3	7	4	25	4	3	2	0	1	4
AK311108	0	0	0	0	0	0	0	0	0	1	0	0	0	0	0	0	0	0
AK311113	7	2	0	2	1	0	0	20	13	24	1	15	0	0	0	0	0	0
AK311131	53	59	54	49	37	46	66	42	104	212	64	111	70	56	108	75	69	59
AK311167	6	19	19	14	68	88	35	37	14	58	9	59	144	81	93	102	118	72
AK311212	0	0	0	0	0	0	0	0	0	0	0	1	0	0	0	0	0	0
AK311213	4	0	1	2	0	0	1	5	8	7	14	6	40	28	38	51	66	43
AK311257	0	0	0	0	0	0	0	0	0	0	0	0	0	0	0	0	0	0
AK311282	5	7	2	6	3	1	9	8	12	25	4	7	17	9	11	15	8	15
AK311291	0	0	0	0	0	0	0	0	2	3	0	0	0	0	0	0	0	0
AK311342	0	0	0	0	0	0	0	0	32	132	37	118	0	0	0	0	0	0
AK311356	16	16	11	14	20	19	13	21	18	34	21	45	32	39	31	46	64	40
AK311374	0	0	0	0	0	0	0	0	0	0	0	0	0	0	0	0	0	0
AK311383	2	3	0	3	2	0	2	0	1	1	0	0	0	0	0	0	0	0
AK311445	3	9	4	1	0	0	4	1	14	7	2	0	0	0	0	0	0	0
AK311458	0	2	0	1	3	2	2	0	0	2	0	2	0	0	0	0	1	0
AK311558	0	0	0	0	0	0	0	0	0	2	2	2	0	0	0	0	0	0
AK311573	0	0	0	1	0	0	0	0	1	0	0	0	0	0	0	0	0	0
AK311578	19	12	19	40	38	28	29	30	29	40	29	71	16	18	21	24	24	9
AK311660	1	0	0	0	2	0	4	0	0	2	4	2	0	0	1	5	2	0
AK4	186	680	336	1775	2680	711	857	305	1011	2880	488	1440	2243	577	2551	2076	3334	3805
AK5	10481	5194	2051	4691	5507	3587	5243	12654	84	279	131	356	0	0	0	0	5	1
AK7	11	44	21	18	21	19	55	15	176	502	46	168	46	69	57	32	32	37
AK8	14	39	44	36	4	6	30	2	71	39	37	29	3	6	0	2	0	0
AK9	99	79	96	136	301	359	137	140	179	602	219	719	315	269	213	259	270	248
AKAP1	1072	634	408	526	231	303	486	840	887	822	819	880	622	913	443	1210	1462	755
AKAP10	1119	1146	933	1363	1834	1866	1370	1491	676	1711	479	1225	1296	1362	1179	1740	1653	1601
AKAP11	3531	3340	2388	3119	6678	7430	4626	5673	1920	8913	2205	6209	10920	6884	7157	7995	14405	14068
AKAP12	8620	7638	4860	8885	7136	5191	7645	9832	4994	9457	2783	5598	10	11	11	5	24	25
AKAP13	3254	3727	2053	1968	1618	2144	3809	3560	2069	3400	1480	2101	9006	8359	10381	4787	5295	5146
AKAP14	0	0	1	0	0	1	1	0	39	154	30	49	1	0	4	0	0	0
AKAP17A	0	5	0	0	0	0	0	0	0	0	0	0	0	0	0	0	0	0
AKAP2	148	32	11	21	0	0	20	13	0	0	2	1	0	0	0	0	0	0
AKAP3	29	30	24	4	3	20	50	42	103	139	66	102	29	25	16	28	72	18
AKAP4	0	0	0	0	0	0	0	0	4	9	0	0	0	0	0	0	0	0
AKAP5	29	17	10	47	72	44	21	50	67	294	160	381	692	906	693	872	1693	2357
AKAP6	486	472	123	60	99	244	579	753	1659	4584	1830	4604	190	84	131	17	122	23
AKAP7	210	158	105	183	371	408	199	338	279	1046	151	466	125	299	38	75	695	469
AKAP8	1349	1261	672	1022	474	457	760	915	585	657	895	948	416	696	519	716	673	449
AKAP8L	1455	2245	1069	1397	104	66	1153	702	3465	948	3343	1380	167	354	701	118	97	36
AKAP9	1581	2066	1024	1767	3372	3283	2716	2676	2533	9577	1869	5390	5468	3248	4737	4851	8167	7859
AKIP1	824	1097	592	674	470	557	906	772	308	478	291	398	341	336	432	404	451	247
AKIRIN1	2507	1976	1501	3057	4085	2988	2193	3503	1887	5619	3107	7444	5539	6245	4459	5093	5984	5699
AKIRIN2	1292	1192	1034	1324	1769	2096	1057	1551	873	2187	1255	3027	2111	2378	1652	2068	2005	1447
AKNA	509	1232	421	502	14	9	344	84	1004	111	436	85	259	335	716	246	171	134
AKNAD1	9	11	6	8	5	11	12	8	3	12	13	29	0	0	0	0	0	1
AKR1A1	2466	2505	1275	2527	329	170	1435	1347	2913	956	1777	985	562	756	1783	624	446	224
AKR1B1	3842	5685	2942	5114	1428	1087	4900	3378	1641	1317	1376	1426	453	703	853	770	453	222
AKR1B10	1	31	15	20	14	12	39	1	1	2	6	8	0	0	0	1	0	0
AKR1B15	0	2	1	2	0	1	7	0	2	4	0	0	3	11	15	4	0	4
AKR1C1	2368	1231	1759	2544	1502	1303	1410	2931	133	243	163	279	13	3	7	1	12	1
AKR1C2	360	697	364	523	456	485	938	570	80	149	95	187	1	0	0	0	1	0
AKR1C3	783	1038	566	1232	1034	751	1257	1286	7	7	8	18	1	0	0	0	3	0
AKR1C4	0	0	1	3	1	3	6	9	0	0	0	1	0	0	0	0	0	0
AKR1C6P	0	0	0	0	0	0	0	1	0	0	0	0	0	0	0	0	0	0
AKR1CL1	0	0	0	0	0	0	1	0	0	0	0	0	0	0	0	0	0	0
AKR1D1	2	7	0	8	0	0	9	3	2	3	0	2	0	1	2	2	1	2
AKR1E2	189	53	36	67	43	27	61	216	48	39	8	9	0	0	1	0	2	2
AKR7A2	2207	3362	1111	1858	291	248	1490	969	980	432	691	386	106	160	202	130	121	59
AKR7A2P1	119	179	49	75	0	0	44	18	38	1	24	3	1	0	3	0	0	0
AKR7A3	26	18	7	9	2	1	13	10	13	10	20	15	1	2	4	3	2	0
AKR7L	38	11	9	18	8	5	20	19	22	26	62	93	9	5	10	6	12	4
AKT1	11331	6777	4631	6816	228	160	1644	2042	4469	550	4895	827	113	192	400	174	142	46
AKT1S1	3367	2697	1805	2534	104	75	936	964	476	95	795	234	28	92	102	17	31	9
AKT2	8164	6642	4510	5045	168	187	1694	1367	2548	461	2860	586	312	312	638	256	171	200
AKT3	729	807	761	1144	2352	2301	1104	1372	776	2566	206	775	785	187	367	408	367	518
AKTIP	114	98	75	92	162	141	150	204	76	296	82	290	113	76	114	119	139	86
AL049935	1695	2208	1890	1738	900	1173	1749	1305	674	916	754	1086	9453	11239	11892	9828	8106	6012
AL050000	228	268	336	320	199	278	277	218	270	339	615	932	215	200	295	141	198	102
AL050085	3	0	1	1	4	0	4	2	2	6	2	5	12	3	6	4	4	6
AL050132	1	9	2	4	5	12	13	1	2	14	1	4	42	34	40	44	43	29
AL050141	0	0	0	0	1	3	4	2	0	1	0	3	1	2	1	1	0	0
AL109706	0	1	0	0	1	1	2	1	6	5	4	1	4	6	1	1	2	1
AL109792	0	1	0	0	1	1	0	0	33	71	104	286	0	0	0	0	0	0
AL110181	105	68	57	74	126	200	63	113	135	436	83	191	213	106	153	234	162	181
AL117485	0	1	0	0	0	0	1	0	3	2	1	1	0	0	0	0	0	0
AL133568	2	7	0	3	0	0	2	0	7	0	8	2	1	0	0	1	0	0
AL137445	6	7	10	10	6	4	23	9	12	20	16	24	14	15	27	15	19	5
AL137535	129	111	257	308	333	436	114	191	8	27	31	83	4	15	1	7	19	5
AL137655	0	1	0	0	1	0	1	2	6	3	2	1	1	6	2	2	1	1
AL137752	0	0	0	0	0	0	0	1	0	1	0	0	0	1	0	0	0	0
AL157440	10540	11010	1936	1393	21	22	2088	1311	9	0	7	1	1	8	3	0	3	0
AL162052	0	0	0	0	0	0	0	0	0	0	0	0	0	0	0	0	0	0
AL355711	0	1	0	0	0	0	2	0	144	207	75	92	37	18	22	21	21	5
AL355732	0	0	0	0	0	0	0	0	0	0	0	0	0	0	0	0	0	0
AL360260	192	360	214	266	2	0	64	22	224	10	695	66	1	0	0	0	0	0
AL389983	246	246	75	152	124	85	198	266	76	104	113	184	135	164	126	251	185	83
AL390170	0	4	16	19	35	33	1	2	111	562	169	566	0	0	0	0	0	0
AL831948	12	27	11	16	3	6	25	10	14	3	11	7	6	7	7	2	10	2
AL831977	0	0	0	0	1	0	0	0	0	0	0	0	0	0	0	0	0	0
AL832007	13	174	108	90	116	240	254	23	6	13	12	37	0	0	0	2	0	0
AL832096	0	0	0	0	0	0	0	0	0	0	0	0	0	0	0	0	0	0
AL832184	4	6	11	5	6	17	11	3	0	14	0	0	0	0	0	0	0	0
AL832212	3493	8253	6554	8466	7796	8314	9592	4635	4432	8429	2695	5261	3980	4377	4405	3589	2963	2802
AL832252	32	34	47	27	51	46	49	39	28	75	29	109	41	23	33	34	48	26
AL832378	0	0	0	0	0	0	0	0	5	8	18	35	3	4	1	2	3	2
AL832439	159	171	44	68	76	72	225	233	149	319	168	339	174	122	127	107	109	102
AL832447	0	0	0	0	0	0	0	0	0	0	0	1	0	1	1	0	0	0
AL832593	0	0	0	0	0	0	0	0	0	0	0	0	0	0	0	0	0	0
AL832615	0	0	0	0	0	0	3	0	0	1	25	26	0	2	0	0	1	0
AL832737	0	0	0	0	0	0	0	0	18	13	48	51	0	0	0	0	0	0
AL832797	0	0	0	0	1	0	0	1	0	0	0	0	0	0	0	0	0	0
AL832909	669	1531	597	1638	1759	1014	1608	912	436	947	762	1881	314	249	150	312	378	245
AL833139	0	0	0	1	0	0	0	0	0	10	1	1	2	2	4	1	2	2
AL833150	46	26	24	31	18	18	8	51	62	44	76	82	29	38	33	34	91	21
AL833181	0	0	13	0	1	6	0	0	1	7	3	4	0	0	2	4	1	2
AL833346	1	2	1	0	0	0	1	0	129	115	153	122	6	4	20	8	7	31
AL833455	817	979	961	1414	3130	3461	1278	1256	796	3712	1495	4586	2066	2297	1437	1684	3587	2806
AL833634	18	2	1	0	0	2	8	20	100	143	51	104	0	0	0	1	0	0
AL953854.2-002	0	0	0	0	0	0	0	0	0	9	2	2	0	0	0	0	0	0
ALAD	2287	2699	2079	2193	1051	1302	1954	1721	1114	1108	1128	1164	521	673	577	578	555	385
ALAS1	2231	1460	819	1423	454	333	1272	2063	1311	1071	1088	1167	1172	1336	2698	792	1080	718
ALAS2	0	0	0	0	0	0	0	0	1	0	0	0	0	0	0	0	0	0
ALB	1	1	0	3	9	3	3	3	10	36	47	97	3	1	16	3	3	1
ALCAM	10405	8193	4826	11649	25528	15481	11157	17216	751	3502	1705	5503	10911	7749	10493	10122	14596	14564
ALDH16A1	2253	637	298	240	9	14	69	137	153	18	381	33	11	26	18	42	23	8
ALDH18A1	3572	4277	3684	6527	3144	2408	4014	3556	2880	3452	2806	4470	1974	2732	3353	3427	2707	2098
ALDH1A1	232	35	676	31	42	1234	61	386	26	83	88	249	0	11	0	0	3	25
ALDH1A2	13	6	20	5	13	28	5	23	202	374	21	63	17	4	21	3	9	4
ALDH1A3	3898	2147	10758	2806	2765	14691	2017	4249	97	241	90	216	4	13	0	1	14	9
ALDH1B1	1523	976	1602	2267	1314	1343	665	1079	914	1110	431	615	662	976	551	959	927	582
ALDH1L1	0	16	0	2	0	0	7	0	52	15	50	14	0	4	1	0	0	0
ALDH1L1-AS1	0	0	0	0	0	0	0	0	1	0	0	0	0	0	0	0	0	0
ALDH1L1-AS2	0	0	0	0	0	0	0	0	2	3	5	1	0	0	0	0	0	0
ALDH1L2	2476	10350	2816	7378	10960	5831	12766	3901	726	2318	244	673	7916	1927	6349	4590	1084	2877
ALDH2	1100	3232	819	1500	687	551	2050	601	1629	1318	1304	1239	697	632	167	796	213	83
ALDH3A1	8	18	141	5	0	2	4	0	9	0	1	0	0	0	2	0	0	0
ALDH3A2	1826	3361	3270	2884	3197	5226	3687	2553	1210	2983	772	1720	972	965	1291	945	1402	1440
ALDH3B1	1464	4502	2743	2550	149	175	1403	399	102	23	40	17	0	0	0	0	0	0
ALDH3B2	2	2	5	1	0	0	0	0	0	0	0	0	0	12	0	0	0	0
ALDH4A1	836	985	552	724	10	11	224	141	486	34	554	63	17	33	38	14	4	2
ALDH5A1	6	26	21	40	27	15	22	10	879	1841	748	1611	1531	1270	1375	1058	2406	2173
ALDH6A1	399	930	619	823	975	951	1212	555	551	1259	342	826	432	345	571	296	382	281
ALDH7A1	1483	2437	1253	1656	1171	1372	3035	2115	2054	3847	1214	2458	27	30	25	12	38	15
ALDH8A1	2	18	6	4	3	5	10	1	29	59	64	127	39	9	34	28	13	6
ALDH9A1	4769	7667	4202	5392	5819	7114	8338	6067	1381	3233	1419	3510	2256	3243	2318	3231	2757	2378
ALDOA	48310	46403	22807	53144	352	153	8697	5924	19195	870	17418	1369	515	1061	2559	814	522	276
ALDOB	0	0	0	0	1	0	0	0	0	1	2	0	0	6	0	0	0	0
ALDOC	414	1566	489	1187	72	22	945	209	1507	374	687	319	320	980	1443	345	290	171
ALG1	1084	654	413	706	139	125	504	811	190	120	353	329	65	107	118	76	93	42
ALG10	207	61	72	94	212	210	80	305	68	375	96	318	636	434	399	726	1127	1257
ALG10B	213	181	163	213	633	697	275	418	307	2432	331	1117	2287	1314	1307	1942	3292	3690
ALG11	42	49	16	31	53	38	83	88	75	105	72	119	41	71	43	54	82	44
ALG12	915	725	609	847	14	16	173	140	456	47	359	44	22	19	50	36	24	22
ALG13	944	1141	645	1132	1964	1686	1503	1414	917	2984	790	2414	2534	2287	2090	2926	2742	2497
ALG14	452	372	194	306	371	370	436	617	98	233	249	567	207	293	174	357	313	253
ALG1L	0	2	0	0	0	0	0	0	7	2	10	1	0	0	0	0	0	0
ALG1L2	1	5	1	1	0	0	1	0	3	0	1	0	0	0	0	0	0	0
ALG1L9P	0	3	7	5	0	3	2	3	21	4	13	6	3	2	3	0	0	0
ALG2	1323	1264	1525	2266	2970	3040	1500	1812	483	1337	947	2262	2188	2317	2320	2705	3036	3016
ALG3	999	620	527	1083	71	31	343	483	333	107	478	220	28	105	126	55	44	12
ALG5	965	814	923	1175	1978	1959	883	1471	460	1470	628	1711	1327	1614	1272	2295	1893	1434
ALG6	526	320	228	367	903	913	476	839	241	1365	247	948	797	1232	499	1937	1986	1672
ALG8	1537	716	594	1156	1772	1323	895	2451	534	1581	671	2063	1156	1850	1122	2181	2500	1485
ALG9	1315	854	716	999	1260	1258	998	1917	1013	2614	1155	3208	993	1048	1172	1280	1299	924
ALK	2	1	0	1	0	0	0	4	43	36	137	115	1	0	3	0	1	0
ALKBH1	400	350	290	381	375	417	362	523	309	715	306	708	464	636	477	634	703	546
ALKBH2	434	442	257	379	59	38	263	214	385	136	517	247	61	93	106	93	106	34
ALKBH3	815	935	570	786	413	383	962	877	306	371	451	807	293	513	594	437	352	210
ALKBH4	58	75	31	37	0	0	13	8	31	0	54	5	0	1	3	0	0	0
ALKBH5	3070	3075	1983	3991	1096	748	1766	1698	1902	1200	2326	1674	1020	937	1463	1178	997	771
ALKBH6	389	440	227	257	25	21	196	177	226	72	221	82	37	60	114	56	46	22
ALKBH7	635	991	377	479	4	1	46	20	557	14	701	21	4	5	14	4	2	0
ALKBH8	734	352	312	341	613	914	458	1200	247	877	298	839	708	797	623	1315	1658	1261
ALLC	0	0	0	0	0	0	0	0	1	2	1	8	1	0	1	0	0	2
ALMS1	1124	999	470	586	930	909	1197	1866	1932	5619	1154	2879	1137	969	946	1717	2171	1348
ALMS1P	1	4	0	3	0	3	2	5	3	20	3	29	0	5	3	5	2	0
ALOX12	2	4	0	0	1	0	0	0	11	10	0	1	1	1	0	0	0	0
ALOX12B	0	0	1	0	1	0	0	0	39	24	10	1	12	14	6	8	1	6
ALOX12P2	0	0	0	0	0	0	0	0	5	1	3	1	32	88	119	70	33	21
ALOX15	0	1	0	0	0	0	0	0	30	11	35	28	0	0	0	0	1	0
ALOX15B	1	0	0	1	0	0	0	0	1	0	1	0	14	1	38	0	1	2
ALOX15P1	1	1	0	1	0	0	0	1	2	4	0	0	3	2	7	0	0	0
ALOX5	0	0	0	0	0	0	0	0	64	30	12	12	467	1060	436	392	188	248
ALOX5AP	0	0	0	6	2	1	1	1	1	2	2	3	503	843	566	468	490	252
ALOXE3	3	9	1	3	0	0	2	4	6	2	9	2	0	0	2	1	0	0
ALPI	0	0	0	0	0	0	0	0	1	0	0	0	0	1	0	0	0	0
ALPK1	638	1077	562	724	731	861	1195	944	277	632	146	339	4703	2104	4992	2209	2824	2674
ALPK2	660	1315	4229	4792	3418	3704	1340	808	607	898	1592	3113	890	272	204	164	749	73
ALPK3	12	70	46	169	22	17	50	3	160	96	139	112	3	3	1	2	4	2
ALPL	32	381	93	2975	143	6	133	7	502	87	149	38	0	3	0	0	0	0
ALPP	0	0	0	0	0	0	0	0	20	3	0	1	1	0	0	0	0	0
ALPPL2	0	0	0	0	0	0	0	0	808	58	0	0	0	0	0	0	0	0
ALS2	1391	1538	974	1710	1902	1395	1841	1926	1136	2698	1298	3151	945	1070	936	817	1140	835
ALS2CL	121	107	99	27	2	3	31	33	135	9	102	17	0	0	0	0	0	0
ALS2CR11	92	61	20	40	90	105	73	138	1	5	0	3	0	2	1	0	3	2
ALS2CR12	14	28	13	22	65	43	49	19	13	38	19	51	1	7	8	7	9	5
ALS2CR8	171	409	305	346	757	1029	520	286	332	1524	237	757	1467	765	992	810	1010	1126
ALX1	38	12	3	3	2	6	12	54	55	120	16	24	0	0	0	0	0	1
ALX3	85	121	108	100	5	3	46	31	155	25	110	38	1	1	7	0	0	0
ALX4	109	238	1733	829	219	504	100	41	209	92	162	90	0	0	0	0	1	0
ALYREF	3728	1284	574	1232	135	119	411	830	964	182	1344	375	178	242	221	528	358	289
AMACR	804	507	548	612	719	1089	568	1083	332	937	265	599	380	669	192	704	607	352
AMBN	0	0	0	0	0	0	0	0	46	69	3	5	0	0	0	0	1	0
AMBP	1	6	1	6	0	1	6	0	3	0	5	5	2	0	0	0	2	0
AMBRA1	1382	1289	954	990	80	83	622	588	1127	305	1367	526	107	235	363	107	126	88
AMD1	4384	1893	1211	2546	5076	3940	2636	7101	1303	5644	1442	4534	9693	8689	6853	11068	13315	10530
AMDHD1	17	6	4	0	1	0	5	24	1	16	1	1	4	11	2	3	16	14
AMDHD2	614	246	81	116	0	0	8	7	128	1	225	3	1	2	1	1	1	1
AMELX	0	0	0	0	0	0	0	0	0	0	1	1	0	0	0	0	0	0
AMELY	0	0	0	0	0	0	0	0	1	1	0	0	0	0	0	0	0	0
AMER1	161	260	202	227	100	97	219	151	653	682	610	738	208	390	268	300	387	177
AMER2	0	0	0	0	0	0	0	0	406	500	484	612	9	0	28	0	0	0
AMER3	0	0	0	0	0	0	0	0	144	122	214	166	0	0	0	0	0	0
AMFR	3911	3496	3820	4274	1888	1961	2973	3291	1647	1527	1622	1801	1086	1555	1619	847	855	879
AMH	35	0	5	8	0	0	0	1	37	1	1348	24	0	0	0	0	0	0
AMHR2	0	0	0	0	0	0	0	0	13	1	5	4	0	0	1	0	0	0
AMICA1	0	0	0	0	0	0	0	0	0	0	0	1	135	65	90	112	169	43
AMIGO1	44	74	120	84	26	32	45	29	166	106	65	72	7	8	9	0	14	4
AMIGO2	141	544	789	461	624	1483	569	191	299	826	150	334	9	7	3	1	2	4
AMIGO3	123	84	47	66	0	0	14	6	95	2	445	17	0	0	5	0	1	0
AMMECR1	1165	775	427	865	1699	1424	1008	1724	241	1057	166	514	1581	1569	1168	2207	2856	2038
AMMECR1L	1286	1433	1219	1825	1357	1270	1457	1464	846	1275	1070	1873	965	1347	959	1247	1356	1022
AMN	1	0	1	1	0	0	0	0	3	0	4	0	0	0	0	0	0	0
AMN1	128	151	103	182	306	320	199	252	297	1427	313	941	489	402	344	419	417	571
AMOT	1674	1453	996	319	365	1650	1431	1906	1777	3772	535	1294	25	12	12	544	165	43
AMOTL1	4214	4937	3839	3946	3195	4037	4346	4245	3042	5003	2138	3976	40	558	3	63	127	2
AMOTL2	9118	18533	13870	16920	4555	4778	9156	4120	1333	850	1589	1092	4	3	3	2	3	6
AMPD1	0	0	0	0	0	0	0	0	0	0	1	0	2	1	3	3	30	5
AMPD2	3860	4741	2449	3936	123	65	1305	828	2171	289	2215	407	58	126	243	48	61	22
AMPD3	711	314	838	851	760	908	315	674	93	141	20	31	1429	1859	1330	1540	1644	2313
AMPH	352	188	379	404	320	397	192	372	1597	2673	1004	1573	0	2	0	1	5	3
AMT	482	1530	691	924	219	197	1341	460	1552	829	988	1028	172	265	348	189	198	81
AMTN	0	0	0	0	0	0	0	0	0	0	2	0	0	0	0	0	0	0
AMY1A	0	0	1	0	0	0	0	0	0	0	3	2	1	5	4	0	0	0
AMY2A	0	0	0	0	0	2	1	0	1	3	1	2	8	3	8	6	4	3
AMY2B	201	254	190	239	464	652	351	332	422	1610	734	1994	2367	1391	1138	1889	2022	2216
AMZ1	5	8	18	35	4	3	3	0	14	5	13	5	4	12	1	7	4	0
AMZ2	2531	3374	1903	2675	3396	3639	3789	3422	1862	4630	1515	3526	4033	3172	3638	3941	4077	3041
AMZ2P1	207	354	305	326	552	693	410	328	670	1927	516	1284	460	353	342	404	441	321
ANAPC1	1210	638	350	679	1052	874	863	2136	468	1640	306	974	2063	1607	2273	2175	3501	2564
ANAPC10	443	378	280	428	770	740	526	901	212	891	245	720	943	972	729	1322	1164	894
ANAPC11	3517	2656	1333	2019	20	20	280	256	1045	47	1267	73	10	17	43	32	14	13
ANAPC13	2884	3262	1883	3099	5188	5504	4238	4368	1134	3939	1767	5037	2528	2826	1842	4762	3610	2989
ANAPC15	566	279	104	218	20	16	289	504	165	103	183	214	17	44	77	32	19	8
ANAPC16	1401	2102	1680	2319	2463	2658	2258	1780	1434	2923	1456	3203	5302	4403	3981	5621	5102	5345
ANAPC1P1	21	10	2	7	4	9	5	0	13	17	4	1	2	24	16	1	7	5
ANAPC2	1769	1610	776	1001	31	25	322	188	798	122	1361	183	55	83	145	34	40	19
ANAPC4	1203	1102	622	960	1985	2069	1293	2100	711	2845	853	2852	2418	2200	1689	3600	4572	3803
ANAPC5	5760	4950	2861	5233	4053	3597	4273	5904	2645	4003	2848	3863	3600	4047	3563	5344	6437	4148
ANAPC7	2771	1621	955	1732	1403	1107	1679	3248	1096	2022	2093	3862	1232	1674	1330	1834	2235	1246
ANG	205	486	1280	654	107	210	386	163	134	63	52	43	6	4	11	14	2	3
ANGEL1	548	980	705	885	210	232	743	451	944	629	289	288	213	300	465	218	278	131
ANGEL2	1128	1278	844	1027	1642	2016	1382	1543	720	2372	921	2260	2526	2220	1857	2600	3447	2903
ANGPT1	1246	2376	3767	13026	26851	12144	3382	1998	144	662	127	371	0	3	0	0	16	1
ANGPT2	16	102	9	32	39	21	141	27	58	174	46	98	0	0	0	0	0	0
ANGPT4	1	0	1	2	0	0	0	0	2	1	0	0	0	0	0	0	0	0
ANGPTL1	50	35	58	90	163	137	49	42	53	214	190	456	0	0	0	0	0	0
ANGPTL2	2948	13386	11891	19645	6439	5533	7146	1461	679	387	279	237	3	5	0	1	74	1
ANGPTL3	0	0	0	0	0	0	0	0	0	0	0	0	0	0	0	0	0	0
ANGPTL4	1855	344	2827	2881	12	9	42	112	104	3	167	10	0	0	0	1	0	0
ANGPTL5	0	2	6	27	48	14	0	2	1	9	9	20	0	0	0	0	0	1
ANGPTL6	2	5	4	9	0	0	1	0	6	0	2	0	6	13	89	6	10	5
ANGPTL7	0	1	3	0	0	2	0	0	4	2	6	4	0	0	0	0	0	0
ANHX	0	0	0	0	0	0	0	0	0	0	0	0	0	0	0	0	0	0
ANK1	53	98	55	122	22	6	47	25	119	55	255	139	27	160	8	28	30	52
ANK2	585	1267	833	342	306	1256	1358	807	3534	7204	3841	8653	1197	682	801	655	498	546
ANK3	153	97	14	60	80	13	173	290	1634	4459	2212	5735	3	23	2	6	14	4
ANKAR	53	81	53	53	147	234	104	106	34	155	47	94	271	175	156	198	217	213
ANKDD1A	103	212	182	171	179	272	199	96	206	384	184	268	549	355	277	223	243	405
ANKDD1B	3	4	3	6	7	4	5	5	20	59	8	19	54	68	21	145	52	65
ANKEF1	308	205	148	176	236	265	236	413	197	638	129	283	12	145	55	41	30	3
ANKFN1	4	9	16	14	27	24	14	2	27	66	24	51	0	7	1	0	0	1
ANKFY1	3980	3332	2788	3610	2095	2277	3136	3651	2563	3458	2924	4299	1390	1216	1268	1500	2174	1867
ANKH	2465	2649	2370	5088	2330	1589	2166	2031	535	503	807	1151	561	504	650	520	769	525
ANKHD1	3259	3729	2207	2627	2707	3052	4829	5090	3784	8888	3782	8689	6244	5618	7307	6167	7116	5475
ANKHD1-EIF4EBP3	150	212	157	206	30	19	175	107	116	68	85	83	38	67	134	18	20	9
ANKIB1	3356	3034	2501	3474	5410	5575	3796	5056	1557	5127	1830	4877	6484	6073	4837	6393	7783	7045
ANKK1	0	6	1	1	0	0	1	0	5	2	9	2	0	0	1	0	1	0
ANKLE1	45	25	9	19	0	3	12	17	48	23	120	70	43	98	96	90	46	31
ANKLE2	5075	3267	2256	3399	1809	1599	2411	4075	1518	1709	1976	2480	2451	2308	2929	2077	2339	1950
ANKMY1	282	303	175	222	52	39	164	152	236	137	227	115	48	76	102	73	49	28
ANKMY2	1301	1440	1085	1005	1525	2481	1755	2091	1064	3047	573	1625	13	18	28	5	48	11
ANKRA2	418	730	672	795	1278	1599	845	631	679	2316	443	1186	1547	970	1252	1344	1170	1458
ANKRD1	6	36	13	61	94	20	57	16	3	9	1	7	3	0	2	1	1	2
ANKRD10	995	1440	511	842	1246	895	1623	1324	1465	4710	1876	4888	5190	2879	3982	3055	3772	4246
ANKRD11	6812	7717	4059	5333	1933	2070	3509	3212	2898	1994	4474	2807	1874	1408	1987	1667	1679	1466
ANKRD12	1781	1804	1480	1726	3917	5216	2368	2743	1100	5101	1669	5222	9529	4784	5533	6183	8721	11538
ANKRD13A	8416	7236	5869	10066	10069	8362	7884	10743	2403	5117	744	1596	5328	4375	4931	4197	3729	4070
ANKRD13B	249	383	163	177	2	3	99	58	798	100	1124	206	0	1	8	2	1	2
ANKRD13C	1439	1432	1195	1378	2733	3508	1405	1890	707	2878	1000	2591	2826	2240	1662	2519	3751	3252
ANKRD13D	1088	1239	611	688	30	23	217	131	606	57	1063	138	92	86	79	95	136	128
ANKRD16	136	153	73	99	24	12	102	82	169	87	142	131	19	30	33	24	28	16
ANKRD17	5294	4754	2909	4374	5004	4456	5802	7799	4029	9318	4503	10731	5583	6581	5559	5436	9050	5917
ANKRD18A	0	0	0	0	0	0	2	2	107	404	17	49	21	60	15	20	12	15
ANKRD18B	47	71	2	13	22	11	84	73	29	103	4	8	1	1	0	1	1	58
ANKRD18DP	2	0	0	0	0	0	0	0	2	5	0	0	1	1	0	0	0	0
ANKRD19P	2	3	0	0	0	1	1	1	12	23	10	8	5	1	2	3	6	1
ANKRD2	61	24	5	41	0	0	10	13	3	0	0	0	0	0	0	0	0	0
ANKRD20A11P	0	0	0	0	1	0	0	0	0	2	0	0	2	2	4	1	0	1
ANKRD20A12P	0	0	0	0	0	0	1	0	1	34	0	3	4	3	8	1	1	4
ANKRD20A19P	0	1	0	0	0	0	0	1	18	5	37	19	0	0	1	0	0	0
ANKRD20A3	0	1	0	0	1	1	0	0	1	18	1	9	0	5	1	1	6	14
ANKRD20A4	0	0	0	2	1	0	0	0	12	40	0	1	2	12	4	0	5	25
ANKRD20A5P	18	20	0	4	8	10	37	42	20	78	7	25	603	965	663	225	279	595
ANKRD20A8P	0	0	0	0	0	0	0	0	2	3	8	10	1	6	1	1	1	0
ANKRD20A9P	26	32	20	24	115	123	71	85	41	169	21	93	126	80	80	88	98	118
ANKRD22	0	0	9	60	63	25	3	0	0	0	1	4	1	6	6	1	3	1
ANKRD23	84	71	29	40	7	2	24	21	132	39	95	31	7	16	34	17	18	4
ANKRD24	12	69	58	31	0	2	17	1	102	6	117	24	0	2	10	1	1	1
ANKRD26	723	699	401	726	1632	1542	965	1309	617	3197	453	1567	2042	1889	1309	2567	4404	3192
ANKRD26P1	25	0	0	3	5	2	5	29	0	5	1	10	3	3	3	4	1	10
ANKRD26P3	0	0	0	0	0	0	0	0	0	0	1	0	8	1	60	41	36	23
ANKRD27	1732	1196	880	1370	1126	1035	1179	1742	743	1266	521	948	1524	2195	1489	1946	2001	1221
ANKRD28	3885	5394	3269	4041	7167	8415	7265	6184	1365	4785	988	2714	6008	5001	5440	6095	4652	4584
ANKRD29	171	179	334	160	200	720	205	212	33	121	51	177	122	168	18	260	71	113
ANKRD30A	0	0	0	0	0	0	0	0	0	3	0	0	0	0	0	0	0	1
ANKRD30B	0	1	0	0	0	2	1	0	7	52	9	10	0	1	0	0	1	1
ANKRD30BL	0	0	0	0	1	0	0	0	8	18	4	5	0	12	0	0	1	0
ANKRD30BP2	0	0	0	0	0	0	0	0	0	0	0	0	1	0	0	0	0	0
ANKRD30BP3	0	0	0	0	0	0	0	0	1	0	0	0	0	0	0	0	0	0
ANKRD31	10	12	4	7	18	19	15	9	32	154	15	44	6	20	5	21	15	14
ANKRD32	540	170	146	335	744	496	224	884	482	2061	538	1679	769	750	579	1699	1961	1946
ANKRD33	2	0	1	2	2	0	1	1	9	7	1	0	0	0	0	0	0	0
ANKRD33B	1005	1370	1576	587	270	1098	921	782	1516	1743	156	202	3524	3036	3891	2951	4599	2824
ANKRD34A	261	118	41	94	30	24	63	167	67	30	41	28	17	70	27	28	27	30
ANKRD34B	0	0	0	0	0	0	0	0	16	57	28	81	0	2	0	0	0	6
ANKRD34C	0	0	0	0	0	0	0	0	1	3	3	1	0	0	1	0	1	0
ANKRD35	273	224	187	91	20	41	103	129	33	17	13	1	0	0	0	0	0	0
ANKRD36	110	112	29	55	178	125	198	224	181	799	94	378	589	277	373	575	358	515
ANKRD36B	43	43	16	28	40	57	94	90	57	248	40	114	202	119	154	220	227	219
ANKRD36BP1	0	0	0	1	0	0	0	0	0	0	0	0	0	0	0	0	0	0
ANKRD36BP2	0	1	0	0	1	0	1	1	16	73	15	25	1041	417	1642	302	37	128
ANKRD36C	24	22	6	4	39	50	42	44	38	251	32	127	206	65	94	166	91	165
ANKRD37	73	82	41	135	116	61	60	74	210	450	140	264	423	272	403	1664	820	1283
ANKRD39	334	201	99	165	5	6	28	35	129	17	119	22	20	11	12	34	28	31
ANKRD40	3161	1996	1938	2398	2571	3183	2291	3967	624	1437	813	1637	1135	1375	862	1415	1571	1062
ANKRD42	448	645	542	625	812	1076	671	454	328	714	406	808	334	262	259	160	443	317
ANKRD44	181	261	114	193	373	300	388	304	229	1071	304	862	4480	4676	3233	3557	4399	4547
ANKRD45	11	20	2	6	13	18	35	20	145	554	88	242	5	6	3	0	5	1
ANKRD46	184	186	184	233	394	504	281	224	858	3263	1274	3254	958	1252	619	1089	1455	1439
ANKRD49	306	314	304	348	773	863	427	537	287	1353	540	1605	2389	2172	1474	3154	3109	3312
ANKRD50	1742	2868	2102	2277	4276	5387	3565	2796	1832	7304	1743	4843	510	671	218	400	1059	154
ANKRD52	2115	1429	696	1408	95	41	730	822	450	97	408	123	56	66	271	32	51	27
ANKRD53	33	72	45	34	3	5	28	11	4	3	2	1	1	1	1	0	0	0
ANKRD54	1060	712	328	570	96	101	323	447	746	325	1214	621	47	91	117	77	78	35
ANKRD55	0	0	0	0	0	1	0	0	15	19	8	12	0	0	0	0	0	0
ANKRD6	18	33	42	49	52	108	25	27	1012	2033	848	1662	291	198	129	189	125	140
ANKRD61	8	6	2	2	4	2	10	6	6	12	7	18	2	9	3	3	9	1
ANKRD62	0	0	0	0	0	0	0	0	0	0	0	0	1	0	1	0	0	2
ANKRD62P1-PARP4P3	0	0	0	0	0	0	0	0	0	0	0	0	0	0	0	0	0	0
ANKRD63	0	1	0	0	0	0	0	0	0	0	1	0	0	0	0	0	0	0
ANKRD65	54	15	40	64	0	4	2	14	44	17	61	10	0	1	1	1	0	0
ANKRD66	0	0	0	0	0	0	0	0	8	18	3	1	0	0	0	0	0	0
ANKRD7	8	9	4	7	34	20	15	22	8	38	3	13	21	25	21	16	4	27
ANKRD9	375	155	41	83	5	6	25	79	313	54	80	14	0	1	4	0	0	0
ANKS1A	1067	1110	759	903	271	300	640	626	1948	1312	1569	1300	158	166	231	191	180	154
ANKS1B	6	1	7	15	35	17	2	6	157	351	437	921	1	1	0	0	1	2
ANKS3	493	603	365	589	23	12	158	99	437	77	945	245	14	23	34	22	16	12
ANKS4B	0	0	0	0	0	0	0	0	0	0	1	3	1	0	1	0	0	0
ANKS6	1054	1057	757	997	205	229	709	651	770	471	479	385	7	12	93	10	43	13
ANKUB1	0	0	0	0	0	0	0	0	2	3	18	27	0	0	0	0	0	0
ANKZF1	768	1268	582	1019	375	262	921	558	1350	988	1024	1047	1020	998	1123	1569	1222	1342
ANLN	18406	2087	381	3175	5263	939	2582	28550	950	3327	356	1081	795	862	642	2623	2593	2414
ANO1	0	3	0	3	0	0	2	0	56	53	52	60	1	2	0	2	0	4
ANO10	3264	2477	2089	2795	2654	2848	2422	3735	1441	2827	523	772	424	822	61	506	154	241
ANO2	1	2	11	7	3	1	0	0	79	85	28	38	0	1	0	0	0	0
ANO3	120	38	77	178	370	192	40	235	10	30	11	23	168	78	73	11	75	96
ANO4	520	9	95	47	50	205	9	802	86	242	127	325	0	0	0	0	0	0
ANO5	1	0	0	0	2	0	1	0	288	1373	135	427	1144	3117	104	1806	116	440
ANO6	3692	4025	4714	5493	8696	10953	5342	5710	1066	3595	459	1313	4772	3723	2773	4627	6130	5467
ANO7	59	17	10	38	2	1	6	14	15	3	7	2	4	4	7	3	6	2
ANO8	880	971	295	348	5	7	161	132	811	106	1415	169	1	2	16	1	2	0
ANO9	0	1	0	0	0	0	0	0	47	2	2	1	26	45	94	13	9	6
ANP32A	3600	2916	1546	2302	2244	2046	3302	4620	4383	9658	2957	6366	4455	5670	4605	6851	4980	3596
ANP32A-IT1	5	11	3	6	2	2	13	9	10	19	8	11	21	6	39	3	7	5
ANP32AP1	314	241	104	151	98	71	392	432	297	443	146	301	132	275	355	229	139	72
ANP32B	6356	4310	2502	4525	5545	4836	5146	9628	2556	5995	1388	3460	9190	8370	8044	13713	7215	6300
ANP32C	355	306	122	211	260	231	434	570	377	1038	225	543	552	783	567	980	632	372
ANP32D	25	21	11	30	39	27	55	72	36	98	19	78	103	108	79	157	113	51
ANP32E	5127	1952	769	1976	5377	3193	2932	8944	2481	13118	2190	7170	11087	12504	7333	24299	20832	21502
ANPEP	107912	47187	30957	31576	985	964	18252	31679	82	8	12	2	0	1	6	0	2	4
ANTXR1	7254	9632	26358	24823	28411	43846	10768	9312	2993	7508	2135	5038	2	3	0	2	48	3
ANTXR2	5635	6244	7010	7085	10150	14488	7318	8165	408	1208	789	2179	802	851	638	728	643	634
ANXA1	50906	27068	19840	19756	21773	31837	31547	74894	706	1687	1601	3915	158	227	97	664	239	1018
ANXA10	3	15	2	58	76	13	16	1	0	0	0	0	1	0	0	1	0	0
ANXA11	14391	17828	6805	8693	1136	1097	8888	6626	1126	565	187	148	707	1232	1551	583	451	338
ANXA13	0	0	7	4	1	4	1	0	0	0	2	5	0	0	0	0	0	0
ANXA2	63099	42580	29610	39471	14433	12167	47308	73886	2052	2131	1237	1736	163	629	354	479	210	151
ANXA2P1	24	8	6	6	8	10	13	22	2	7	5	10	0	2	0	1	0	0
ANXA2P2	62403	42416	31681	42782	28852	22556	72203	123433	2265	4225	1307	3005	283	1249	835	886	485	224
ANXA2P3	4879	3464	2524	3223	2075	2010	4445	7396	169	343	120	190	27	77	48	77	41	24
ANXA2R	83	100	51	68	4	8	35	36	14	2	4	5	8	12	16	14	11	14
ANXA3	113	16	34	28	37	77	26	174	138	538	131	410	16	244	9	20	2	0
ANXA4	2791	4220	3267	2471	2889	6001	3999	3142	252	675	100	207	3197	4066	1592	3893	2926	3392
ANXA5	42216	40120	54257	66571	72489	83547	39905	51192	3574	8176	4121	8568	6033	4882	5205	7230	6394	6702
ANXA6	27869	26065	17415	24989	2555	1824	16784	17820	6252	2513	2936	1973	3346	6880	11448	2955	2351	1110
ANXA7	7662	4738	3669	4175	3290	4056	5169	9337	1080	2049	1046	2044	6208	6078	6284	6189	6174	5015
ANXA8	3	1	0	7	3	1	0	0	0	0	0	0	0	0	2	0	0	0
ANXA8L2	1	0	0	0	0	0	0	1	0	0	0	0	0	0	0	0	0	0
ANXA9	2	10	0	3	1	2	8	3	7	3	4	4	0	1	3	0	0	1
AOAH	0	0	0	0	0	0	0	0	3	3	4	6	3	6	8	4	4	3
AOAH-IT1	0	0	0	0	0	0	0	0	0	0	0	0	1	0	0	0	0	0
AOC2	18	29	15	15	12	2	18	9	121	77	171	146	45	21	48	14	64	41
AOC3	8	266	68	134	36	20	149	3	91	57	113	99	34	16	57	25	48	34
AOC4	0	2	0	0	0	0	1	0	3	0	6	1	1	0	0	0	0	0
AOX1	3254	2710	3486	2194	2088	4731	3047	4415	119	300	14	25	1	5	2	1	5	2
AOX2P	0	0	3	0	2	11	5	8	0	0	3	2	0	0	0	0	0	0
AP1AR	773	484	300	507	1244	1172	658	1167	525	2880	673	2007	2920	2586	1933	3182	3627	3336
AP1B1	6357	4210	1681	3198	79	56	1145	1105	2334	223	2292	300	138	240	511	143	136	57
AP1B1P1	0	0	0	0	0	0	0	0	0	0	0	0	0	0	0	0	0	0
AP1G1	4870	3804	2832	4473	7358	6730	4948	7192	2534	7891	3643	10745	6509	8342	6538	7250	10211	8409
AP1G2	177	957	493	776	106	89	576	86	768	240	958	385	262	339	613	251	239	156
AP1M1	6482	4305	2735	2893	87	98	1157	1433	1659	216	2328	409	57	109	277	63	64	35
AP1M2	3	1	2	0	0	0	0	1	72	8	1	0	0	1	0	0	0	0
AP1S1	5218	2806	1547	2348	319	274	1737	2817	1188	463	1094	643	186	230	423	207	188	93
AP1S2	2602	1452	2909	893	2233	12130	2279	4437	483	3077	1262	4341	4935	5900	2638	5082	4106	6697
AP1S3	63	60	15	46	69	54	69	88	51	246	70	183	3236	1524	2585	1745	2438	2615
AP2A1	10639	10700	4900	6538	461	454	2493	1956	2116	422	2412	464	199	240	423	207	261	132
AP2A2	4300	4149	2295	3208	617	553	1819	1846	2285	1098	2393	1079	225	363	375	278	271	155
AP2B1	13974	15743	7925	10319	8887	8861	19085	19663	14072	27518	7107	14343	5197	5383	7500	4475	4598	2902
AP2M1	31627	24955	15238	26282	2202	1331	13910	14933	7351	2246	8045	3551	378	736	1401	494	585	340
AP2S1	7229	5329	3130	5926	687	390	2633	3297	1509	503	1275	645	140	243	389	157	119	42
AP3B1	4011	3522	2450	3791	5963	5682	4456	6412	2780	8691	805	2394	3875	4251	3584	4750	6318	4094
AP3B2	5	2	18	30	4	2	5	2	999	377	1278	850	1	1	1	0	0	0
AP3D1	10786	7170	4266	6152	726	650	2572	3247	3824	1110	5971	1894	657	807	1147	660	826	470
AP3M1	2673	2290	2545	3201	5036	6091	3050	4163	1626	5392	2050	5767	6861	6555	5299	7310	9294	6696
AP3M2	803	843	324	864	887	482	1011	1152	856	2005	1137	2648	2152	2072	1856	1739	2833	1376
AP3S1	2604	1915	1946	2397	6774	9088	2995	5097	566	3166	785	2850	5674	5860	3533	12362	10193	11209
AP3S2	2782	2080	1670	2451	1162	1160	1886	2724	2168	2338	1500	1913	591	656	1255	618	490	327
AP4B1	755	599	284	471	229	175	609	947	491	727	757	1356	491	696	676	800	764	446
AP4B1-AS1	0	0	1	0	0	1	0	1	1	2	2	1	1	9	4	2	8	4
AP4E1	1043	862	732	921	1854	2116	1188	1643	348	1217	371	942	2019	1337	1156	1849	3166	3438
AP4M1	821	935	417	716	36	34	384	275	448	106	493	150	12	29	48	14	19	8
AP4S1	270	345	199	258	351	374	375	316	117	251	271	640	351	477	262	367	576	443
AP5B1	935	620	524	813	181	147	309	354	433	284	264	232	340	290	522	176	138	103
AP5M1	1065	787	719	1145	2645	2785	1161	1918	514	2579	999	3191	3523	3826	2523	4226	5718	5067
AP5S1	725	583	350	496	15	15	206	179	93	12	140	36	7	15	25	10	10	3
AP5Z1	1536	1571	685	819	13	13	139	65	386	29	1260	118	22	42	59	22	26	9
APAF1	2197	1081	813	1049	1882	2006	1452	3179	1850	6110	549	1462	2320	1782	1926	2793	4144	4871
APBA1	965	350	230	228	120	166	265	746	491	503	947	1089	0	2	0	0	0	0
APBA2	17	14	61	45	7	3	2	1	1447	500	2954	913	0	0	0	0	0	0
APBA3	442	513	211	291	0	0	21	12	170	2	292	9	2	0	21	2	1	1
APBB1	2842	2843	2380	2099	112	118	1019	747	3366	676	2913	858	4	14	14	3	1	1
APBB1IP	353	47	685	412	424	1090	67	413	0	5	0	0	5309	4139	3461	5867	3356	5339
APBB2	2369	1866	1216	1321	1695	2032	2404	3063	1235	3510	949	2350	497	755	302	641	65	365
APBB3	480	1207	529	746	114	88	748	297	1548	731	1975	1352	202	238	398	172	198	135
APC	2386	1699	1024	1431	2375	2240	2137	3733	1788	5931	3100	8747	1840	2117	1417	1868	4442	2908
APC2	14	53	5	5	0	0	1	0	1948	65	7670	357	0	2	0	0	1	0
APCDD1	1000	4919	7872	2878	1112	4170	2245	514	1468	1112	4411	3631	0	1	1	0	9	11
APCDD1L	2612	1735	385	997	162	91	812	1100	18	9	6	1	0	0	0	0	0	0
APCDD1L-AS1	329	187	28	113	57	6	217	318	2	3	8	6	2	3	2	1	4	1
APCS	0	0	0	0	0	0	0	0	0	0	0	0	0	0	0	0	0	0
APEH	5336	3765	1872	3375	52	36	1558	1668	2559	256	1598	316	55	159	504	60	56	26
APEX1	6851	5557	3475	5129	1652	1506	4210	5397	3579	2529	4872	4741	1942	2614	2960	2982	3174	2014
APEX2	1427	682	484	877	49	40	344	580	375	65	421	142	83	169	252	79	96	51
APH1A	5498	3905	3912	4069	945	987	2857	3617	3479	2152	3371	2767	647	1357	1419	923	771	319
APH1B	1707	1723	1927	1356	1678	3492	1808	2082	627	1766	277	666	983	1144	746	697	1057	1136
API5	3989	2934	2453	3266	7244	8322	4162	6863	1824	7855	2064	7288	9736	8416	6875	10707	15777	13086
APIP	474	423	212	337	689	726	495	749	224	922	175	675	1193	1304	780	1731	1274	1044
APITD1	509	239	150	211	285	286	307	710	107	308	137	349	120	202	111	371	360	241
APITD1-CORT	211	147	104	119	28	20	89	132	84	59	92	64	3	8	7	10	8	2
APLF	127	184	204	272	550	600	257	201	73	277	27	58	275	313	230	265	184	369
APLN	303	89	51	74	4	8	49	131	152	48	82	52	0	0	1	5	1	5
APLNR	0	0	1	3	1	0	1	4	565	376	69	62	0	0	0	0	0	0
APLP1	393	744	197	426	33	22	240	109	4441	1055	7866	2467	2	1	5	1	2	2
APLP2	57206	35961	43224	28457	19734	39824	33141	60051	12380	18455	8970	15131	491	435	808	361	956	315
APMAP	7700	5912	3766	6023	1654	1357	4544	6546	2844	2229	2760	2864	337	691	625	462	449	226
APOA1	1	6	1	0	0	0	0	1	5	1	6	1	0	0	0	0	0	0
APOA1BP	1532	1939	660	1182	112	59	1291	846	739	265	496	305	61	232	325	99	68	28
APOA2	0	0	0	0	0	0	0	0	2	0	0	0	0	0	0	0	0	0
APOA4	0	0	0	0	0	0	0	0	0	0	0	0	0	0	0	0	0	0
APOA5	1	0	0	0	0	0	0	1	0	0	0	0	0	0	0	0	0	0
APOB	0	0	5	2	3	2	0	0	3	12	1	1	1	0	0	0	0	0
APOBEC1	0	0	0	0	0	0	0	0	0	0	0	0	0	0	0	0	0	0
APOBEC2	0	1	0	0	0	0	2	0	6	6	1	0	0	0	0	0	0	0
APOBEC3A	0	0	0	0	0	0	6	8	0	1	2	0	3	2	7	0	1	0
APOBEC3B	993	246	9	218	105	6	219	910	21	11	1	1	170	235	21	12	274	400
APOBEC3C	2091	2282	770	1203	186	173	1391	1180	97	45	6	5	407	429	999	363	409	202
APOBEC3D	72	118	72	54	38	19	116	150	35	8	0	1	202	266	489	162	237	111
APOBEC3F	171	544	182	276	67	84	423	163	113	85	1	6	417	547	654	307	412	177
APOBEC3G	152	812	174	260	106	71	704	155	56	62	5	4	1978	1882	2712	1837	1755	1251
APOBEC3H	3	32	4	4	0	1	17	1	6	1	4	0	83	75	97	65	46	26
APOBEC4	0	0	0	0	0	0	0	0	1	7	1	5	0	1	0	0	0	1
APOBR	0	5	5	0	0	0	2	0	6	1	8	1	1	4	8	2	0	0
APOC1	9	63	42	92	9	2	46	5	55	36	8	6	4	9	18	3	3	5
APOC1P1	0	1	3	1	1	0	1	1	2	2	0	0	0	0	0	0	0	0
APOC3	0	0	1	1	0	0	0	0	0	0	0	0	0	0	0	0	0	0
APOC4-APOC2	0	0	0	1	0	0	2	0	0	0	0	0	0	0	1	0	0	0
APOD	6	57	1777	160	88	917	70	14	23	20	244	342	1	6	3	0	2	1
APOE	8	2118	501	1353	4	2	105	0	1155	21	1258	21	0	0	1	0	1	0
APOF	0	0	0	0	0	0	0	0	0	1	0	1	0	1	0	0	0	0
APOH	0	0	0	0	2	0	0	0	0	0	5	19	0	0	0	0	0	0
APOL1	281	700	439	486	139	144	617	237	12	12	11	6	453	546	737	783	558	237
APOL2	1141	1419	925	1128	217	199	1065	784	535	333	350	261	283	503	538	402	373	179
APOL3	204	559	327	260	110	145	497	224	17	13	3	5	312	882	554	617	328	248
APOL4	7	65	125	35	14	138	60	11	450	604	517	885	0	4	9	1	1	3
APOL5	0	22	0	7	3	0	26	0	0	0	0	0	0	0	0	0	0	0
APOL6	1255	3012	1537	1484	2049	2982	3230	1509	47	164	12	27	4368	4040	4660	3881	2458	3164
APOLD1	300	1202	240	1513	1794	402	1250	324	228	608	405	1038	256	132	237	296	258	321
APOM	0	0	0	0	0	0	0	0	0	0	0	0	0	0	0	0	0	0
APOO	365	232	81	203	311	191	276	427	188	541	295	714	387	495	363	863	620	518
APOOL	827	996	676	1108	2086	1913	1283	1315	578	2291	483	1562	2233	1741	1634	2016	2934	2493
APOPT1	1015	987	548	859	759	846	690	796	286	478	631	890	804	794	1047	1066	851	705
APP	28321	31255	32066	37166	23827	28589	29979	29389	21492	28411	22225	34411	2355	959	1511	266	4098	2801
APPBP2	1876	2129	1978	2283	4992	6326	2890	2964	1347	5817	1440	4450	2437	2925	1670	2724	3956	3467
APPL1	2567	2055	1544	1899	4081	5106	2630	3993	1068	4564	944	2703	5275	4276	3745	5100	10921	9621
APPL2	6073	3150	5076	4424	5015	7649	3465	8290	985	2485	863	2199	368	440	340	477	419	204
APRT	3668	3688	1218	2489	11	4	538	258	736	25	654	29	10	32	146	20	3	4
APTX	1162	998	748	1233	846	736	1128	1492	908	1478	587	1204	700	916	1004	903	1088	505
AQP1	853	5723	5473	3123	690	1629	3213	495	2614	1705	326	256	9	10	16	9	3	3
AQP10	0	0	0	1	0	0	0	0	1	0	0	1	0	0	0	0	0	0
AQP11	33	46	11	15	19	24	31	28	48	72	51	61	4	7	4	10	17	9
AQP12A	0	0	0	0	0	0	0	0	0	0	0	0	0	0	0	0	0	0
AQP12B	0	0	0	0	0	0	0	0	0	0	0	0	0	0	0	0	0	0
AQP2	0	0	0	0	0	0	0	0	0	1	0	0	0	0	0	0	0	0
AQP3	41	174	57	39	9	20	90	15	32	17	39	27	14	27	56	17	3	5
AQP4	0	0	0	0	0	0	0	0	2	35	88	171	0	2	0	0	0	1
AQP4-AS1	0	0	0	0	0	0	0	0	1	2	2	13	0	1	0	0	0	0
AQP5	0	2	0	1	0	0	0	0	29	3	3	0	0	0	0	0	0	0
AQP6	0	1	0	0	0	0	3	0	9	4	2	2	0	0	0	0	0	0
AQP7	0	21	29	3	1	1	13	0	0	0	1	1	0	0	0	0	0	0
AQP7P1	2	2	0	2	1	4	5	3	3	20	6	19	1	2	4	4	1	2
AQP7P3	0	0	0	0	0	1	1	0	1	5	0	2	0	0	1	0	0	0
AQP8	1	2	0	0	0	0	1	1	6	1	12	5	0	0	0	0	0	0
AQP9	1	1	281	3	7	509	2	0	0	0	0	0	596	264	43	309	146	127
AQPEP	10	9	56	32	62	245	15	11	33	102	24	100	25	24	39	39	33	38
AQR	2304	1423	1373	1840	2836	2959	1829	3457	1265	3635	1247	3101	3188	3228	2720	3677	4932	3664
AR	482	497	428	490	564	614	645	579	139	284	182	439	0	52	1	0	7	2
ARAF	2077	1987	1568	2269	215	196	702	690	672	171	765	309	266	374	414	288	240	207
ARAP1	4376	4593	3617	3468	180	197	1105	757	1309	217	763	142	192	199	682	165	233	163
ARAP2	2	1	1	1	0	2	1	5	28	135	54	205	7300	3754	3007	3955	6060	4774
ARAP3	600	915	472	916	104	60	420	229	346	107	201	96	1	1	1	0	0	0
ARC	164	477	36	69	0	0	60	10	129	9	98	6	0	0	0	0	0	0
ARCN1	13208	11993	8825	15074	18260	15058	13610	18001	4033	10068	4319	10170	7881	9280	9542	11492	11674	9504
AREG	0	0	1	3	41	20	0	4	0	1	0	0	0	0	0	2	1	1
AREL1	2889	1515	1170	2276	1561	1068	1674	3261	1548	2355	1862	3501	1344	1960	1873	1666	1894	1260
ARF1	24799	19465	12035	20477	3588	3262	6819	7235	7585	2960	10561	4450	2253	2552	2841	3527	2203	2141
ARF3	8337	6693	3843	6759	3306	2469	6958	8896	4044	5062	3665	5592	2847	4867	4191	3261	2852	1466
ARF4	12340	8429	12098	18407	33176	34354	10535	17563	3610	13198	7073	19956	6792	7436	5876	10121	10918	9785
ARF5	3583	5135	3080	3761	306	303	1929	1242	4003	1246	3287	1198	196	332	460	199	180	97
ARF6	7350	4775	3217	4781	8337	8641	4173	7978	960	2993	1329	3161	10484	8584	6271	10760	10227	11116
ARFGAP1	4669	4988	2106	4273	83	49	919	574	3529	276	3296	251	40	64	216	45	28	23
ARFGAP2	1700	1642	1120	1352	40	40	896	804	1094	194	857	305	60	127	376	45	56	25
ARFGAP3	2735	3390	2717	4392	5339	4791	3471	3489	1941	4401	1396	2915	3451	3184	3182	4447	4261	3611
ARFGEF1	3046	2954	2138	2820	5088	6322	3653	4676	1656	6074	1090	3369	5565	3971	4901	4490	7516	6991
ARFGEF2	2174	2197	1631	2252	2861	3224	2647	2975	986	2872	1164	2874	6242	4397	5658	4652	6536	6616
ARFIP1	1514	1574	1339	1612	3532	4156	2045	2354	533	2361	639	1999	1040	1350	654	1447	1618	1256
ARFIP2	1930	2457	1648	2694	238	156	1727	1053	1215	394	1447	938	139	263	463	150	140	64
ARFRP1	415	376	246	404	19	8	174	191	193	46	219	87	16	28	72	16	16	6
ARG1	0	0	0	0	0	0	0	0	0	4	0	0	0	0	0	0	0	0
ARG2	148	80	18	74	100	43	76	205	543	1136	208	502	25	30	24	74	84	39
ARGFX	0	0	0	0	0	0	0	0	51	116	0	0	0	0	0	0	0	0
ARGFXP2	0	0	0	0	0	0	0	0	0	1	0	0	0	0	0	0	0	0
ARGLU1	4990	5408	2553	4701	8833	7513	5841	6832	5503	22073	8723	23619	19728	14380	11613	21670	18256	20068
ARHGAP1	5726	8067	5013	6565	257	192	3524	1876	1540	259	1935	566	71	133	323	76	78	49
ARHGAP10	1654	1446	770	1300	1189	1153	1371	1779	214	357	94	150	1343	1723	1387	1273	1535	615
ARHGAP11A	4691	770	373	1390	2904	1079	1053	7539	631	2883	461	1394	3034	2402	2042	6473	5508	6375
ARHGAP11B	180	44	13	34	76	46	56	268	44	115	19	62	221	192	187	512	427	539
ARHGAP12	2759	2544	2507	2088	4818	8583	3610	5109	1053	5026	1517	5037	2357	2205	1404	2602	2241	2008
ARHGAP15	1	1	3	0	0	2	1	1	16	33	63	158	3126	2678	2853	3942	4194	2875
ARHGAP17	3490	6092	3171	4845	2135	1779	4784	2793	954	972	961	1017	2716	3940	2726	1820	4651	1947
ARHGAP18	5669	2085	1077	1669	2779	2827	2605	8498	234	861	230	718	1389	1624	982	3674	4224	2519
ARHGAP19	966	447	222	317	408	352	527	1329	1007	2150	376	744	1279	1215	1175	2433	1954	2228
ARHGAP19-SLIT1	245	96	61	70	129	91	166	417	235	657	51	139	286	268	368	478	392	316
ARHGAP20	419	130	105	133	165	190	148	542	102	311	85	202	0	26	0	3	37	4
ARHGAP21	7057	5322	4123	3546	4439	7138	7178	11068	2899	7592	4436	10545	1376	1110	632	1465	1435	1495
ARHGAP22	6322	1486	559	878	82	68	611	2100	49	21	20	13	0	1	0	0	1	1
ARHGAP23	5223	3459	4410	3358	358	619	1276	1719	873	224	833	347	29	25	63	21	3	6
ARHGAP24	2383	1676	1272	1965	1764	1319	1969	3311	107	233	97	202	235	262	439	112	27	164
ARHGAP25	3	4	2	5	1	1	2	4	36	27	2	7	65	200	120	50	55	169
ARHGAP26	96	499	1796	923	879	2446	663	88	207	498	412	990	1070	1159	655	562	627	317
ARHGAP26-AS1	0	0	0	0	0	0	0	0	0	0	0	0	0	0	0	0	0	0
ARHGAP27	0	2	0	0	0	0	0	0	0	0	5	3	0	0	0	0	0	0
ARHGAP28	52	1224	1018	557	1081	2999	1599	78	815	3096	329	973	1	3	0	1	3	2
ARHGAP29	7857	9913	6916	12269	22893	19792	12426	11901	903	3534	1005	2907	285	21	1142	20	65	42
ARHGAP30	0	0	0	1	1	0	0	1	2	2	2	2	1679	3127	3208	1811	1536	780
ARHGAP31	1734	1328	1053	2236	1070	705	1084	1563	190	197	207	322	1930	1844	2170	1260	918	642
ARHGAP32	917	750	676	738	799	903	878	1093	1988	3888	1031	2187	44	86	4	1	177	0
ARHGAP33	802	612	119	180	4	3	89	93	1587	109	3742	262	18	9	40	13	18	5
ARHGAP35	8397	8291	6896	6343	3389	4346	6463	6885	3350	3773	3754	3409	932	1089	1260	1000	1297	703
ARHGAP36	0	0	0	0	1	0	0	0	15	19	48	88	0	5	0	0	0	1
ARHGAP39	195	200	109	133	18	22	29	28	459	131	1157	291	0	2	2	1	1	1
ARHGAP4	15	43	19	28	0	0	5	1	138	3	485	22	10	16	99	8	12	2
ARHGAP40	0	0	0	1	0	0	0	0	2	1	3	0	0	0	2	0	0	0
ARHGAP42	186	430	107	218	488	432	739	334	235	1253	100	292	140	93	167	202	199	315
ARHGAP44	90	482	89	284	101	52	338	78	348	294	198	171	257	31	509	17	101	33
ARHGAP5	2228	2801	2608	2870	6955	9385	3585	3666	2954	15666	2748	8658	3145	2520	2187	2732	6352	4502
ARHGAP5-AS1	24	46	46	50	26	20	30	23	86	70	91	107	5	7	6	4	14	3
ARHGAP6	304	949	408	846	824	539	779	282	72	125	28	57	628	1202	607	777	1312	304
ARHGAP8	0	0	0	0	0	0	0	0	0	0	0	0	0	0	0	0	0	0
ARHGAP9	1	4	0	1	2	0	3	0	18	6	90	40	75	169	279	96	50	28
ARHGDIA	30017	14270	7548	11083	287	238	1668	2632	2241	201	5357	384	224	387	494	289	191	96
ARHGDIB	1074	58	26	191	90	23	73	1219	18	25	42	68	4067	7571	7533	8446	5610	2821
ARHGDIG	8	1	6	3	0	0	1	0	356	16	364	20	0	0	0	0	0	0
ARHGEF1	4610	2990	1436	2385	20	9	355	317	818	45	930	88	97	132	367	73	99	48
ARHGEF10	2550	2010	1904	1995	1237	1503	1366	1888	1337	1544	611	763	20	13	30	11	34	91
ARHGEF10L	1802	3169	994	1324	66	72	528	188	792	118	1172	180	1	4	1	0	1	1
ARHGEF11	1967	1833	1606	1843	417	528	1113	983	1881	896	1876	945	87	249	102	92	52	47
ARHGEF12	8984	10386	5713	7432	9898	11058	12783	13352	3732	10672	3453	8937	4715	3958	4536	3055	5952	4561
ARHGEF15	0	0	0	0	0	0	0	0	62	35	1	1	0	0	1	0	0	0
ARHGEF16	1	1	1	0	0	0	0	0	255	10	49	4	0	0	0	0	0	0
ARHGEF17	3971	9941	3466	5433	190	135	2501	745	2119	304	1285	307	24	42	62	23	30	13
ARHGEF18	1911	1739	1084	1241	119	133	462	421	1182	303	1529	365	194	236	373	207	188	131
ARHGEF19	371	430	381	564	7	12	109	84	177	20	66	12	3	9	13	4	2	1
ARHGEF2	3037	8775	1770	3606	579	337	4368	1591	2134	1014	2352	1488	729	1197	1542	600	654	375
ARHGEF25	428	2449	1393	1775	183	145	1521	259	1206	359	677	325	48	102	100	29	28	8
ARHGEF26	203	49	35	33	42	74	66	233	390	1126	425	929	3	14	2	1	2	4
ARHGEF26-AS1	0	0	0	0	0	0	0	1	26	97	36	103	0	0	0	1	1	0
ARHGEF28	598	671	142	513	528	247	790	827	105	289	71	174	431	105	113	60	87	90
ARHGEF3	347	785	917	764	753	1242	844	517	424	1011	297	677	1321	837	537	324	2759	1163
ARHGEF3-AS1	0	0	0	0	0	0	0	0	0	0	0	0	0	0	0	0	0	0
ARHGEF33	14	18	17	17	24	39	13	17	23	39	21	42	4	3	2	1	12	7
ARHGEF34P	14	5	12	7	4	5	10	22	4	3	0	2	7	5	22	20	3	12
ARHGEF35	20	8	20	11	9	14	2	25	4	11	0	0	5	12	18	25	20	14
ARHGEF37	16	40	88	50	20	51	29	16	100	118	49	62	14	5	9	4	14	9
ARHGEF38	0	0	0	0	0	0	0	0	4	9	2	3	6	1	10	6	19	18
ARHGEF38-IT1	0	0	0	0	0	0	0	0	0	0	0	0	0	0	0	0	0	0
ARHGEF39	159	21	5	47	13	1	10	83	60	33	41	23	12	36	34	63	27	30
ARHGEF4	25	6	165	304	18	9	1	8	775	142	874	175	1	0	3	0	0	0
ARHGEF40	6083	6343	3995	4434	250	213	2342	1670	2330	496	3307	1181	13	8	19	7	7	9
ARHGEF5	59	47	65	109	44	32	42	42	14	9	1	3	34	46	104	47	14	15
ARHGEF6	987	2708	1494	1830	2466	2732	3582	1608	1061	2808	994	2556	1779	3014	1722	2925	2135	1656
ARHGEF7	2090	2516	2178	2693	1764	1983	2383	2072	2054	3110	3026	5240	3289	3415	3292	3715	4440	2859
ARHGEF9	655	951	617	924	664	623	1049	767	3074	5229	2220	4175	440	672	605	566	715	327
ARID1A	3706	3680	1825	2449	976	827	2565	2874	4276	3525	4513	5149	1699	2439	2477	1845	2236	1514
ARID1B	2546	2835	2202	2356	1065	1355	1732	1550	2499	2393	1901	2404	1829	1945	1266	1522	2402	1399
ARID2	956	652	667	962	1520	1659	939	1443	1151	4064	1055	3077	2338	1598	1678	2055	2614	2702
ARID3A	683	420	256	258	116	154	111	182	265	186	64	37	869	523	725	682	758	773
ARID3B	113	71	55	77	17	23	42	55	425	190	259	139	193	262	323	265	184	185
ARID3C	2	10	7	11	1	1	10	0	12	3	6	7	0	0	1	0	0	0
ARID4A	536	788	970	1019	2088	3266	1104	859	864	3739	940	2996	2956	2368	1757	2773	3456	3655
ARID4B	1356	1820	1576	2079	4147	4821	2325	2207	1603	6500	1606	4974	5508	4898	4065	4151	7641	7312
ARID5A	567	907	946	637	2	4	109	30	161	6	184	8	21	38	312	10	12	7
ARID5B	2434	6321	11722	12167	15275	21543	6905	2989	1249	3061	454	1145	2864	2944	2823	1472	811	1591
ARIH1	2655	3260	2632	3368	5261	6250	3811	3690	2627	8668	1664	4626	4873	4607	4400	4800	5666	4518
ARIH2	3214	2636	2091	2864	1414	1221	2786	3648	2032	2409	2327	3275	1136	1376	2092	1288	1415	814
ARL1	3882	4286	3537	5700	9783	8931	5297	5816	1501	5273	1917	5317	3522	3543	3153	5425	5308	5589
ARL10	315	296	177	278	151	130	258	323	220	310	137	184	122	57	121	53	144	96
ARL11	1	0	0	0	0	0	0	0	6	2	0	0	107	117	154	116	116	105
ARL13A	0	0	0	0	0	0	0	0	0	0	0	1	0	0	0	0	0	0
ARL13B	503	259	295	551	1065	981	305	696	310	1243	543	1449	539	614	347	968	1007	744
ARL14	0	0	1	0	7	0	1	0	0	0	1	1	1	2	1	0	1	2
ARL14EP	556	662	693	748	1582	2119	711	821	549	1963	665	1862	1811	1675	1516	1967	2623	2234
ARL14EPL	0	0	0	0	1	0	0	0	0	0	0	2	0	0	1	0	0	7
ARL15	194	289	239	347	819	1001	451	359	170	854	152	529	239	256	192	246	281	382
ARL16	421	749	545	902	163	139	491	304	512	307	1047	769	85	158	172	116	55	38
ARL17	6	1	3	1	0	2	3	0	2	1	1	4	2	3	1	0	0	0
ARL17A	1	0	0	4	10	18	28	28	1	61	0	43	30	26	50	122	69	95
ARL2	2975	3554	1626	2022	25	12	1022	667	1172	123	734	146	22	74	288	14	13	14
ARL2-SNX15	892	781	514	543	83	109	325	315	350	91	479	242	90	88	134	48	70	51
ARL2BP	3839	3508	3356	4132	5183	7144	4009	5142	1159	3179	1611	4251	1652	1873	1425	1863	2127	1624
ARL3	2085	2279	1146	1858	1599	1522	2365	2711	1480	2651	1290	2228	809	864	898	949	1271	781
ARL4A	365	134	116	198	576	490	202	687	620	3384	691	2887	140	179	124	302	326	451
ARL4C	3197	1017	1510	886	1034	2894	813	2912	2328	5283	2021	4073	808	65	53	741	146	112
ARL4D	584	1334	629	634	263	429	616	256	736	626	388	355	17	21	3	17	13	5
ARL5A	1248	851	755	1174	3876	3689	1273	2156	433	3399	714	2239	4327	4703	3193	7377	8072	8036
ARL5B	334	402	353	553	1616	1307	535	565	577	3509	459	1366	2468	1437	1223	2703	2278	3855
ARL5C	0	1	0	0	0	0	0	1	5	1	0	0	0	0	0	0	0	0
ARL6	152	93	115	167	397	345	129	259	113	503	149	445	224	260	122	345	442	410
ARL6IP1	11727	4169	2140	4269	7926	6326	5298	18486	6032	22233	8389	24468	10266	8319	6422	10778	10770	10045
ARL6IP4	5447	4642	2218	3311	121	90	1165	1134	1765	210	1882	313	140	169	392	108	66	16
ARL6IP5	7777	6905	8925	7124	12650	24968	8758	10883	1906	6993	1798	4736	7701	9997	5831	10074	13314	13319
ARL6IP6	1342	536	652	602	1107	1813	549	1644	524	2026	747	1606	960	976	532	1516	1607	1537
ARL8A	849	900	642	1062	191	198	436	402	963	409	1521	776	163	296	261	178	113	114
ARL8B	2849	2715	2360	3269	7815	8958	3764	4694	996	4607	1751	5830	12140	8140	8391	7445	8467	9343
ARL9	23	12	6	11	10	5	14	19	19	38	8	35	1	1	2	2	2	0
ARMC1	1808	1080	932	1493	3146	2845	1534	2823	668	3084	1144	3594	3306	3068	1863	4366	6652	5099
ARMC10	641	977	536	753	1492	1996	1302	1129	409	1846	458	1464	1188	1362	795	1730	1605	1446
ARMC12	10	46	19	31	6	1	34	4	74	23	56	26	2	9	2	0	6	2
ARMC2	59	133	97	138	180	141	139	97	109	335	104	257	4	5	3	2	8	4
ARMC3	0	0	0	0	0	0	0	0	167	552	40	153	3	27	0	12	0	1
ARMC4	45	79	51	28	63	109	90	75	160	428	18	43	0	0	0	0	0	0
ARMC5	595	513	311	332	4	4	55	34	357	18	832	57	4	4	9	3	7	7
ARMC6	2057	934	480	752	6	1	147	192	456	21	1057	53	13	9	56	11	6	2
ARMC7	341	287	210	272	13	6	122	109	220	29	381	77	19	31	64	9	18	3
ARMC8	1380	999	836	1204	1835	1714	1377	2081	939	3226	1222	3275	2016	2524	1536	2697	2937	2029
ARMC9	661	3199	628	1092	485	338	2420	593	499	483	412	425	325	288	573	281	459	415
ARMCX1	1458	1822	1400	1472	1650	2616	1631	1482	847	1821	986	1966	114	124	24	45	260	85
ARMCX2	2477	4801	4070	7130	6971	6196	3993	2338	2063	3828	2089	3671	1260	421	1234	771	1862	1438
ARMCX3	2092	4009	4517	6125	9961	11194	4558	2588	1971	6274	2364	6364	4489	3962	4237	5206	5945	7227
ARMCX4	1016	990	415	776	413	336	855	952	569	832	527	910	268	152	109	65	91	84
ARMCX5	391	445	310	517	507	430	462	530	696	1470	471	1021	566	770	561	899	963	838
ARMCX5-GPRASP2	21	28	19	31	49	67	45	46	46	102	33	118	18	26	21	32	39	26
ARMCX6	448	583	444	510	121	129	657	493	292	214	301	271	67	132	185	88	41	32
ARMS2	1	1	0	3	0	0	0	0	0	0	0	0	0	0	0	0	0	0
ARNT	2457	2582	3246	3451	3445	4283	2833	3207	1490	3022	891	2043	2083	1801	1978	2391	2520	1406
ARNT2	203	515	900	2278	716	316	394	174	1882	1345	2205	2319	0	1	4	0	0	0
ARNTL	390	330	320	448	564	559	480	580	151	424	107	256	669	422	462	523	957	616
ARNTL2	7793	1438	448	907	1504	1132	1633	11331	85	332	142	358	9455	6867	6362	8210	9387	8053
ARPC1A	9375	6276	2563	4453	1287	930	4404	6644	1495	1029	1912	1545	316	564	618	449	546	344
ARPC1B	14454	8240	3717	4635	476	547	2005	2623	314	89	171	52	1037	1719	1397	1610	970	933
ARPC2	19374	12762	7115	14838	13950	10269	12286	21321	3506	5983	4208	7513	15006	17749	13857	21843	22686	16917
ARPC3	4461	3689	2219	4263	4606	3763	4158	5516	1124	2344	1362	2899	4504	5490	3924	7152	4484	4297
ARPC4	8110	5165	3831	5526	1498	1232	3760	5981	1895	1438	2739	2362	1407	3032	2897	1697	1435	708
ARPC4-TTLL3	1170	3962	1996	2313	607	528	2646	729	1475	731	2172	1446	633	676	1425	337	415	344
ARPC5	8865	7797	5911	11670	20106	16444	8238	11160	1169	3850	2362	6351	17139	19171	10110	22069	26920	20172
ARPC5L	1939	907	538	1107	945	671	757	1873	400	625	772	1304	2681	2801	3163	3003	2040	1675
ARPP19	8598	4032	3388	5142	10164	11466	5245	12491	3603	14868	4465	12832	18942	12974	14651	16974	17624	21042
ARPP21	0	0	0	0	0	0	0	0	86	193	232	399	0	0	0	0	0	1
ARR3	0	0	0	0	0	2	0	0	0	0	2	6	1	0	0	0	0	0
ARRB1	913	947	563	418	67	116	570	532	565	280	440	297	4	54	1	11	15	0
ARRB2	555	492	166	346	54	33	312	359	998	467	941	671	131	264	308	179	91	35
ARRDC1	526	523	228	222	2	1	65	49	326	12	298	16	8	11	34	6	3	0
ARRDC2	525	717	439	525	42	42	301	215	126	37	56	24	27	46	110	19	13	7
ARRDC3	1335	4152	4997	3736	7188	14941	5568	2258	8495	37698	6619	19426	1219	798	849	1529	686	825
ARRDC3-AS1	14	15	5	17	6	6	20	15	4	10	19	20	101	64	68	81	57	65
ARRDC4	147	1337	751	1494	2760	2128	1673	221	3277	12319	1980	6109	34	1	8	1	10	17
ARRDC5	0	0	0	0	0	1	0	0	0	0	0	0	8	1	10	1	1	3
ARSA	1101	2220	2093	2248	46	53	288	129	653	105	526	84	24	42	84	28	32	9
ARSB	1943	1075	1195	2607	2136	1233	1042	2255	438	731	475	924	596	582	880	405	634	416
ARSD	512	1172	977	1367	629	650	1045	493	490	599	347	546	29	107	15	21	23	7
ARSE	37	91	19	21	3	2	62	40	41	17	7	12	0	0	0	0	0	0
ARSF	0	0	0	0	0	0	0	0	16	7	27	28	0	0	0	0	0	0
ARSG	50	212	127	111	27	63	153	41	739	552	157	172	84	78	183	86	66	38
ARSH	0	0	0	0	0	0	0	0	0	0	0	4	0	0	0	0	0	0
ARSI	1196	389	188	467	13	5	90	241	76	4	25	8	0	0	0	0	0	0
ARSJ	2805	2932	1112	3287	3268	1599	2943	3428	38	79	56	123	1	3	0	0	17	1
ARSK	714	473	282	758	1603	1015	673	1045	202	843	92	275	357	285	227	456	885	511
ART1	0	0	0	0	0	0	0	0	0	0	0	0	0	0	0	0	0	0
ART3	1	1	0	1	2	0	2	0	3	4	2	12	1	2	2	0	1	2
ART4	0	0	0	0	0	0	0	0	4	4	0	0	0	0	0	0	0	0
ART5	1	0	5	14	0	0	2	0	62	16	11	3	0	0	0	0	0	0
ARTN	31	49	7	7	1	0	20	15	18	3	40	9	0	4	2	0	2	2
ARV1	552	589	457	678	1110	1021	671	782	312	1043	590	1611	794	987	761	1295	1506	1008
ARVCF	99	154	25	38	2	0	8	4	940	20	1681	28	0	0	4	0	0	0
ARX	1	0	0	0	0	0	0	0	466	718	294	340	6	4	4	1	2	3
AS3MT	0	3	2	1	0	0	0	0	1	0	0	0	0	0	0	0	0	0
ASAH1	1961	1524	2747	2735	4487	6677	1965	2790	1034	3836	1583	4273	10626	6723	4466	5083	6791	6950
ASAH2	0	0	0	0	0	1	0	0	0	0	0	0	0	0	0	0	0	0
ASAH2B	6	6	2	7	3	1	19	17	7	6	5	8	3	8	9	4	1	1
ASAP1	6865	6731	4251	5801	7603	8352	7809	9316	1243	3285	1001	2334	2355	1210	1924	1599	1742	3058
ASAP1-IT1	0	0	0	0	0	0	2	0	0	0	0	1	0	0	0	0	0	0
ASAP2	2706	3106	1912	2293	2999	3676	3272	3380	1489	3957	1656	3671	4	14	2	1	9	7
ASAP3	563	1250	2017	1455	262	425	643	344	2840	1390	1342	845	1	3	3	0	3	0
ASB1	3261	2361	1905	2958	1069	1007	1502	2027	1786	1508	1641	1651	385	470	558	467	657	358
ASB10	0	0	0	0	0	0	0	0	0	0	0	0	0	0	0	0	0	0
ASB11	0	0	0	0	0	0	0	0	0	0	0	0	0	1	0	0	0	0
ASB12	0	0	0	1	0	0	1	0	9	14	23	9	0	2	1	0	1	0
ASB13	611	463	514	532	147	226	263	369	853	573	303	365	8	7	15	7	35	4
ASB14	0	0	0	0	0	0	0	0	0	7	0	4	0	0	0	0	1	0
ASB15	0	0	0	0	0	0	0	0	0	0	0	0	0	0	0	0	0	0
ASB16	1	0	0	0	0	0	0	1	1	0	0	0	0	0	2	0	1	0
ASB16-AS1	29	31	34	38	2	1	10	11	29	4	18	4	3	6	8	2	3	1
ASB17	0	0	0	0	0	0	0	0	0	0	0	0	0	1	0	0	1	0
ASB18	0	0	0	0	0	0	0	0	0	1	0	0	0	0	0	0	0	0
ASB2	0	127	3	14	4	0	38	1	10	0	6	5	69	88	367	65	172	66
ASB3	942	867	643	950	1117	989	936	1195	792	2446	654	1801	923	1038	1004	1412	1068	894
ASB4	1	0	1	3	2	0	0	1	108	352	24	84	2	0	0	1	1	0
ASB5	2	2	3	20	29	15	6	7	2	0	4	2	0	1	1	1	0	2
ASB6	363	279	169	201	0	0	58	42	123	5	163	11	1	3	9	0	0	1
ASB7	725	677	570	729	947	1116	815	856	496	1284	442	1003	1549	1647	1283	1367	1669	1596
ASB8	1014	1018	855	1012	837	935	1175	1230	525	848	849	1574	671	902	851	1009	921	667
ASB9	38	34	9	15	13	15	41	40	34	55	1	2	1	19	0	4	1	1
ASB9P1	2	0	0	0	0	0	2	3	0	0	0	0	0	0	0	0	0	0
ASCC1	630	1025	684	1003	1335	1233	1280	1157	709	1891	700	1954	1829	1536	1851	1917	1966	1213
ASCC2	2887	2038	1145	1945	246	164	891	1195	1069	343	1839	709	200	368	516	299	219	92
ASCC3	5561	2937	2971	4214	7030	7455	3716	8546	1883	6696	934	2784	7576	5706	6638	7714	14032	10844
ASCL1	3	1	0	0	0	0	0	0	253	490	601	807	269	53	47	121	48	210
ASCL2	0	0	0	0	0	0	1	0	7	2	15	7	0	0	0	0	0	0
ASCL3	0	0	0	0	0	0	0	0	0	0	0	0	0	0	0	0	0	0
ASCL4	0	0	0	0	0	0	0	0	2	0	1	3	0	0	1	0	0	0
ASCL5	0	1	0	0	0	0	0	0	0	0	0	0	0	0	0	0	0	0
ASF1A	879	632	452	691	1354	1503	777	1335	578	2591	889	2606	898	1676	864	2192	2060	1740
ASF1B	2394	233	31	305	67	5	124	1281	375	152	222	156	120	218	353	291	293	113
ASGR1	16	20	5	6	0	0	2	4	208	24	334	24	0	0	0	0	0	0
ASGR2	0	0	0	0	0	0	0	0	0	2	2	1	0	0	0	0	0	0
ASH1L	2711	3111	2187	2487	3286	4196	3990	4209	1752	4964	1769	4278	4026	2693	4083	2986	3835	3758
ASH2L	2208	1792	1128	1593	1486	1447	1847	2510	1421	2605	980	1912	1171	1430	1136	1798	1913	1351
ASIC1	137	515	204	644	97	36	310	89	815	365	1428	912	31	10	11	5	9	5
ASIC2	0	0	2	1	1	0	0	1	24	12	111	94	0	0	0	0	0	0
ASIC3	12	32	17	35	0	0	12	1	136	5	350	30	0	0	4	0	0	1
ASIC4	14	24	8	7	0	0	9	10	68	6	242	16	0	0	0	0	0	0
ASIC5	0	0	0	0	0	0	0	0	0	0	0	0	1	2	0	1	1	1
ASIP	0	3	3	0	0	0	3	0	1	1	0	0	0	0	0	0	0	0
ASL	2487	3543	904	1620	9	7	692	286	245	17	137	8	9	20	57	8	9	5
ASMT	0	0	0	0	0	0	0	0	0	0	0	0	0	0	3	0	0	0
ASMTL	0	0	0	0	2	0	2	0	0	0	0	0	0	2	0	0	0	0
ASMTL-AS1	0	0	0	0	0	0	0	0	1	0	0	0	0	4	0	0	0	0
ASNA1	4008	2748	1768	2183	54	50	962	1066	963	150	1183	259	43	103	193	55	46	15
ASNS	661	8199	691	2783	3431	1192	9674	926	3187	8003	4630	11585	12789	5848	14882	9015	3844	3683
ASNSD1	2119	1539	1792	2471	4264	4941	1875	3274	1029	3463	1341	3732	3138	3081	2365	4646	4263	3344
ASPA	55	40	131	34	64	324	57	77	0	4	1	3	47	62	11	6	22	9
ASPDH	0	1	0	0	0	0	0	0	12	0	13	0	0	0	0	0	0	0
ASPG	0	0	0	0	0	0	0	0	6	0	2	0	0	0	0	0	0	0
ASPH	22063	13139	14750	20495	31345	29801	15547	31936	1455	4964	834	2491	627	405	129	1128	1283	1140
ASPHD1	496	372	173	472	19	5	42	32	199	47	239	56	0	0	0	0	0	0
ASPHD2	34	46	47	164	73	33	33	20	206	208	296	341	237	352	329	296	254	157
ASPM	8141	1113	190	1200	2662	611	1462	12722	870	3961	766	2581	4176	2847	2825	8495	6533	9135
ASPN	6	93	377	57	140	1610	129	15	131	800	102	390	0	0	0	0	1	2
ASPRV1	25	16	61	27	3	4	16	17	116	45	327	205	7	9	33	3	5	3
ASPSCR1	703	677	270	437	2	1	76	53	437	12	747	22	1	9	26	4	2	1
ASRGL1	13	14	2	9	4	0	3	5	941	810	515	518	14	50	8	50	14	15
ASS1	506	5393	3757	3862	144	163	2641	271	1063	210	730	271	60	16	1270	21	1	4
ASTE1	263	152	134	203	236	263	214	338	179	458	85	339	236	379	224	470	456	322
ASTL	0	0	0	1	0	0	0	0	1	0	1	0	3	0	3	1	0	0
ASTN1	2	5	4	29	20	5	6	4	2878	3460	1010	1604	0	0	0	0	1	0
ASTN2	146	239	105	149	24	28	172	109	355	175	206	178	38	35	118	30	61	33
ASUN	1663	1239	527	1331	2674	1660	1536	2793	544	2230	745	2203	3094	3929	2809	7211	9702	7057
ASXL1	4940	4711	2937	4468	1389	1093	4168	4329	2823	2327	2542	2778	1530	1301	4451	1330	1762	1081
ASXL2	1801	1399	1016	1368	1575	1644	1613	2481	505	1164	280	602	1555	1087	1352	936	1737	1447
ASXL3	0	2	2	6	11	6	3	0	863	1881	440	995	0	0	0	0	1	3
ASZ1	0	1	0	0	1	0	0	0	0	0	0	0	0	2	2	0	8	4
ATAD1	1313	1323	1347	1881	3845	4099	1939	1977	1492	6354	1718	4889	6853	5056	4508	7175	7920	8525
ATAD2	4822	666	474	1304	2502	1459	887	7683	1178	4677	562	1747	4174	3416	3154	7847	9881	8142
ATAD2B	330	353	256	375	755	853	461	523	812	3238	804	2402	2551	2675	1835	2909	4344	3327
ATAD3A	2969	808	345	777	9	6	81	167	325	14	818	42	13	20	30	18	37	23
ATAD3B	1454	981	264	551	8	2	164	151	717	42	1184	87	15	14	63	10	22	2
ATAD3C	9	93	2	11	1	1	43	7	37	20	34	22	9	3	28	0	1	1
ATAD5	494	70	24	133	275	81	84	826	435	2127	233	743	2669	1203	1787	3619	4541	5083
ATAT1	1	3	0	2	0	0	0	0	1	0	0	0	0	0	0	0	0	0
ATCAY	0	3	0	0	0	0	2	0	2471	894	4021	2236	0	1	0	0	0	2
ATE1	568	386	355	429	689	752	556	928	405	1344	230	660	944	696	740	902	1199	1286
[truncated: 25,049 more rows]
