# Supplementary material for: Transcriptomic characterization of tissues from patients and subsequent pathway analyses reveal biological pathways that are implicated in spastic ataxia
Source: Cell Biosci. 2022 Mar 11;12:29. doi: 10.1186/s13578-022-00754-1 (PMC8917697; doi:10.1186/s13578-022-00754-1)
Supplement: Supplementary file 4 — Additional file 4. Differentially expressed genes. The file contains the list of differentially expressed genes from the comparison between patients and control individuals for each cell line (LCLs, FCLs, iPSC-derived neurons). The gene name is provided, along with the fold change (FC), the logFC, the log counts per million (CPM), the F-value provided by the statistical test, the P-value, the false discovery rate (FDR) and the absolute logFC (abslogFC). [file 13578_2022_754_MOESM4_ESM.xlsx]

## Sheet: Fibroblasts
Gene name	logFC	FC	logCPM	F	PValue	FDR	abslogFC
TM4SF20	7.62383	197.242	4.1305	52.8437	0.00096349	0.181501	7.62383
SPON1	7.61256	195.708	6.36723	29.6017	0.00335153	0.181501	7.61256
FMO2	7.10466	137.631	4.04689	70.3701	0.000509582	0.181501	7.10466
EFEMP1	6.98778	126.921	9.34254	17.2641	0.00993688	0.181501	6.98778
HOXD10	6.85793	115.996	3.76139	42.7589	0.00153079	0.181501	6.85793
NTSR1	-6.8385	0.00873787	5.25407	9.93965	0.0272252	0.192416	6.8385
USP32P1	6.67176	101.953	3.52367	103.098	0.000214716	0.181501	6.67176
NR4A3	6.25532	76.3906	5.83666	101.694	0.000221538	0.181501	6.25532
HOXD11	6.19567	73.2963	2.91182	36.477	0.00215516	0.181501	6.19567
PCSK1	6.02435	65.0894	3.89646	35.6064	0.00226919	0.181501	6.02435
CYP7B1	6.00966	64.4301	3.47176	39.7992	0.0017875	0.181501	6.00966
IL8	6.00605	64.2687	7.30895	27.9057	0.0037898	0.181501	6.00605
PDGFD	5.85256	57.7825	6.14877	122.722	0.00014411	0.181501	5.85256
ROBO2	5.81036	56.1168	4.03446	6.84335	0.0498556	0.224635	5.81036
DIO2	5.75149	53.8728	5.01953	88.9075	0.000300715	0.181501	5.75149
FGF10	5.70191	52.053	2.46248	40.355	0.00173484	0.181501	5.70191
TNFRSF11B	5.67813	51.2021	8.29254	108.331	0.000191761	0.181501	5.67813
COL11A1	5.47618	44.5136	6.68068	95.4683	0.000255816	0.181501	5.47618
SFRP2	5.4118	42.5709	2.67299	17.1612	0.0100523	0.181501	5.4118
PEX5L	-5.38236	0.0239744	4.38328	14.2145	0.0143666	0.181663	5.38236
MYH15	-5.3569	0.0244013	3.5571	7.79283	0.0407006	0.210409	5.3569
TCF21	5.26253	38.3866	3.2338	38.4067	0.00192982	0.181501	5.26253
HOXB.AS3	-5.19496	0.0272998	2.95805	75.2145	0.000438795	0.181501	5.19496
BTBD11	-5.1302	0.0285532	3.43568	9.12001	0.0314866	0.197433	5.1302
GABRQ	-5.11208	0.0289142	2.41164	7.18374	0.046262	0.218672	5.11208
CSGALNACT1	5.05924	33.3414	4.52428	16.0745	0.0113961	0.181501	5.05924
SAMD5	5.01553	32.3463	4.39568	16.5156	0.0108215	0.181501	5.01553
MFAP5	5.00947	32.2108	8.20657	22.1008	0.00610476	0.181501	5.00947
ADH1B	4.9904	31.7877	7.51395	11.5137	0.0210734	0.184512	4.9904
JAM2	4.98708	31.7147	5.31033	77.9955	0.000404341	0.181501	4.98708
HOXC10	-4.98629	0.0315484	4.90184	47.6218	0.00121073	0.181501	4.98629
HOXB8	-4.97605	0.0317732	2.42332	65.2063	0.000604342	0.181501	4.97605
ADD2	-4.93262	0.0327442	2.69902	18.7306	0.00847933	0.181501	4.93262
CXCL6	4.8718	29.2791	7.86169	25.0098	0.00475004	0.181501	4.8718
EFR3B	-4.85413	0.034575	2.6331	7.4712	0.0435098	0.214418	4.85413
ERAP2	-4.85393	0.0345796	5.42358	211.078	4.11e-05	0.181501	4.85393
FMOD	4.84372	28.7147	5.48271	47.2795	0.00122998	0.181501	4.84372
MKX	4.81327	28.115	5.50689	11.5217	0.0210474	0.184512	4.81327
NGEF	-4.78025	0.0363916	2.26352	62.729	0.000658876	0.181501	4.78025
INHBB	4.76764	27.2396	4.51194	9.48127	0.0294986	0.194632	4.76764
PODXL	-4.75963	0.0369155	7.78338	9.11351	0.0315241	0.197491	4.75963
OLFM2	4.73763	26.6789	5.93761	33.4853	0.00258562	0.181501	4.73763
RDH10	4.6825	25.6786	6.53672	32.6022	0.00273604	0.181501	4.6825
DPT	4.62769	24.7214	4.19071	8.48377	0.0354836	0.202324	4.62769
CNIH3	-4.62647	0.0404848	5.02719	15.4955	0.0122186	0.181501	4.62647
SH2D5	-4.61966	0.0406764	2.8211	7.53639	0.0429184	0.214418	4.61966
PDZD2	4.61081	24.4339	2.42669	7.22202	0.0458814	0.218307	4.61081
WFDC1	4.58896	24.0665	3.27897	24.4627	0.00496965	0.181501	4.58896
GLDN	4.52678	23.0513	3.66689	8.59336	0.0347452	0.201609	4.52678
PPP2R2B	-4.44638	0.0458676	3.3745	8.52952	0.0351726	0.202217	4.44638
LINC00312	4.44552	21.7889	3.00266	68.7145	0.00053751	0.181501	4.44552
CCRL1	4.41789	21.3756	6.58313	47.1572	0.00123696	0.181501	4.41789
SULF1	4.37961	20.8159	8.82292	16.043	0.0114387	0.181501	4.37961
DBC1	4.36682	20.6321	2.08196	30.0872	0.00323938	0.181501	4.36682
A2M	4.36269	20.5732	5.85268	45.4199	0.00134254	0.181501	4.36269
PLXNC1	4.35291	20.4342	4.49825	24.7732	0.00484328	0.181501	4.35291
CYP24A1	4.33256	20.148	2.54856	33.2616	0.00262259	0.181501	4.33256
STMN2	4.32989	20.1107	8.26117	177.405	6.16e-05	0.181501	4.32989
IL7	4.32029	19.9773	3.1839	27.9157	0.00378698	0.181501	4.32029
APOD	4.31875	19.956	3.89006	7.17409	0.0463587	0.218672	4.31875
DCC	-4.3114	0.0503662	3.42108	13.2115	0.0164444	0.181922	4.3114
LEP	4.29854	19.6784	2.06176	14.7293	0.0134433	0.181501	4.29854
LOC100507632	4.29236	19.5943	4.26949	40.8649	0.00168845	0.181501	4.29236
SST	4.26926	19.2831	1.67142	31.9562	0.0133002	0.181501	4.26926
HOTAIR	-4.23098	0.0532536	2.35218	17.6531	0.0095174	0.181501	4.23098
MTUS2	4.21381	18.556	2.87366	15.4281	0.0123198	0.181501	4.21381
PENK	4.20497	18.4427	2.93346	24.3947	0.00499797	0.181501	4.20497
IL6	4.19653	18.335	6.39917	8.32502	0.0365937	0.204599	4.19653
PLEK2	-4.19199	0.0547124	3.72527	10.6078	0.0243363	0.187329	4.19199
SULF2	4.19004	18.2527	4.90675	62.5031	0.000664193	0.181501	4.19004
HOXC11	-4.18127	0.0551204	1.96764	14.5438	0.0137658	0.181501	4.18127
EDNRB	4.17795	18.1004	4.84241	117.136	0.000160361	0.181501	4.17795
HOXB9	-4.17758	0.0552614	1.58432	25.444	0.0136133	0.181501	4.17758
PF4V1	4.16132	17.8929	2.08323	39.8751	0.00199066	0.181501	4.16132
SP9	-4.15797	0.0560177	1.96832	37.1523	0.00207223	0.181501	4.15797
GCNT4	4.14594	17.7032	4.10058	18.2715	0.00890084	0.181501	4.14594
CHI3L1	4.11971	17.3843	3.00584	8.46513	0.0356113	0.202627	4.11971
CMKLR1	4.10855	17.2504	3.21072	17.1466	0.0100688	0.181501	4.10855
KRT19	-4.0937	0.0585696	6.15116	24.0309	0.00515334	0.181501	4.0937
C15orf54	4.07854	16.8952	1.59906	26.7743	0.0209652	0.184512	4.07854
STON1.GTF2A1L	4.06627	16.7521	1.81067	18.4644	0.00906815	0.181501	4.06627
LINC00473	4.05416	16.6121	1.97227	14.2645	0.014273	0.181501	4.05416
SLC39A8	4.04481	16.5047	4.80831	30.5093	0.00314617	0.181501	4.04481
CXCL1	4.03669	16.4122	7.78928	27.6205	0.0038714	0.181501	4.03669
CYP1B1	4.02701	16.3024	8.26932	14.1924	0.0144081	0.181663	4.02701
PITX1	-4.01937	0.0616667	1.89114	46.7801	0.00379786	0.181501	4.01937
MKI67	-3.97966	0.0633873	7.69088	8.41809	0.0359369	0.203314	3.97966
CCL2	3.97787	15.7564	7.28382	11.3246	0.0217007	0.184879	3.97787
GPM6B	3.96977	15.6683	4.08433	28.1655	0.00371756	0.181501	3.96977
GRB14	-3.93669	0.0653037	2.47592	7.89167	0.0398895	0.208902	3.93669
MASP1	3.91874	15.1237	9.14928	31.8087	0.00288206	0.181501	3.91874
ITGB8	3.91666	15.1019	5.79069	21.0392	0.0067377	0.181501	3.91666
PTPRD	3.91422	15.0764	3.27107	9.36723	0.0301063	0.194739	3.91422
MME	3.87813	14.7039	10.4877	56.5974	0.000827982	0.181501	3.87813
TNFSF11	3.86605	14.5814	1.52595	14.2625	0.0328959	0.199865	3.86605
PTGER1	-3.85863	0.0689346	1.57449	15.2401	0.0203173	0.183055	3.85863
FMO3	3.8322	14.2432	2.33999	11.5404	0.0209871	0.184512	3.8322
HHIP	-3.82354	0.0706317	2.44172	32.4095	0.00277052	0.181501	3.82354
FGF7	3.81614	14.0855	9.57527	41.6529	0.00162017	0.181501	3.81614
ELN	3.77812	13.7191	6.1556	62.0597	0.000674809	0.181501	3.77812
PPARGC1A	3.77622	13.7011	3.92462	27.5768	0.00388412	0.181501	3.77622
INSC	-3.77146	0.0732282	3.06684	42.9805	0.00151372	0.181501	3.77146
FABP3	-3.75469	0.074084	2.80882	8.70145	0.0340382	0.200798	3.75469
SAPCD2	-3.75156	0.0742452	3.13212	11.2496	0.021957	0.185141	3.75156
CDC20	-3.74841	0.0744077	5.77224	8.56042	0.0349648	0.201978	3.74841
WNT7B	-3.70109	0.0768883	2.26384	9.38842	0.0299921	0.194739	3.70109
PRSS3	-3.69626	0.077146	2.88103	11.7577	0.0203018	0.183055	3.69626
EGFL6	3.68781	12.8867	1.5244	28.6522	0.0399666	0.208902	3.68781
RSPO3	3.68114	12.8272	3.08599	72.4764	0.000476944	0.181501	3.68114
CCDC144A	3.68107	12.8266	1.61933	31.2425	0.0290809	0.194567	3.68107
DQ592230	-3.6775	0.0781557	4.73037	35.2451	0.00231905	0.181501	3.6775
SDC1	-3.67483	0.0783009	6.55193	9.35972	0.0301469	0.19482	3.67483
CXCL3	3.66123	12.6515	5.36896	22.4892	0.00589431	0.181501	3.66123
RXFP1	3.66026	12.6429	2.46024	10.7238	0.0238797	0.187329	3.66026
HOXB6	-3.6499	0.0796654	1.74781	37.1363	0.0120843	0.181501	3.6499
WDR62	-3.63783	0.0803349	3.64662	6.89817	0.0492504	0.223586	3.63783
INS.IGF2	3.63184	12.3963	2.67079	30.3132	0.003189	0.181501	3.63184
TSPAN11	3.63176	12.3956	2.8716	12.8662	0.0172593	0.182092	3.63176
RASGRF2	-3.62574	0.0810108	3.03122	17.8325	0.00933243	0.181501	3.62574
CXCL2	3.62286	12.3194	5.30258	15.7113	0.0119024	0.181501	3.62286
LUM	3.6175	12.2737	9.45899	9.60711	0.0288483	0.194244	3.6175
DKK2	3.6139	12.2431	4.55382	70.0594	0.000514664	0.181501	3.6139
GTSE1	-3.61168	0.0818043	4.72306	7.52458	0.0430247	0.214418	3.61168
COL14A1	3.6046	12.1645	6.38691	37.5167	0.00202936	0.181501	3.6046
GLI1	-3.59716	0.0826318	1.78146	34.7975	0.0110373	0.181501	3.59716
TPPP3	-3.58923	0.0830873	3.38204	12.6703	0.0177473	0.182479	3.58923
GPC3	3.58328	11.986	1.58156	24.0027	0.0364192	0.204301	3.58328
PKP1	-3.5694	0.0842371	1.78866	16.6983	0.0107626	0.181501	3.5694
FNDC1	3.56818	11.8612	2.88504	46.8409	0.00125528	0.181501	3.56818
FBXO32	3.56468	11.8325	6.53732	13.553	0.0156913	0.181663	3.56468
LTK	-3.55806	0.084902	2.08905	17.277	0.00992256	0.181501	3.55806
TNNT1	-3.55715	0.0849553	2.0768	15.4543	0.0122804	0.181501	3.55715
LINC00707	-3.52019	0.0871597	3.45646	8.2913	0.0368358	0.20466	3.52019
WNT5A	3.51148	11.4041	9.19785	12.4452	0.0183329	0.182716	3.51148
ADAMTS9	3.50824	11.3785	3.01374	48.6372	0.0011561	0.181501	3.50824
ROBO4	-3.50598	0.0880228	2.01492	11.3112	0.0217463	0.184879	3.50598
IQGAP3	-3.48892	0.08907	5.80814	10.7273	0.0238663	0.187329	3.48892
NRGN	-3.48531	0.0892929	2.34081	9.40286	0.0299145	0.194739	3.48531
MALL	-3.48377	0.089388	1.72223	9.47468	0.0295333	0.194632	3.48377
SVEP1	3.48263	11.1783	7.55482	16.0755	0.0113947	0.181501	3.48263
CYP19A1	3.47643	11.1304	3.49194	11.5171	0.0210624	0.184512	3.47643
HOXB5	-3.47179	0.0901335	1.67359	22.8642	0.0206871	0.184434	3.47179
ESAM	-3.47086	0.0901915	1.628	28.0942	0.0249128	0.188287	3.47086
hCPE.R	-3.45816	0.0909893	1.7593	25.3802	0.014535	0.181663	3.45816
PDK4	3.44742	10.9088	5.64298	35.2505	0.0023183	0.181501	3.44742
KIAA1199	3.44487	10.8895	9.49565	7.47877	0.0434405	0.214418	3.44487
MT1E	-3.43451	0.0924931	5.21949	72.8765	0.000471083	0.181501	3.43451
ESPL1	-3.43185	0.0926641	3.98753	7.44213	0.0437773	0.214841	3.43185
CCDC68	3.42546	10.744	2.38581	21.4137	0.00650417	0.181501	3.42546
PSG4	3.40929	10.6243	6.33958	10.6054	0.0243459	0.187329	3.40929
LAMC3	3.4061	10.6008	1.90462	28.3863	0.012076	0.181501	3.4061
DOK6	3.40593	10.5996	3.58596	21.9187	0.00620713	0.181501	3.40593
PDE10A	3.40079	10.5618	2.69162	14.6447	0.013589	0.181501	3.40079
LOC100506834	3.39945	10.552	2.35893	8.20481	0.0374675	0.204954	3.39945
TENM2	3.39744	10.5373	5.90953	23.7107	0.00529583	0.181501	3.39744
CD22	-3.37482	0.0964	1.68126	21.6765	0.0223505	0.185604	3.37482
THBS1	3.37178	10.3516	12.8758	8.23691	0.0372313	0.204954	3.37178
LAMA5	-3.36545	0.0970285	5.98521	46.3737	0.00128305	0.181501	3.36545
IL18R1	3.36429	10.298	2.45125	24.5222	0.00494505	0.181501	3.36429
GCH1	3.34585	10.1672	3.2924	36.1436	0.00219784	0.181501	3.34585
TMEM30B	3.32597	10.028	2.50061	7.41176	0.0440592	0.215311	3.32597
ZNF185	-3.3255	0.099753	6.01861	34.8553	0.00237461	0.181501	3.3255
SERPINB4	3.32226	10.0023	1.58592	11.5242	0.045469	0.217426	3.32226
SYT7	-3.32013	0.100125	1.90175	24.2827	0.00880622	0.181501	3.32013
IGSF10	3.31899	9.97967	3.91504	26.474	0.00422604	0.181501	3.31899
C6orf141	-3.31215	0.10068	1.77224	12.4267	0.0183822	0.182716	3.31215
SH3RF2	-3.31194	0.100695	2.13202	26.0011	0.00438588	0.181501	3.31194
SPC24	-3.30847	0.100937	2.51411	11.5786	0.0208642	0.184512	3.30847
ADAMTS9.AS2	3.30835	9.90633	2.07223	19.1145	0.00814829	0.181501	3.30835
CPNE7	-3.30462	0.101207	4.3896	90.8174	0.000286558	0.181501	3.30462
COL19A1	3.30285	9.86864	1.59712	16.6314	0.0445215	0.215658	3.30285
CDH4	-3.28867	0.102332	3.69142	9.72387	0.028263	0.194155	3.28867
GREM1	3.28574	9.75228	12.1966	43.8787	0.00144726	0.181501	3.28574
UBE2C	-3.28334	0.102711	4.99763	7.15752	0.0465253	0.218697	3.28334
GLDC	-3.28212	0.102798	1.62243	16.8157	0.0313271	0.197182	3.28212
C3	3.27962	9.71103	3.70507	26.4406	0.00423706	0.181501	3.27962
ST8SIA5	-3.27943	0.102989	1.97927	34.2058	0.00662303	0.181501	3.27943
PLK1	-3.26265	0.104194	5.29012	7.20994	0.0460009	0.218307	3.26265
RPS17L	-3.25646	0.104642	3.95016	55.3198	0.000870873	0.181501	3.25646
LMCD1	3.25596	9.55303	5.29695	98.7769	0.000236728	0.181501	3.25596
NCAM1	-3.25384	0.104833	3.73898	9.33978	0.0302552	0.194972	3.25384
SPAG5	-3.24879	0.1052	5.82409	7.37991	0.0443577	0.215658	3.24879
C12orf56	-3.24861	0.105214	2.02981	9.25512	0.0307213	0.195937	3.24861
IGJ	3.23076	9.38763	1.89184	11.1155	0.0224255	0.185641	3.23076
PDE4D	3.2286	9.37358	6.26441	39.6672	0.00180033	0.181501	3.2286
CDT1	-3.22215	0.107161	3.19726	6.88674	0.0493757	0.223713	3.22215
NR4A2	3.2195	9.31463	5.37031	18.9501	0.00828777	0.181501	3.2195
PLSCR4	3.21917	9.31252	6.56866	21.9466	0.00619133	0.181501	3.21917
CHTF18	-3.20637	0.108339	3.35683	8.08409	0.0383757	0.206293	3.20637
F2RL1	-3.20603	0.108365	3.46834	15.7954	0.0117824	0.181501	3.20603
GPC4	3.20491	9.22094	3.32437	23.682	0.00530892	0.181501	3.20491
NGFR	-3.20295	0.108597	1.67176	10.377	0.0273975	0.192773	3.20295
SERPINB9	3.18937	9.1221	3.11551	40.3761	0.00173288	0.181501	3.18937
PAPPA	3.18783	9.11236	8.97228	35.659	0.00226207	0.181501	3.18783
CCND2	3.17462	9.02934	2.64467	37.4656	0.00203529	0.181501	3.17462
FOXC1	3.17235	9.01513	5.2334	35.7658	0.00224769	0.181501	3.17235
ABAT	3.16864	8.99201	3.40264	60.1525	0.00072333	0.181501	3.16864
ARHGEF4	3.16497	8.96915	1.96419	24.3522	0.0127903	0.181501	3.16497
PLOD2	3.15187	8.88805	9.2885	16.224	0.0111965	0.181501	3.15187
TGM2	3.15176	8.88738	8.32888	8.65016	0.0343711	0.200962	3.15176
ITGA6	-3.14956	0.112691	7.40607	8.81956	0.0332891	0.200038	3.14956
SYT12	3.14623	8.85339	1.67771	9.76536	0.0389531	0.207526	3.14623
PTGS2	3.13849	8.80599	6.11267	58.3695	0.000773305	0.181501	3.13849
MCM5	-3.13691	0.113683	5.74516	7.04479	0.0476825	0.220732	3.13691
C11orf87	3.10532	8.60586	2.7964	47.02	0.00124486	0.181501	3.10532
KCNE3	3.09429	8.54034	1.99943	20.0448	0.0120843	0.181501	3.09429
RGCC	3.09085	8.51998	4.62594	10.0658	0.0266437	0.19164	3.09085
ITPKA	-3.09016	0.117427	1.7836	18.1047	0.0208627	0.184512	3.09016
C18orf56	-3.08867	0.117549	2.20745	11.3307	0.0216802	0.184879	3.08867
RNF128	-3.08294	0.118016	1.97154	10.6953	0.023991	0.187329	3.08294
TACC3	-3.08293	0.118017	5.74226	7.25547	0.0455523	0.217578	3.08293
AGPAT9	-3.07282	0.118847	4.12425	17.8383	0.00932654	0.181501	3.07282
FRMD5	-3.05427	0.120385	2.17342	16.5309	0.0108023	0.181501	3.05427
CDH24	-3.04612	0.121068	3.87225	15.7192	0.011891	0.181501	3.04612
DDX12P	-3.0455	0.121119	2.18297	7.47324	0.0434912	0.214418	3.0455
UBE2S	-3.04336	0.121299	2.74374	13.2715	0.0163084	0.181922	3.04336
CIT	-3.03286	0.122185	6.59376	19.8767	0.00754348	0.181501	3.03286
SPINT2	3.03174	8.17798	2.03558	10.4416	0.0250126	0.188287	3.03174
ADAM8	-3.03161	0.122291	2.37105	9.89924	0.0274154	0.192773	3.03161
DDIT4L	-3.02024	0.123259	4.26467	42.6548	0.0015389	0.181501	3.02024
FOXM1	-3.01967	0.123307	5.02743	9.75349	0.0281172	0.194155	3.01967
ABCA8	3.01911	8.10667	6.4468	13.462	0.0158871	0.181922	3.01911
NRCAM	3.00787	8.04374	2.37762	16.2254	0.0111947	0.181501	3.00787
CIITA	-3.00336	0.12471	3.03658	10.6598	0.0241302	0.187329	3.00336
FENDRR	-2.99384	0.125535	1.81984	11.6007	0.0207938	0.184512	2.99384
PTCHD4	2.98481	7.9162	2.03606	18.7732	0.0122488	0.181501	2.98481
RASL11B	2.9839	7.91124	2.31717	13.393	0.0160379	0.181922	2.9839
NAGS	-2.96079	0.128444	2.40588	7.86803	0.0400814	0.208902	2.96079
CAMKK1	-2.95708	0.128775	3.59275	67.0092	0.000568608	0.181501	2.95708
NRG2	-2.95435	0.129019	1.74559	16.7579	0.0288361	0.194244	2.95435
DAPK1	2.95337	7.74559	3.09627	31.269	0.00298777	0.181501	2.95337
C1S	2.95265	7.74171	8.86257	7.67467	0.0417015	0.212354	2.95265
SOCS2	2.94579	7.70499	6.29774	22.2408	0.00602768	0.181501	2.94579
TROAP	-2.93912	0.130387	3.73537	7.88957	0.0399065	0.208902	2.93912
RECQL4	-2.93444	0.130811	3.49046	6.94389	0.0487537	0.222501	2.93444
SCAMP5	-2.93069	0.131152	2.68827	39.4899	0.00181779	0.181501	2.93069
KCNIP3	2.92658	7.60304	5.4957	13.4391	0.0159369	0.181922	2.92658
GRIA3	2.91098	7.52128	5.10955	31.2835	0.00298486	0.181501	2.91098
TRIM7	-2.90411	0.133591	2.78093	32.711	0.00271686	0.181501	2.90411
SLC37A2	-2.90154	0.133829	1.83373	7.68886	0.0415795	0.212278	2.90154
MIR23B	2.90049	7.46679	2.13971	11.902	0.0198644	0.182716	2.90049
COLGALT2	-2.89819	0.13414	2.70857	13.237	0.0163863	0.181922	2.89819
AQPEP	2.89547	7.44086	1.93011	8.80098	0.0334054	0.200038	2.89547
HMGA1	-2.89448	0.134485	8.46471	22.6532	0.0058085	0.181501	2.89448
TCF7	-2.88908	0.13499	5.04469	46.9658	0.001248	0.181501	2.88908
COL13A1	-2.88703	0.135182	4.77811	21.1635	0.00665887	0.181501	2.88703
WBSCR27	-2.87951	0.135888	2.64161	24.8278	0.00482151	0.181501	2.87951
FOXO1	2.87761	7.34933	3.35657	23.8568	0.00523016	0.181501	2.87761
POLD1	-2.87484	0.136329	4.07891	9.3975	0.0299433	0.194739	2.87484
LY75.CD302	2.8712	7.31675	3.52696	15.8741	0.0116715	0.181501	2.8712
PTHLH	2.86784	7.2997	2.73192	25.1782	0.00468519	0.181501	2.86784
IL1B	2.86781	7.29959	2.98888	7.99948	0.039031	0.207526	2.86781
QPRT	-2.86564	0.137201	3.70913	13.7287	0.0153229	0.181663	2.86564
MT2A	-2.86179	0.137567	6.92165	16.6167	0.0106956	0.181501	2.86179
EGR2	2.85285	7.22428	2.18592	20.2532	0.00803622	0.181501	2.85285
POC1A	-2.8391	0.139748	3.90905	8.97061	0.0323649	0.19856	2.8391
RNASEH2A	-2.83216	0.140422	4.24797	9.38173	0.0300281	0.194739	2.83216
CPM	2.82882	7.10492	6.26417	106.828	0.000197983	0.181501	2.82882
CKB	-2.82788	0.140839	5.30936	30.6022	0.00312618	0.181501	2.82788
ALX4	2.81449	7.03469	4.05559	15.0174	0.012963	0.181501	2.81449
NEURL1B	-2.80974	0.142622	4.75959	13.6412	0.0155049	0.181663	2.80974
LIG1	-2.8095	0.142645	4.55347	8.66989	0.0342425	0.200862	2.8095
AL157440	-2.8059	0.143002	6.65658	52.2287	0.000988656	0.181501	2.8059
DOCK3	-2.79613	0.143973	2.20984	18.5486	0.00864294	0.181501	2.79613
GPRIN1	-2.79269	0.144317	3.63262	8.63343	0.0344806	0.201181	2.79269
CCL7	2.79123	6.92219	1.72437	7.26508	0.0490812	0.223363	2.79123
SLC16A6	2.77101	6.82584	2.18401	7.32086	0.044919	0.21652	2.77101
LOC389705	2.76654	6.80475	1.80256	16.9643	0.0389719	0.207526	2.76654
EMB	-2.76269	0.147349	3.0679	35.4469	0.00229102	0.181501	2.76269
SLC14A1	-2.75045	0.148604	3.80188	9.99322	0.026976	0.192361	2.75045
TMEM155	2.74872	6.72121	3.95211	12.7458	0.0175568	0.182092	2.74872
AHNAK2	-2.7479	0.148868	7.41652	13.8497	0.0150765	0.181663	2.7479
COL4A6	-2.74572	0.149093	2.86417	21.5424	0.0064266	0.181501	2.74572
BC016015	2.74094	6.68504	8.00376	28.9817	0.00350296	0.181501	2.74094
CDCP1	-2.73805	0.149887	6.24857	10.1836	0.0261162	0.18993	2.73805
CSMD2	-2.73585	0.150116	4.81375	14.3927	0.0140369	0.181501	2.73585
ITGA2	-2.735	0.150204	7.3706	8.45918	0.0356523	0.2027	2.735
ANGPT1	2.7326	6.64654	7.95446	23.2591	0.00550658	0.181501	2.7326
MMRN2	-2.73254	0.150461	2.68016	37.8032	0.00199653	0.181501	2.73254
THOC3	-2.7229	0.15147	2.8412	22.3752	0.00595497	0.181501	2.7229
HHIP.AS1	-2.72079	0.151691	2.44331	11.0647	0.0226068	0.186055	2.72079
B3GALT2	2.716	6.5705	3.48916	18.1841	0.00898452	0.181501	2.716
ARHGAP22	-2.70216	0.153663	5.44616	12.9934	0.0169523	0.182092	2.70216
MT1M	-2.70129	0.153755	2.29017	31.9292	0.00440243	0.181501	2.70129
FAM129A	-2.70081	0.153807	6.66194	69.7987	0.000518983	0.181501	2.70081
AK126616	-2.69999	0.153894	1.68907	17.8716	0.0483393	0.221831	2.69999
H2AFX	-2.69847	0.154057	5.04985	9.06179	0.0318248	0.197922	2.69847
KIF22	-2.69273	0.154671	4.98133	10.2291	0.0259165	0.18993	2.69273
FERMT1	-2.69164	0.154788	3.80474	24.2508	0.00505862	0.181501	2.69164
DDX39A	-2.68843	0.155133	5.14694	14.4325	0.0139648	0.181501	2.68843
DUSP4	2.68316	6.42261	5.44895	25.3311	0.00462743	0.181501	2.68316
LOC100507053	2.68176	6.4164	3.86102	26.3007	0.00428363	0.181501	2.68176
ATP8B4	2.68167	6.41597	3.99033	16.2265	0.0111932	0.181501	2.68167
SCN9A	-2.67949	0.156097	3.16015	13.5801	0.0156338	0.181663	2.67949
TK1	-2.66752	0.157397	5.61546	9.40292	0.0299142	0.194739	2.66752
HOMER2	-2.66662	0.157495	2.96602	9.08619	0.0316824	0.1978	2.66662
FAM64A	-2.66538	0.15763	3.78305	7.78452	0.0407698	0.210409	2.66538
GALNT6	-2.66099	0.158111	5.65665	13.7515	0.0152761	0.181663	2.66099
CECR1	2.66094	6.32443	3.72728	15.6957	0.0119249	0.181501	2.66094
PAFAH1B3	-2.66058	0.158156	3.33043	28.0513	0.00374907	0.181501	2.66058
SOCS2.AS1	2.65111	6.2815	3.11966	19.6211	0.00773894	0.181501	2.65111
TMPO.AS1	-2.64857	0.159478	2.51925	8.56138	0.0349584	0.201978	2.64857
MXD3	-2.64737	0.159611	1.97324	9.51294	0.029333	0.194567	2.64737
RTEL1.TNFRSF6B	-2.64573	0.159793	5.00641	15.5062	0.0122026	0.181501	2.64573
PLEKHG3	-2.64112	0.160303	3.14832	25.3399	0.00462415	0.181501	2.64112
ARC	-2.64077	0.160343	2.25777	10.7865	0.0236382	0.186939	2.64077
KIAA1462	2.63875	6.2279	7.26211	100.91	0.000225482	0.181501	2.63875
WSCD1	-2.63844	0.160602	1.75228	19.1443	0.0421018	0.212966	2.63844
FCRLB	-2.62834	0.16173	2.89752	6.86597	0.0496046	0.224162	2.62834
LRP8	-2.62573	0.162023	3.28912	9.34603	0.0302212	0.194935	2.62573
SLC29A1	-2.62383	0.162236	4.53655	16.0045	0.0114912	0.181501	2.62383
STC2	2.62328	6.16151	8.2519	12.8517	0.0172945	0.182092	2.62328
TOR4A	-2.61968	0.162703	3.91427	9.45675	0.0296278	0.194632	2.61968
DBNDD1	-2.6188	0.162803	2.3097	38.3107	0.00499943	0.181501	2.6188
C1orf115	2.61676	6.13369	3.06872	15.5981	0.0120668	0.181501	2.61676
LACC1	2.61572	6.12929	5.99983	46.3952	0.00128176	0.181501	2.61572
SCN1B	-2.60877	0.163939	3.26296	30.1138	0.00323341	0.181501	2.60877
ACVR2A	2.6069	6.09195	4.70171	71.8763	0.000485933	0.181501	2.6069
KCNMB4	2.60545	6.0858	1.84838	15.2692	0.0411462	0.211241	2.60545
LOC100130872	-2.60269	0.164631	1.75497	17.7374	0.0434684	0.214418	2.60269
RNASE4	2.59745	6.05218	6.38663	12.0372	0.0194666	0.182716	2.59745
ZNF536	-2.58493	0.16667	3.30281	6.9487	0.0487018	0.222338	2.58493
CD302	2.57779	5.97025	6.82127	27.5543	0.0038907	0.181501	2.57779
C7orf63	2.57733	5.96836	4.363	33.1433	0.00264245	0.181501	2.57733
SIPA1L2	2.57588	5.96233	3.47788	10.617	0.0242999	0.187329	2.57588
MYBPH	-2.57414	0.167921	1.86769	26.6866	0.0311793	0.196884	2.57414
PPP1R3C	2.56953	5.93615	6.34217	29.3255	0.00341782	0.181501	2.56953
KIAA0101	-2.56763	0.168681	5.2334	12.344	0.018605	0.182716	2.56763
MT1X	-2.5675	0.168696	2.11559	24.0105	0.0127566	0.181501	2.5675
SLC40A1	2.56681	5.92497	5.16143	8.03621	0.0387446	0.206907	2.56681
TSHZ2	2.56256	5.90755	3.27213	36.9384	0.002098	0.181501	2.56256
DNMT3B	-2.5599	0.169588	2.95924	33.0402	0.00265993	0.181501	2.5599
CCL8	2.55335	5.86996	1.90416	11.6432	0.0369956	0.20466	2.55335
MFSD2B	-2.55154	0.170572	1.89964	9.10909	0.0315496	0.197507	2.55154
SLIT3	2.54682	5.84345	8.18864	11.8533	0.0200104	0.182716	2.54682
PLEKHG4B	2.54469	5.83482	2.2053	22.6836	0.0130572	0.181501	2.54469
PLN	2.54442	5.83373	2.16949	7.1292	0.0468122	0.219145	2.54442
SOCS1	-2.5439	0.171479	1.78126	23.1967	0.0438417	0.214929	2.5439
CAMK1G	-2.53794	0.172188	2.08446	25.2805	0.0150304	0.181663	2.53794
CCDC85B	-2.53751	0.17224	4.80648	50.6269	0.00105876	0.181501	2.53751
TMEM51	-2.53612	0.172406	2.55776	30.4007	0.00316979	0.181501	2.53612
NEDD9	2.52651	5.76174	5.22762	14.6194	0.0136331	0.181501	2.52651
WNK4	-2.52495	0.173745	3.41548	15.3463	0.0124443	0.181501	2.52495
SEMA7A	-2.52415	0.173843	6.57407	10.9605	0.0229855	0.186453	2.52415
PTTG1	-2.51665	0.174749	5.72957	7.01219	0.0480249	0.221058	2.51665
IRS2	2.5098	5.6954	5.50364	31.7215	0.00289878	0.181501	2.5098
SOX11	2.5088	5.69146	2.85314	15.3486	0.0124406	0.181501	2.5088
DUSP5P1	-2.4998	0.176802	1.78744	22.4205	0.0453255	0.217213	2.4998
STEAP3	-2.49927	0.176866	6.71327	75.8773	0.000430216	0.181501	2.49927
MIR548F5	2.49558	5.63953	3.96489	12.7508	0.0175443	0.182092	2.49558
LMNB2	-2.49207	0.177752	6.84776	9.70104	0.0283761	0.194155	2.49207
PRR7	-2.4918	0.177784	2.10454	23.3195	0.0152418	0.181663	2.4918
ITGA8	2.49148	5.62354	4.76475	17.5935	0.00958001	0.181501	2.49148
AK128708	2.48944	5.61561	3.19191	42.9713	0.00151442	0.181501	2.48944
ENTPD3	2.4871	5.60649	2.21302	13.0548	0.0168071	0.181922	2.4871
KYNU	2.48615	5.60282	3.46097	30.2325	0.00320686	0.181501	2.48615
TMTC1	2.48523	5.59926	5.04691	13.7129	0.0153556	0.181663	2.48523
SPON2	-2.47768	0.179533	5.11307	12.3124	0.0186912	0.182716	2.47768
MCM7	-2.47517	0.179846	6.50134	7.65282	0.0418905	0.212765	2.47517
EREG	2.46839	5.53427	4.32182	8.49892	0.0353802	0.202235	2.46839
C4orf48	-2.46283	0.18139	1.90561	21.8222	0.0325619	0.199097	2.46283
DAPK2	2.45845	5.49624	3.46574	18.6308	0.00856849	0.181501	2.45845
SIK1	2.45711	5.49115	2.74263	19.7179	0.00766413	0.181501	2.45711
BMP6	2.45568	5.48573	4.0202	22.5183	0.00587896	0.181501	2.45568
PLA2G16	-2.45562	0.182299	2.78918	7.44328	0.0437667	0.214841	2.45562
TENM4	-2.45116	0.182864	4.67118	26.9964	0.00405897	0.181501	2.45116
CSPG4	-2.44951	0.183073	7.40026	33.4447	0.00259228	0.181501	2.44951
KIAA0895	-2.44454	0.183704	3.48391	10.125	0.0263769	0.190615	2.44454
THRB	2.44204	5.43409	4.63007	7.01101	0.0480373	0.221058	2.44204
MAPKAPK3	-2.43996	0.184288	5.68719	28.5254	0.00362067	0.181501	2.43996
MT1L	-2.43806	0.184532	2.35416	14.0316	0.0147163	0.181663	2.43806
PDE4B	2.43471	5.40657	6.42713	42.2437	0.00157153	0.181501	2.43471
EDN1	2.42839	5.38294	2.43543	26.8091	0.00670198	0.181501	2.42839
PITX2	-2.42677	0.185982	3.70139	20.0418	0.00742098	0.181501	2.42677
EPHB2	-2.42521	0.186182	3.99112	10.6514	0.0241633	0.187329	2.42521
ABCA6	2.42329	5.36391	4.76026	51.541	0.00101792	0.181501	2.42329
PTGFRN	2.41707	5.34085	5.85451	40.4665	0.00172454	0.181501	2.41707
ABCA10	2.41696	5.34046	2.56666	11.8866	0.0199105	0.182716	2.41696
ITGA3	-2.41564	0.187421	7.78722	18.0421	0.00912278	0.181501	2.41564
EGR3	2.41154	5.32041	3.53398	10.0752	0.0266009	0.19164	2.41154
FANCG	-2.41056	0.188083	4.22173	15.2476	0.0125968	0.181501	2.41056
DTYMK	-2.40412	0.188924	4.98565	9.8695	0.0275565	0.193175	2.40412
HAPLN3	2.39436	5.25743	3.80086	7.816	0.0405084	0.209993	2.39436
E2F7	-2.3934	0.190333	4.60459	6.94215	0.0487724	0.222513	2.3934
PSMG4	-2.39081	0.190675	2.13749	30.1124	0.016773	0.181922	2.39081
GAS1	2.38739	5.23209	6.57645	8.92981	0.0326109	0.199097	2.38739
SCARA3	-2.38704	0.191174	7.05447	23.0238	0.00562111	0.181501	2.38704
DNMT1	-2.38486	0.191463	6.91156	11.0144	0.0227888	0.186378	2.38486
INCENP	-2.38414	0.191558	4.4332	7.78986	0.0407254	0.210409	2.38414
SLC1A3	2.36738	5.16005	5.67721	10.5784	0.0244542	0.187736	2.36738
TUBB3	-2.36718	0.193824	6.70246	35.9409	0.00222439	0.181501	2.36718
WHSC1	-2.36673	0.193885	7.39721	10.2604	0.0257807	0.189546	2.36673
GRAMD3	2.36545	5.15314	5.72799	64.7881	0.000613088	0.181501	2.36545
CCDC170	2.36437	5.14929	3.05648	10.8087	0.0235534	0.186939	2.36437
TIMP4	-2.36409	0.194239	2.21012	29.1066	0.0133927	0.181501	2.36409
PVRL1	-2.3638	0.194279	3.3149	21.5137	0.00644379	0.181501	2.3638
AK097618	-2.35993	0.1948	1.93842	16.8609	0.0354377	0.202324	2.35993
VGLL3	2.35875	5.12927	9.47149	25.6749	0.00450118	0.181501	2.35875
LOC642846	-2.35756	0.195121	1.82881	11.7777	0.049791	0.22449	2.35756
CREG1	2.34585	5.0836	6.44573	25.5475	0.00454736	0.181501	2.34585
EZR	-2.34455	0.196889	6.31626	27.1099	0.0040239	0.181501	2.34455
EBP	-2.34051	0.19744	3.8481	12.1117	0.0192521	0.182716	2.34051
NES	-2.34032	0.197467	7.67146	24.455	0.00497285	0.181501	2.34032
DDX39B	-2.34023	0.197478	2.027	8.97779	0.0323219	0.198435	2.34023
TMTC2	2.34	5.06303	3.82442	11.2711	0.0218829	0.185141	2.34
MEGF6	2.33354	5.04042	4.80925	19.288	0.00800467	0.181501	2.33354
ALDH16A1	-2.33258	0.198528	3.84513	9.96966	0.0270852	0.192416	2.33258
CPEB1	-2.33143	0.198686	2.80821	27.4849	0.00391109	0.181501	2.33143
IL17RE	-2.32022	0.200237	3.13805	37.174	0.00206964	0.181501	2.32022
LY75	2.32004	4.99346	2.39152	9.96402	0.0271114	0.192416	2.32004
ARHGAP33	-2.31707	0.200674	3.07406	37.5769	0.0020224	0.181501	2.31707
HTATSF1P2	2.31038	4.96013	2.6213	31.1023	0.0041551	0.181501	2.31038
C8orf4	2.30903	4.95551	4.41216	10.9075	0.0231816	0.186669	2.30903
POSTN	2.30767	4.95083	7.98942	7.25396	0.0455671	0.217578	2.30767
GJA1	2.30717	4.9491	9.26113	17.7645	0.00940198	0.181501	2.30717
STMN3	-2.30626	0.202184	4.65026	8.71356	0.0339603	0.200669	2.30626
RMDN2	2.30558	4.94366	4.04256	31.7605	0.00289127	0.181501	2.30558
ITGA1	2.30004	4.92471	7.11082	81.1	0.000370253	0.181501	2.30004
HSPA2	2.29984	4.92403	5.19782	25.7261	0.00448281	0.181501	2.29984
GPR56	-2.29748	0.203419	3.79558	9.80581	0.0278624	0.193888	2.29748
CDKN2A	-2.29663	0.203538	2.35372	19.6061	0.00893604	0.181501	2.29663
GRP	-2.29629	0.203586	2.47044	8.05267	0.0386171	0.206787	2.29629
FOXF1	-2.29476	0.203803	2.69743	10.6224	0.0242784	0.187329	2.29476
WISP1	2.28795	4.88361	3.96791	7.92605	0.0396128	0.20864	2.28795
APCDD1L.AS1	-2.2866	0.204958	2.64753	13.5679	0.0156596	0.181663	2.2866
VSTM4	2.28652	4.87877	6.42472	8.04787	0.0386542	0.206803	2.28652
LRRN3	2.27057	4.82513	2.66673	16.0642	0.01141	0.181501	2.27057
PSMD2	-2.2686	0.207531	8.27104	11.1856	0.0221788	0.185405	2.2686
DBF4B	-2.26697	0.207765	3.29973	9.9418	0.0272152	0.192416	2.26697
NBEAL2	-2.26558	0.207966	3.36622	37.8581	0.00199033	0.181501	2.26558
CUL4B	2.2654	4.80789	9.33514	41.0241	0.00167434	0.181501	2.2654
IFI27	-2.26281	0.208366	2.33113	7.38111	0.0443465	0.215658	2.26281
JUN	-2.26064	0.20868	7.21373	47.8481	0.00119824	0.181501	2.26064
UAP1L1	-2.25818	0.209035	4.10247	45.0622	0.00136586	0.181501	2.25818
SOD2	2.25786	4.7828	7.88606	18.1047	0.00906147	0.181501	2.25786
PLXNB3	-2.25749	0.209135	3.81527	43.4587	0.00147781	0.181501	2.25749
RAPGEF3	-2.25722	0.209175	3.22398	20.7856	0.00690263	0.181501	2.25722
PCDHGC5	-2.25637	0.209298	1.93672	22.0597	0.0416794	0.212354	2.25637
CXorf57	-2.25298	0.209791	2.41211	8.25783	0.0370785	0.20466	2.25298
PNMAL1	-2.2528	0.209817	2.4315	8.61058	0.0346312	0.201456	2.2528
ATP8B3	-2.25189	0.209949	2.62319	33.0436	0.00330424	0.181501	2.25189
AK098438	2.25092	4.75987	2.55215	10.2879	0.025662	0.189257	2.25092
LRRC45	-2.25056	0.210143	3.12678	14.197	0.0143995	0.181663	2.25056
OSBP2	-2.2477	0.210559	3.01022	11.1128	0.0224352	0.185641	2.2477
DNAJB9	2.24649	4.74526	5.13323	64.052	0.000628922	0.181501	2.24649
TUBB4B	-2.24445	0.211034	8.23346	8.03101	0.0387849	0.207043	2.24445
MAMSTR	-2.23943	0.21177	2.41129	25.7576	0.00833346	0.181501	2.23943
KLF9	2.23764	4.71625	6.60394	9.93245	0.027259	0.192556	2.23764
RIN1	-2.23673	0.212167	5.33018	65.3651	0.000601068	0.181501	2.23673
MAMDC4	-2.23546	0.212354	2.52125	22.9959	0.00563491	0.181501	2.23546
ID2	2.23505	4.70779	6.78331	22.4607	0.00590941	0.181501	2.23505
C20orf27	-2.22489	0.213916	4.86524	53.2546	0.000947182	0.181501	2.22489
KIAA0895L	-2.22397	0.214052	4.09324	12.7716	0.0174924	0.182092	2.22397
TNFAIP8L1	-2.22357	0.214111	3.31763	22.5678	0.00585298	0.181501	2.22357
CEP250	-2.22087	0.214511	5.83051	20.5874	0.00703562	0.181501	2.22087
POLE	-2.21987	0.214661	4.96104	6.92973	0.0489067	0.222905	2.21987
CEP85	-2.21579	0.215269	3.58182	14.5211	0.013806	0.181501	2.21579
GLYCTK	-2.21178	0.215868	2.46399	17.9467	0.00921737	0.181501	2.21178
DDT	-2.21159	0.215896	2.37358	21.9149	0.0104424	0.181501	2.21159
DPY19L2	-2.20995	0.216142	2.51681	19.7854	0.00761255	0.181501	2.20995
RPS6KA4	-2.20907	0.216274	5.05914	15.0279	0.012946	0.181501	2.20907
PSRC1	-2.20731	0.216538	3.98083	7.57997	0.0425295	0.213498	2.20731
TEC	-2.20717	0.216558	2.33906	27.9686	0.0121996	0.181501	2.20717
ESYT3	-2.20632	0.216686	2.33639	6.96523	0.0485242	0.221977	2.20632
PLA2R1	2.20384	4.60702	5.86539	12.4951	0.0182005	0.182716	2.20384
TOX2	-2.20231	0.217289	4.44365	26.0323	0.00437505	0.181501	2.20231
DHRS3	2.19433	4.57677	4.65215	42.0704	0.00158558	0.181501	2.19433
G0S2	-2.19077	0.219035	2.68723	13.6699	0.0154449	0.181663	2.19077
RECK	2.18831	4.55771	8.83689	11.1245	0.0223939	0.18563	2.18831
HAGHL	-2.18808	0.219443	2.17668	27.4874	0.0223373	0.185604	2.18808
MKNK2	-2.18788	0.219474	5.71151	13.9438	0.0148886	0.181663	2.18788
DHFR	-2.18557	0.219825	4.37411	7.53221	0.042956	0.214418	2.18557
SERPINB7	2.18424	4.54489	6.3316	39.0385	0.00186331	0.181501	2.18424
NEXN	2.18116	4.53517	6.79751	24.1696	0.0050933	0.181501	2.18116
KCNQ5	-2.17393	0.221606	2.9885	7.22066	0.0458948	0.218307	2.17393
CDKN2D	-2.17346	0.221678	3.39339	9.46162	0.0296021	0.194632	2.17346
CLN6	-2.17266	0.221802	4.15136	11.5398	0.0209892	0.184512	2.17266
ANAPC15	-2.16785	0.222542	3.13675	17.9156	0.00924853	0.181501	2.16785
MEDAG	2.16698	4.49083	6.14354	10.0399	0.0267613	0.192067	2.16698
GABARAPL1	2.16155	4.47396	6.26514	11.2931	0.0218079	0.184879	2.16155
SPRY1	2.15916	4.46653	3.818	7.89819	0.0398368	0.208864	2.15916
TMEM47	2.15908	4.46629	8.29587	20.7025	0.00695794	0.181501	2.15908
CD97	-2.1554	0.22447	6.19432	43.5939	0.00146788	0.181501	2.1554
EPHA2	-2.15527	0.224491	4.5084	23.7494	0.00527836	0.181501	2.15527
BDKRB1	-2.15108	0.225143	3.14271	13.0921	0.0167198	0.181922	2.15108
FGF2	2.15083	4.44083	8.34987	42.3629	0.00156196	0.181501	2.15083
CDC25B	-2.15039	0.225252	6.96571	45.1226	0.00136188	0.181501	2.15039
P2RX7	-2.14892	0.225482	2.07221	18.8656	0.0337327	0.200624	2.14892
LOC150381	-2.14595	0.225946	2.159	12.3782	0.0265765	0.19164	2.14595
PTGS1	2.14393	4.41964	8.93657	11.7353	0.0203712	0.183055	2.14393
SAC3D1	-2.14154	0.226638	2.79587	11.8115	0.0201373	0.183055	2.14154
TUBA1B	-2.14086	0.226744	7.22044	8.41536	0.0359559	0.203317	2.14086
TYRO3	-2.14036	0.226824	4.13711	8.52377	0.0352114	0.202217	2.14036
FGD4	2.13757	4.40019	4.86361	8.45492	0.0356817	0.202753	2.13757
WDR34	-2.13597	0.227514	4.48949	15.5469	0.0121422	0.181501	2.13597
HIP1R	-2.13311	0.227967	2.8245	28.082	0.00374056	0.181501	2.13311
NCAPD2	-2.13035	0.228403	6.77626	10.6817	0.0240441	0.187329	2.13035
SREBF1	-2.12958	0.228524	5.85484	11.9668	0.0196722	0.182716	2.12958
PMEPA1	2.12933	4.37513	4.59341	6.84531	0.0498338	0.22461	2.12933
C1orf198	2.12813	4.37149	7.33956	14.6755	0.0135356	0.181501	2.12813
TUBA1C	-2.12625	0.229052	7.95183	8.58088	0.0348281	0.20165	2.12625
ABLIM3	-2.11772	0.230411	5.9709	28.7575	0.00356012	0.181501	2.11772
PRKCH	2.11571	4.33403	2.08893	14.9691	0.0426858	0.214001	2.11571
NFYB	2.11343	4.32719	6.6251	29.714	0.00332511	0.181501	2.11343
PCDHB2	2.11321	4.32653	2.18231	17.8095	0.0327027	0.199305	2.11321
C6orf1	-2.10972	0.231692	3.6664	13.0792	0.0167499	0.181922	2.10972
BLOC1S1.RDH5	-2.10967	0.231699	3.08463	8.24123	0.0371997	0.204926	2.10967
HSD3B7	-2.10512	0.232432	4.87348	21.6787	0.00634587	0.181501	2.10512
SPEG	-2.10242	0.232867	7.05259	8.30809	0.036715	0.204614	2.10242
NOX4	2.09877	4.28343	2.05439	12.2831	0.0482389	0.221617	2.09877
OAS3	-2.09442	0.234162	4.8651	9.39635	0.0299495	0.194739	2.09442
FLNC	-2.09262	0.234455	8.69164	26.5187	0.00421137	0.181501	2.09262
SLC35E4	-2.09251	0.234472	3.7568	13.7625	0.0152536	0.181663	2.09251
SSPN	2.08928	4.25536	6.1661	39.0306	0.00186413	0.181501	2.08928
NME1	-2.08895	0.235052	6.48726	10.6212	0.0242832	0.187329	2.08895
TRPV2	-2.08727	0.235326	5.82844	34.2484	0.00246495	0.181501	2.08727
ANKRD9	-2.08386	0.235883	2.18401	9.68484	0.0284567	0.194164	2.08386
RPPH1	2.0836	4.23865	3.61808	8.71844	0.033929	0.200669	2.0836
FKBP5	-2.08148	0.236272	4.76006	22.2632	0.00601547	0.181501	2.08148
UCHL1	-2.08112	0.236331	6.32178	8.62642	0.0345267	0.201323	2.08112
CD36	2.07932	4.22607	2.15786	13.4465	0.0373236	0.204954	2.07932
LSM4	-2.079	0.236679	5.73054	17.8692	0.00929527	0.181501	2.079
C1orf51	-2.07584	0.237198	2.66205	24.5108	0.00500988	0.181501	2.07584
GALNT5	2.07368	4.2096	7.217	10.9393	0.0230639	0.186453	2.07368
BICC1	2.06821	4.19365	6.56563	36.5334	0.00214805	0.181501	2.06821
AK056982	-2.06675	0.238696	2.07419	8.08718	0.0385837	0.206688	2.06675
HPCAL1	-2.06566	0.238877	5.10171	38.7318	0.00189518	0.181501	2.06566
SORL1	-2.0653	0.238937	2.97217	14.598	0.0136704	0.181501	2.0653
SH3TC2	-2.06288	0.239338	2.24713	8.71163	0.0339727	0.200669	2.06288
SHMT1	-2.06099	0.239652	2.65963	8.47043	0.035575	0.202594	2.06099
SMTN	-2.05936	0.239922	6.83456	23.7881	0.00526088	0.181501	2.05936
SLC46A3	2.05694	4.16102	3.94185	8.70886	0.0339905	0.200688	2.05694
TRNP1	-2.05288	0.241002	7.0312	7.87106	0.0400567	0.208902	2.05288
TPGS1	-2.0524	0.241083	2.13396	14.9472	0.0336197	0.200038	2.0524
CCBL1	-2.05057	0.241388	3.33778	24.5158	0.00494769	0.181501	2.05057
MYO19	-2.05005	0.241476	4.72237	9.40408	0.029908	0.194739	2.05005
ALPK2	2.04836	4.13636	6.28415	31.5866	0.0029249	0.181501	2.04836
FES	-2.0439	0.242508	3.546	33.6345	0.00256138	0.181501	2.0439
BX648496	2.04144	4.11656	3.54052	7.84984	0.0402299	0.209177	2.04144
CCDC173	2.04064	4.11428	3.22578	22.4054	0.0059388	0.181501	2.04064
LOC645166	-2.04027	0.243119	3.50507	18.9729	0.00826817	0.181501	2.04027
PPP1R14B	-2.03738	0.243606	4.44233	10.724	0.023879	0.187329	2.03738
C7orf60	2.03638	4.10214	5.56208	52.5309	0.000976174	0.181501	2.03638
SCG5	2.03616	4.10153	4.04202	7.24943	0.0456115	0.217651	2.03616
HOXB7	-2.03492	0.244022	3.60162	13.1356	0.0166186	0.181922	2.03492
AMDHD2	-2.02406	0.245865	2.47273	10.6427	0.0241976	0.187329	2.02406
TRAM1	2.02258	4.0631	9.35841	41.681	0.00161781	0.181501	2.02258
C11orf80	-2.0207	0.246439	3.10257	12.0602	0.0194002	0.182716	2.0207
PAWR	2.01961	4.05475	4.50857	11.7275	0.0203951	0.183055	2.01961
DYNC1H1	-2.01848	0.246818	9.23474	40.8849	0.00168667	0.181501	2.01848
OSBPL6	-2.01834	0.246842	3.89278	7.20494	0.0460506	0.218392	2.01834
TRIM45	-2.01727	0.247026	2.97181	24.7421	0.00485573	0.181501	2.01727
ABCA9	2.01154	4.03212	4.27291	26.9372	0.0040774	0.181501	2.01154
HINT2	-2.0102	0.24824	3.39897	29.8429	0.00329515	0.181501	2.0102
HIRIP3	-2.00553	0.249044	3.85202	9.07242	0.0317626	0.197894	2.00553
FAM198B	2.00425	4.0118	6.81432	11.7067	0.0204597	0.183055	2.00425
AIM1	-2.00414	0.249284	6.70182	37.1162	0.00207655	0.181501	2.00414
DSEL	2.00308	4.00855	8.67962	19.2319	0.00805075	0.181501	2.00308
AGRN	-2.00284	0.249509	6.02823	13.722	0.0153368	0.181663	2.00284
RAB27B	2.0017	4.00472	4.58301	9.52699	0.0292599	0.194567	2.0017
CAD	-2.00037	0.249936	5.99408	17.5992	0.009574	0.181501	2.00037
EHD4	-1.99868	0.25023	5.46527	6.85507	0.0497253	0.224428	1.99868
ENPP2	1.99828	3.99524	10.0384	17.169	0.0100435	0.181501	1.99828
STX1A	-1.99762	0.250412	3.25771	9.08864	0.0316682	0.1978	1.99762
GALNT12	-1.99603	0.25069	2.34032	16.0629	0.0210835	0.184512	1.99603
HOXC9	-1.99585	0.25072	3.53136	29.3338	0.00341579	0.181501	1.99585
NBLA00301	1.9925	3.97925	3.8585	7.24165	0.0456879	0.217744	1.9925
OCIAD2	-1.99182	0.251421	3.82133	28.121	0.00372979	0.181501	1.99182
EPOR	-1.99027	0.251692	3.04755	17.7471	0.00941986	0.181501	1.99027
IRX1	-1.98824	0.252047	2.35735	7.78963	0.0407273	0.210409	1.98824
ACAP3	-1.9872	0.252228	5.29031	57.5889	0.000796734	0.181501	1.9872
PFAS	-1.98386	0.252813	4.69069	8.1685	0.0377374	0.205202	1.98386
SOLH	-1.98271	0.253015	4.49664	23.1654	0.00555179	0.181501	1.98271
STXBP2	-1.9769	0.254036	2.16994	7.10581	0.0470511	0.219576	1.9769
TFAP4	-1.97648	0.254108	2.61854	24.1078	0.00849645	0.181501	1.97648
KIAA0226L	1.97521	3.93186	2.35572	9.50405	0.0293794	0.19463	1.97521
GLS	1.97516	3.93172	8.47572	21.645	0.00636567	0.181501	1.97516
PLEKHG5	-1.97464	0.254434	4.19438	27.5674	0.00388689	0.181501	1.97464
AGAP11	-1.9743	0.254493	3.13603	8.48989	0.0354418	0.202324	1.9743
GOLGA8A	1.9719	3.92284	5.03451	13.1516	0.0165817	0.181922	1.9719
AK097288	1.96105	3.89345	3.59795	22.9238	0.00567082	0.181501	1.96105
PHOSPHO2	1.95847	3.88651	2.88886	29.2281	0.00421183	0.181501	1.95847
TMCC2	-1.95741	0.257491	2.46271	20.455	0.0156048	0.181663	1.95741
GDPD3	-1.95565	0.257805	2.07554	15.2049	0.0484003	0.221913	1.95565
TOMM34	-1.95508	0.257907	5.60206	10.8261	0.0234873	0.186872	1.95508
ENTPD6	-1.95486	0.257945	5.93902	40.6556	0.00170728	0.181501	1.95486
APCDD1L	-1.95421	0.258062	4.86817	21.8682	0.00623598	0.181501	1.95421
TRIM14	-1.95418	0.258067	4.47659	31.0073	0.00304104	0.181501	1.95418
CYBRD1	1.95412	3.8748	9.58616	8.64719	0.0343905	0.200987	1.95412
ITPR3	-1.95387	0.258123	6.32581	12.5227	0.0181282	0.182716	1.95387
CDH11	1.95353	3.8732	8.71702	25.2665	0.0046517	0.181501	1.95353
TNFRSF25	-1.95337	0.258212	3.70846	30.5738	0.00313227	0.181501	1.95337
PLEKHG4	-1.94956	0.258895	5.99964	26.8287	0.00411155	0.181501	1.94956
GPER	-1.94865	0.259058	2.87768	22.3386	0.00597465	0.181501	1.94865
CAMK1	-1.94374	0.259942	3.3679	20.6004	0.00702676	0.181501	1.94374
DVL1	-1.94363	0.259961	5.36822	30.9027	0.00306268	0.181501	1.94363
SLC4A8	-1.94121	0.260399	4.11868	10.7563	0.0237544	0.187047	1.94121
SHC3	1.93788	3.83143	4.53078	9.55006	0.0291405	0.194567	1.93788
PRKCDBP	-1.93576	0.261384	6.10801	27.018	0.00405225	0.181501	1.93576
ANK3	-1.93356	0.261782	2.3325	8.69094	0.0341061	0.200855	1.93356
FAP	1.93251	3.81718	8.00563	27.1296	0.00401786	0.181501	1.93251
WDR4	-1.93145	0.262166	3.17867	7.47732	0.0434538	0.214418	1.93145
BCL2L12	-1.92946	0.262527	2.82602	7.51771	0.0430866	0.214418	1.92946
C21orf58	-1.92696	0.262982	2.47577	7.50857	0.0431693	0.214418	1.92696
ESYT1	-1.92489	0.26336	7.576	28.7651	0.00355816	0.181501	1.92489
PLXNA2	-1.92327	0.263655	3.68669	7.78878	0.0407343	0.210409	1.92327
AKAP6	-1.92005	0.264245	3.58816	15.4525	0.012283	0.181501	1.92005
DRAP1	-1.91947	0.264351	6.7534	22.5919	0.00584039	0.181501	1.91947
TELO2	-1.91892	0.264452	4.54006	9.97764	0.0270482	0.192416	1.91892
VAT1L	-1.91495	0.265182	5.68271	8.02083	0.0388641	0.207385	1.91495
TGFBR1	1.91406	3.76869	7.3489	52.2917	0.000986035	0.181501	1.91406
KCNJ2	1.91201	3.76333	3.58592	10.1937	0.0260719	0.18993	1.91201
PYGB	-1.90867	0.266337	6.99259	32.6662	0.00272473	0.181501	1.90867
FHOD1	-1.9086	0.26635	5.36345	16.1864	0.0112463	0.181501	1.9086
RRPL13L	-1.90772	0.266514	2.27266	21.4617	0.0314289	0.197198	1.90772
NFKBIA	1.90354	3.74131	6.21985	41.145	0.00166373	0.181501	1.90354
ABCA3	-1.90328	0.267334	2.48584	7.16921	0.0464077	0.218672	1.90328
RDH5	-1.90225	0.267526	4.01955	6.8736	0.0495203	0.224001	1.90225
FSD1	-1.90148	0.267668	3.00279	22.2598	0.00601734	0.181501	1.90148
PIF1	-1.89987	0.267968	3.22638	10.5604	0.0245267	0.187736	1.89987
MTHFD1	-1.89939	0.268056	6.41327	10.6788	0.0240554	0.187329	1.89939
ACAD11	1.89812	3.72726	6.70072	13.0892	0.0167264	0.181922	1.89812
TJP2	-1.8974	0.268426	6.55563	55.1105	0.000878201	0.181501	1.8974
PLEC	-1.89701	0.268498	9.55894	22.7882	0.00573925	0.181501	1.89701
PLCB3	-1.89675	0.268548	5.57748	25.02	0.00474605	0.181501	1.89675
AHNAK	-1.89463	0.268943	11.2712	16.2269	0.0111928	0.181501	1.89463
FBXL15	-1.89411	0.269039	2.42534	13.8675	0.0200313	0.182716	1.89411
DRP2	-1.89176	0.269478	2.88508	26.6358	0.00417325	0.181501	1.89176
LOC81691	-1.88812	0.270159	3.59102	15.078	0.0128651	0.181501	1.88812
NAV2	-1.88742	0.270291	5.90192	15.5793	0.0120943	0.181501	1.88742
IL1R1	1.88437	3.6919	9.25291	20.831	0.00687271	0.181501	1.88437
LINC00346	-1.88401	0.270929	3.44687	18.2134	0.00895635	0.181501	1.88401
C19orf48	-1.87999	0.271686	4.39032	8.62377	0.0345441	0.201323	1.87999
PLEKHF1	-1.87547	0.272537	2.4942	12.7781	0.0174763	0.182092	1.87547
NHSL2	-1.87479	0.272666	3.08661	24.8109	0.00482825	0.181501	1.87479
PDE7B	1.87468	3.6672	5.63949	12.556	0.0180413	0.182716	1.87468
PXN	-1.86921	0.273724	5.92816	17.3395	0.0098536	0.181501	1.86921
CCDC126	1.86917	3.65323	3.03084	19.2577	0.00802955	0.181501	1.86917
NCAPH2	-1.8682	0.273914	4.78007	8.59124	0.0347592	0.201609	1.8682
ANTXR1	1.86747	3.64892	9.25797	24.5576	0.00493052	0.181501	1.86747
AFAP1L1	-1.86637	0.274263	3.03889	6.88682	0.0493748	0.223713	1.86637
STX1B	-1.8595	0.275571	2.94264	22.0791	0.00611682	0.181501	1.8595
FASN	-1.85889	0.275689	6.74431	35.6608	0.00226182	0.181501	1.85889
EIF5AL1	-1.85774	0.275909	5.79359	10.8254	0.02349	0.186872	1.85774
TFB1M	-1.85659	0.276128	3.63356	11.2198	0.0220597	0.185178	1.85659
ZNF281	1.85427	3.61568	6.48001	32.8237	0.00269717	0.181501	1.85427
IRAK1	-1.85304	0.276809	6.4512	7.33667	0.0447677	0.216093	1.85304
POLD2	-1.85111	0.277178	6.05172	25.134	0.0047021	0.181501	1.85111
MAPKBP1	-1.85012	0.277368	5.10958	36.1748	0.0021938	0.181501	1.85012
WDR54	-1.84968	0.277453	4.30873	23.3345	0.00547055	0.181501	1.84968
CLPB	-1.84869	0.277645	3.80554	14.7172	0.0134638	0.181501	1.84869
MSTO2P	-1.84677	0.278015	2.1877	10.2753	0.0462509	0.218672	1.84677
MRPL52	-1.84651	0.278063	4.95097	15.3009	0.0125141	0.181501	1.84651
CDK15	-1.84264	0.27881	3.93738	20.5079	0.00708992	0.181501	1.84264
LOC283788	1.84164	3.58416	3.44211	17.4753	0.00970597	0.181501	1.84164
SBP1	-1.84087	0.279153	4.40458	11.7452	0.0203405	0.183055	1.84087
SNX18	1.83841	3.57615	7.58178	17.5385	0.00963838	0.181501	1.83841
FLJ44635	1.83735	3.57353	7.70266	22.4031	0.00594006	0.181501	1.83735
C20orf24	-1.83708	0.279888	2.31959	16.6346	0.0329484	0.199865	1.83708
PPDPF	-1.8368	0.279942	6.14101	39.0709	0.00185999	0.181501	1.8368
P4HA1	1.83453	3.56654	8.69205	22.7366	0.0057656	0.181501	1.83453
EIF5A	-1.8343	0.280427	7.72968	11.8163	0.0201227	0.183055	1.8343
PITRM1	-1.83143	0.280985	6.93	24.2725	0.00504939	0.181501	1.83143
ATP8A1	-1.8303	0.281206	2.48594	13.0476	0.0205672	0.183721	1.8303
PNRC1	1.82955	3.55426	6.69859	7.55842	0.0427212	0.214071	1.82955
ACOT7	-1.82724	0.281803	4.95754	20.7543	0.00692339	0.181501	1.82724
ARID5B	1.82701	3.54802	8.24794	12.0886	0.0193184	0.182716	1.82701
CCDC28B	-1.82665	0.281919	2.40601	10.6605	0.0254898	0.18895	1.82665
ITGA10	-1.82641	0.281965	2.88739	15.0582	0.012897	0.181501	1.82641
IL7R	1.82505	3.54319	5.25458	7.49304	0.0433104	0.214418	1.82505
LOC554174	-1.82249	0.282733	2.27702	8.50555	0.0390407	0.207526	1.82249
PEG10	-1.82043	0.283137	7.04153	26.576	0.00419265	0.181501	1.82043
SLC9A3R1	-1.81416	0.284369	3.98189	18.1179	0.00904854	0.181501	1.81416
MAP3K8	1.81398	3.5161	4.60899	7.14016	0.046701	0.218914	1.81398
KY	-1.80999	0.285194	2.3279	11.9562	0.0333453	0.200038	1.80999
IPMK	1.80887	3.50368	4.89123	15.3247	0.0124774	0.181501	1.80887
ZNF792	-1.8081	0.285566	2.40277	21.1288	0.0274961	0.192948	1.8081
RPS10	-1.80718	0.285748	3.95318	31.9362	0.00285786	0.181501	1.80718
NAALADL2	1.80566	3.49588	4.46372	17.9355	0.00922855	0.181501	1.80566
AX747088	-1.80224	0.286729	5.87563	50.6324	0.0010585	0.181501	1.80224
SFI1	-1.79992	0.28719	3.64269	15.2556	0.0125843	0.181501	1.79992
MAP1A	-1.79846	0.287482	8.37769	28.6025	0.0036004	0.181501	1.79846
THOP1	-1.79828	0.287517	4.73304	8.47818	0.0355218	0.202375	1.79828
NLRC5	-1.79807	0.28756	4.86625	12.9737	0.0169994	0.182092	1.79807
SERINC2	-1.79399	0.288373	5.24562	20.7607	0.00691912	0.181501	1.79399
IKBKE	-1.7918	0.288811	3.77361	20.7097	0.0069531	0.181501	1.7918
TEAD4	-1.79085	0.289001	3.14543	20.8187	0.00688081	0.181501	1.79085
HIF1A	1.78997	3.45808	10.2908	12.1869	0.0190394	0.182716	1.78997
MYEF2	-1.78922	0.289328	3.08181	18.3143	0.00886032	0.181501	1.78922
METRN	-1.78833	0.289508	2.78508	13.5476	0.015703	0.181663	1.78833
C1GALT1C1	1.7882	3.45384	6.71573	16.1037	0.0113567	0.181501	1.7882
STS	1.78791	3.45315	6.62095	14.9758	0.0130308	0.181501	1.78791
C19orf60	-1.78775	0.289623	3.38792	24.5334	0.00494046	0.181501	1.78775
CCDC74B	-1.7876	0.289654	2.25392	13.8649	0.04355	0.214418	1.7876
SLC16A7	1.78228	3.43969	6.80597	18.8181	0.00840217	0.181501	1.78228
CATSPER2P1	-1.78207	0.290766	3.3617	21.7902	0.00628084	0.181501	1.78207
SKIL	1.78105	3.43677	5.63531	50.6046	0.00105978	0.181501	1.78105
PLP2	-1.77922	0.291341	6.96104	23.2754	0.00549874	0.181501	1.77922
LOC100507557	1.77858	3.43087	2.89787	7.01384	0.0480075	0.221058	1.77858
ZDHHC12	-1.77784	0.291621	2.55968	14.1358	0.0195255	0.182716	1.77784
KLF5	1.77771	3.42882	3.96031	6.85186	0.049761	0.224428	1.77771
SURF2	-1.77764	0.29166	2.50381	8.86753	0.0329915	0.199865	1.77764
OTUD1	1.77706	3.42728	3.80207	17.6976	0.00947103	0.181501	1.77706
EPS8L2	-1.77254	0.292693	4.81557	18.8344	0.00838793	0.181501	1.77254
FKBP4	-1.77235	0.292731	5.81626	15.1866	0.0126924	0.181501	1.77235
KLHL24	1.77031	3.41128	4.92874	7.6941	0.0415345	0.212278	1.77031
AARS	-1.76944	0.293322	7.61175	9.62727	0.028746	0.194223	1.76944
KLHDC1	1.76898	3.40813	3.17427	11.2547	0.0219392	0.185141	1.76898
PCMTD1	1.7677	3.40509	6.35408	22.626	0.00582263	0.181501	1.7677
FAM3C	1.76746	3.40455	5.76535	10.4351	0.0250395	0.188287	1.76746
SLC39A10	1.76632	3.40186	6.64667	41.5944	0.0016251	0.181501	1.76632
TMEM45A	1.76606	3.40123	5.50746	14.1607	0.0144682	0.181663	1.76606
THBS2	1.76469	3.398	9.04104	12.2983	0.01873	0.182716	1.76469
NIPAL2	1.76452	3.3976	5.28759	9.92099	0.0273128	0.192739	1.76452
CTSO	1.76235	3.39251	5.818	13.0618	0.0167907	0.181922	1.76235
TRAP1	-1.76216	0.294806	5.46625	32.8579	0.00269124	0.181501	1.76216
CAPN5	-1.76108	0.295027	5.6245	42.5456	0.00154747	0.181501	1.76108
MID2	1.76026	3.38758	3.45748	15.4479	0.01229	0.181501	1.76026
PTPRQ	1.75858	3.38364	3.04766	12.2664	0.0188179	0.182716	1.75858
FAM173A	-1.75606	0.296056	2.44242	16.4744	0.0280005	0.194155	1.75606
DQ572382	-1.75436	0.296405	4.23693	24.0071	0.00516375	0.181501	1.75436
RASSF8	1.75434	3.37372	8.23784	16.2552	0.0111556	0.181501	1.75434
ATAD3B	-1.75404	0.296471	3.81847	20.0177	0.00743867	0.181501	1.75404
PCBP4	-1.75307	0.296671	4.7395	36.3471	0.00217164	0.181501	1.75307
WDR90	-1.75033	0.297235	3.47225	7.78707	0.0407486	0.210409	1.75033
RAB11FIP2	1.7496	3.36265	6.35888	27.7354	0.00383824	0.181501	1.7496
EDARADD	-1.74846	0.297619	7.13517	8.63324	0.0344819	0.201181	1.74846
SNCG	-1.74623	0.29808	3.40793	8.66991	0.0342424	0.200862	1.74623
NCR3LG1	-1.7445	0.298438	2.77713	11.3912	0.021477	0.184879	1.7445
ABHD11	-1.74365	0.298614	2.84246	7.50134	0.0432349	0.214418	1.74365
LEPROT	1.74361	3.34873	8.05812	28.2463	0.0036955	0.181501	1.74361
DCPS	-1.74202	0.298951	3.84657	18.087	0.00907866	0.181501	1.74202
ADARB1	1.74175	3.3444	5.21273	24.3279	0.00502599	0.181501	1.74175
TRHDE.AS1	-1.74083	0.299197	2.50383	22.4401	0.0249368	0.188287	1.74083
IFRD2	-1.73892	0.299593	4.0597	7.75115	0.0410497	0.210977	1.73892
NCLN	-1.73439	0.300537	5.70601	7.5862	0.0424743	0.213453	1.73439
PIN1	-1.73364	0.300692	4.61944	23.875	0.00522203	0.181501	1.73364
HECTD3	-1.73332	0.300758	5.7847	42.688	0.0015363	0.181501	1.73332
PAK1	-1.73332	0.300758	5.91116	11.3509	0.0216118	0.184879	1.73332
ZNF117	1.73307	3.32434	4.43265	22.1306	0.00608827	0.181501	1.73307
YDJC	-1.73305	0.300814	2.77338	21.456	0.0111633	0.181501	1.73305
TARS2	-1.73296	0.300833	4.2642	27.2553	0.00397962	0.181501	1.73296
SNRNP25	-1.73232	0.300968	3.9914	10.7747	0.0236834	0.187047	1.73232
HELZ2	-1.73078	0.301288	4.29042	25.9971	0.00438727	0.181501	1.73078
CLUH	-1.72754	0.301967	5.34575	20.6759	0.00697577	0.181501	1.72754
TKT	-1.7263	0.302227	8.50207	14.4662	0.0139041	0.181501	1.7263
SCRIB	-1.7262	0.302248	5.09332	16.8282	0.0104389	0.181501	1.7262
MZT2B	-1.72614	0.30226	4.59483	35.6776	0.00225955	0.181501	1.72614
AURKAIP1	-1.7259	0.30231	5.17415	23.774	0.00526725	0.181501	1.7259
PARP8	-1.72135	0.303266	3.84224	22.9165	0.00567447	0.181501	1.72135
CORO7.PAM16	-1.72029	0.303487	2.87334	8.37352	0.0362492	0.204033	1.72029
OSBPL7	-1.71731	0.304115	3.28399	7.16151	0.0464852	0.218694	1.71731
FAM43A	1.71719	3.28796	4.70514	8.82614	0.0332481	0.199986	1.71719
CLDN11	-1.71689	0.304203	9.69582	16.188	0.0112442	0.181501	1.71689
STRA13	-1.71587	0.304419	3.89211	7.11692	0.0469374	0.219398	1.71587
GPX1	-1.71493	0.304617	6.2924	37.1484	0.00207269	0.181501	1.71493
PHF19	-1.71225	0.305184	5.44107	8.10263	0.0382341	0.205946	1.71225
IFNGR1	1.71109	3.27408	6.27345	28.1768	0.00371447	0.181501	1.71109
PABPN1	-1.71092	0.305465	3.02898	22.7704	0.00574829	0.181501	1.71092
PPARG	-1.71006	0.305646	4.80585	24.5452	0.00493562	0.181501	1.71006
SSBP4	-1.70967	0.30573	3.98834	26.3441	0.00426911	0.181501	1.70967
IER2	-1.70703	0.30629	5.79922	9.78703	0.0279535	0.194155	1.70703
MLPH	-1.70603	0.306502	4.60804	10.9804	0.0229124	0.186418	1.70603
TMSB10	-1.70348	0.307046	10.3939	17.3637	0.00982704	0.181501	1.70348
CHN1	1.7033	3.25644	6.68286	11.9081	0.0198462	0.182716	1.7033
PPIP5K1	-1.70279	0.307191	3.37845	16.3721	0.0110038	0.181501	1.70279
IL1RAP	1.70029	3.24965	5.0039	13.7069	0.0153681	0.181663	1.70029
TCIRG1	-1.69857	0.308091	5.71828	44.4108	0.00140983	0.181501	1.69857
MRPL24	-1.69743	0.308334	5.49853	29.4728	0.00338224	0.181501	1.69743
SNRPA	-1.69569	0.308708	5.48411	27.4787	0.00391292	0.181501	1.69569
LRWD1	-1.69379	0.309115	3.38195	12.5061	0.0181716	0.182716	1.69379
XKR8	-1.69367	0.30914	3.75161	28.7962	0.00355015	0.181501	1.69367
NOL12	-1.69141	0.309623	3.58815	9.72152	0.0282746	0.194155	1.69141
PKM	-1.6911	0.309692	10.3221	14.5034	0.0138377	0.181501	1.6911
PFN1	-1.69051	0.309817	8.7592	15.008	0.0129782	0.181501	1.69051
ATP5D	-1.68946	0.310044	4.75205	37.0909	0.00207958	0.181501	1.68946
SIX1	1.6892	3.22479	3.74479	12.4967	0.0181964	0.182716	1.6892
UBXN11	-1.68782	0.310396	3.2475	13.8958	0.014984	0.181663	1.68782
UNC13B	-1.68754	0.310455	5.50497	34.0951	0.00248853	0.181501	1.68754
BC019904	-1.68658	0.310663	2.86388	8.17311	0.037703	0.205202	1.68658
FAM213B	-1.68439	0.311134	4.79888	31.7018	0.00290257	0.181501	1.68439
GPR137B	1.6836	3.21229	4.23814	22.8593	0.00570323	0.181501	1.6836
RBMS1	1.68054	3.20549	8.30216	23.3272	0.00547406	0.181501	1.68054
AX748440	-1.6788	0.312343	2.40757	10.2384	0.0374715	0.204954	1.6788
RUVBL2	-1.67845	0.312417	5.74315	18.2153	0.00895455	0.181501	1.67845
VAT1	-1.67618	0.31291	8.46492	26.5248	0.00420937	0.181501	1.67618
DHRS11	-1.67424	0.313332	2.44589	20.0182	0.0352759	0.202217	1.67424
FMO4	1.67334	3.18951	2.46888	9.74101	0.0394712	0.208403	1.67334
MYO18A	-1.67229	0.313756	6.4255	30.2917	0.00319374	0.181501	1.67229
THEM6	-1.67174	0.313875	3.16661	17.1369	0.0100798	0.181501	1.67174
RHOBTB3	1.67156	3.18558	8.53618	33.5844	0.00256948	0.181501	1.67156
HOXD9	1.6714	3.18523	2.60864	8.81257	0.0333327	0.200038	1.6714
DGKZ	-1.67118	0.313996	3.30104	17.8119	0.00935347	0.181501	1.67118
ITM2B	1.67038	3.18298	8.91412	20.8972	0.00682936	0.181501	1.67038
INSIG2	1.67	3.18215	5.67922	42.269	0.00156949	0.181501	1.67
TCOF1	-1.66943	0.314377	5.41296	8.22584	0.0373126	0.204954	1.66943
RBM14	-1.66811	0.314665	5.16709	12.6753	0.0177346	0.182479	1.66811
UBALD2	-1.66679	0.314953	3.81093	16.8448	0.0104191	0.181501	1.66679
ANO8	-1.66664	0.314986	3.5404	24.7538	0.00485102	0.181501	1.66664
ARNT2	1.66555	3.17235	4.42763	8.58574	0.0347958	0.201609	1.66555
GALE	-1.66524	0.315291	3.93434	13.1557	0.0165722	0.181922	1.66524
SMPDL3A	1.66432	3.16964	4.78553	17.7117	0.00945646	0.181501	1.66432
HIC1	-1.66329	0.315719	3.5705	24.7714	0.00484398	0.181501	1.66329
GALM	-1.66225	0.315946	3.93385	25.2897	0.00464295	0.181501	1.66225
CNTNAP1	-1.66197	0.316007	6.751	12.7056	0.017658	0.182348	1.66197
GOT2	-1.65973	0.316499	6.64072	15.0107	0.012974	0.181501	1.65973
CACNA1A	-1.65969	0.316506	4.50901	15.2795	0.0125472	0.181501	1.65969
NDUFS7	-1.65946	0.316558	4.19675	30.5242	0.00314295	0.181501	1.65946
STEAP2	1.65847	3.15682	6.65746	13.1202	0.0166543	0.181922	1.65847
PPP1R35	-1.65826	0.316821	3.15436	22.109	0.00610022	0.181501	1.65826
DTWD1	1.65707	3.15375	6.78618	24.7474	0.00485358	0.181501	1.65707
C7orf50	-1.65694	0.317111	4.84159	25.5946	0.0045302	0.181501	1.65694
SLC2A4RG	-1.65282	0.318018	5.29867	39.5134	0.00181546	0.181501	1.65282
NOP56	-1.65177	0.31825	6.46115	9.31602	0.030385	0.195058	1.65177
HAUS5	-1.65159	0.318289	3.56313	8.98167	0.0322987	0.198435	1.65159
NDP	-1.64937	0.31878	2.94312	15.9822	0.0115218	0.181501	1.64937
STAT1	1.64751	3.13293	9.26029	13.0801	0.0167479	0.181922	1.64751
IER5L	-1.64716	0.319267	3.79286	8.87115	0.0329692	0.199865	1.64716
NT5DC2	-1.64694	0.319316	6.22351	10.2616	0.0257752	0.189546	1.64694
MRM1	-1.64621	0.319479	2.3663	7.25321	0.0477471	0.2209	1.64621
TAF6L	-1.64619	0.319482	3.14141	21.1136	0.00669035	0.181501	1.64619
FAM86A	-1.64551	0.319634	2.48516	9.31848	0.0355075	0.202375	1.64551
SCFD2	-1.64497	0.319754	5.61881	7.52806	0.0429933	0.214418	1.64497
TARBP2	-1.64405	0.319957	4.18665	23.763	0.00527222	0.181501	1.64405
PPIH	-1.644	0.319969	3.97782	8.03947	0.0387193	0.206907	1.644
KCNMA1	-1.64107	0.320618	6.51124	20.2918	0.00724077	0.181501	1.64107
FAM89A	1.64047	3.11768	2.95751	18.9123	0.0106316	0.181501	1.64047
SOGA1	-1.64043	0.320762	5.16516	35.2355	0.00232039	0.181501	1.64043
BCL7C	-1.63767	0.321374	4.27081	27.9759	0.00377006	0.181501	1.63767
KIFC2	-1.63708	0.321507	3.65536	13.5224	0.0157567	0.181663	1.63708
RELT	-1.63699	0.321527	2.44107	7.78765	0.0407438	0.210409	1.63699
SH3BGRL3	-1.63647	0.321643	8.53564	17.1711	0.010041	0.181501	1.63647
NOP2	-1.63617	0.32171	4.77721	10.7648	0.0237214	0.187047	1.63617
MRPS34	-1.63457	0.322066	4.69938	18.706	0.00850116	0.181501	1.63457
LOXL1.AS1	-1.63441	0.322102	5.70809	27.1578	0.00400924	0.181501	1.63441
LOC344967	-1.63242	0.322546	2.49672	13.6124	0.0352641	0.202217	1.63242
TMC7	-1.63221	0.322593	2.41784	7.21222	0.0459784	0.218307	1.63221
DUS3L	-1.6316	0.322729	3.06336	8.54782	0.0350493	0.202217	1.6316
ANPEP	-1.63124	0.322811	9.88764	10.8767	0.0232967	0.186872	1.63124
SFXN5	-1.63024	0.323034	3.8525	25.1019	0.00471443	0.181501	1.63024
COPRS	-1.62916	0.323276	5.89036	33.8103	0.00253323	0.181501	1.62916
MDN1	-1.62854	0.323415	5.72443	34.0276	0.00249903	0.181501	1.62854
FBL	-1.62789	0.323561	6.54929	26.639	0.00417223	0.181501	1.62789
PDLIM1	-1.62736	0.323681	6.07348	34.488	0.00242871	0.181501	1.62736
AZI1	-1.6272	0.323716	3.33967	23.7881	0.0052609	0.181501	1.6272
TNK2	-1.62713	0.323731	4.51556	18.3985	0.00878129	0.181501	1.62713
CNTROB	-1.62577	0.324037	4.84627	17.7016	0.00946691	0.181501	1.62577
NEK7	1.6255	3.08549	8.41761	16.813	0.010457	0.181501	1.6255
RHBDF2	-1.6247	0.324278	2.41735	11.3031	0.0441501	0.21537	1.6247
MAP3K14	-1.6245	0.324322	3.43241	20.1147	0.00736776	0.181501	1.6245
GIT1	-1.62239	0.324797	5.10944	19.5699	0.00777901	0.181501	1.62239
GTPBP2	-1.62132	0.325038	4.65339	15.6093	0.0120504	0.181501	1.62132
HMBS	-1.6212	0.325065	4.41196	15.209	0.0126571	0.181501	1.6212
PIEZO1	-1.62036	0.325254	7.11583	18.4448	0.00873828	0.181501	1.62036
HIST1H2AC	1.61934	3.07235	5.04259	9.15495	0.031286	0.197182	1.61934
LRP4	-1.61925	0.325504	4.63635	10.3998	0.0251866	0.188574	1.61925
SSRP1	-1.61909	0.325541	7.37653	12.5317	0.0181047	0.182716	1.61909
TUBA4A	-1.61882	0.325601	2.56318	15.8228	0.0300685	0.194739	1.61882
ATP6V0E2	-1.61818	0.325747	3.70183	18.3769	0.00880149	0.181501	1.61818
C9orf3	1.61793	3.06935	5.2617	9.6222	0.0287716	0.194223	1.61793
SEPW1	-1.61498	0.32647	5.11385	38.7717	0.00189099	0.181501	1.61498
PER3	-1.6135	0.326804	4.32683	19.2	0.00807706	0.181501	1.6135
S100A4	-1.61297	0.326924	8.81032	8.25167	0.0371234	0.204824	1.61297
BNIP3L	1.61289	3.05865	8.50168	26.5799	0.00419139	0.181501	1.61289
CENPT	-1.61104	0.327361	5.06207	17.6994	0.00946921	0.181501	1.61104
RYBP	1.61026	3.05307	6.39713	21.5628	0.00641438	0.181501	1.61026
THEMIS2	-1.60994	0.327611	2.95171	9.29492	0.0305009	0.195279	1.60994
PSMC3	-1.60964	0.32768	6.6359	15.0792	0.0128633	0.181501	1.60964
EIF4EBP1	-1.60809	0.328032	4.96555	7.95443	0.0393865	0.208136	1.60809
PSMA6	-1.60463	0.328821	3.14306	18.1504	0.00901703	0.181501	1.60463
MICALL2	-1.60353	0.329071	4.25285	10.7577	0.023749	0.187047	1.60353
DSTN	1.60336	3.03849	9.53747	24.3334	0.00502366	0.181501	1.60336
MRPL12	-1.60307	0.329175	4.73543	17.2391	0.00996479	0.181501	1.60307
PCYT2	-1.60234	0.329343	3.51043	20.723	0.00694423	0.181501	1.60234
HIP1	-1.60196	0.329428	6.83623	24.1491	0.00510212	0.181501	1.60196
PAK4	-1.60001	0.329876	4.55085	9.67455	0.0285082	0.194223	1.60001
ALYREF	-1.59991	0.329897	4.92925	7.90843	0.0397543	0.208827	1.59991
ANP32AP1	-1.59894	0.33012	3.05841	20.7173	0.00729195	0.181501	1.59894
RPUSD1	-1.59794	0.330349	3.42902	13.9416	0.0148929	0.181663	1.59794
PRKDC	-1.59794	0.330349	8.2681	9.13928	0.0313757	0.197182	1.59794
HN1	-1.59791	0.330354	6.13339	8.80051	0.0334083	0.200038	1.59791
SLC7A1	-1.59764	0.330417	7.91133	11.432	0.0213414	0.184879	1.59764
MIR22HG	1.59727	3.02569	6.12925	12.8006	0.0174206	0.182092	1.59727
FSCN1	-1.59699	0.330567	7.34492	22.0242	0.00614753	0.181501	1.59699
LOC654342	-1.59556	0.330894	4.92836	32.8184	0.00269809	0.181501	1.59556
PGF	1.59533	3.02164	4.76352	9.33698	0.0302705	0.194979	1.59533
SATB1	1.59471	3.02033	5.13559	10.3443	0.0254207	0.18864	1.59471
FAM69A	1.59388	3.0186	6.65063	30.82	0.00307997	0.181501	1.59388
JAZF1	1.59289	3.01652	5.77355	30.5527	0.0031368	0.181501	1.59289
C1orf35	-1.5924	0.331619	2.95851	16.0178	0.0114731	0.181501	1.5924
SNORA70	-1.59062	0.332028	2.42073	12.227	0.0462932	0.218672	1.59062
TRIM3	-1.58879	0.332449	3.86169	20.3858	0.00717458	0.181501	1.58879
DENND3	-1.58833	0.332557	3.72067	11.3363	0.0216611	0.184879	1.58833
CCDC86	-1.58579	0.333142	4.7739	7.37164	0.0444358	0.215658	1.58579
JMJD7	-1.58335	0.333706	2.8707	18.1257	0.0141961	0.181501	1.58335
TAGLN2	-1.58318	0.333745	8.02399	23.6855	0.0053073	0.181501	1.58318
NFIL3	1.58261	2.99511	6.8069	9.54558	0.0291637	0.194567	1.58261
KLHDC8B	-1.58123	0.334196	4.37981	30.7346	0.00309798	0.181501	1.58123
SCN2A	-1.58122	0.3342	2.52579	7.64846	0.0419284	0.212801	1.58122
PLEKHH3	-1.57971	0.334549	3.97732	12.3561	0.0185723	0.182716	1.57971
CTHRC1	1.57908	2.98778	6.91364	18.0569	0.00910825	0.181501	1.57908
PRRG1	1.57855	2.9867	5.27749	27.0306	0.00404834	0.181501	1.57855
NUP93	-1.57806	0.334932	5.55594	7.26494	0.0454598	0.217426	1.57806
USP5	-1.57806	0.334933	6.48479	21.9251	0.00620351	0.181501	1.57806
ZNF205	-1.57762	0.335034	2.67265	17.0131	0.02528	0.188631	1.57762
TCF7L2	1.5761	2.98162	5.51142	20.7558	0.00692238	0.181501	1.5761
DTD1	-1.57609	0.335389	5.44754	33.6227	0.00256329	0.181501	1.57609
CDK4	-1.57503	0.335636	5.69958	19.3916	0.00792072	0.181501	1.57503
CARS2	-1.57497	0.335649	5.2635	33.7745	0.00253892	0.181501	1.57497
AK094280	-1.57482	0.335686	3.09177	13.6527	0.0154807	0.181663	1.57482
FNBP1L	1.57455	2.97842	5.3337	19.1926	0.00808319	0.181501	1.57455
WHAMMP3	1.5729	2.97503	2.85586	15.1319	0.018701	0.182716	1.5729
FAT4	1.57234	2.97386	6.35647	8.52832	0.0351807	0.202217	1.57234
DNLZ	-1.57163	0.336429	2.5849	17.4406	0.0330089	0.199865	1.57163
FMN1	1.56873	2.96644	4.69569	28.9229	0.00351781	0.181501	1.56873
ZNF14	1.56872	2.96642	2.97701	15.7621	0.0130939	0.181501	1.56872
DLX1	-1.56708	0.33749	2.87397	8.82601	0.0332489	0.199986	1.56708
TRAPPC5	-1.567	0.337509	3.8293	13.5329	0.0157343	0.181663	1.567
EXOSC5	-1.56627	0.337679	2.85758	12.756	0.0175313	0.182092	1.56627
PPP2R4	-1.56511	0.337951	6.83255	27.7837	0.00382439	0.181501	1.56511
HUWE1	-1.56442	0.338115	8.06692	34.2988	0.00245726	0.181501	1.56442
FSTL1	1.56432	2.95737	11.7366	8.51071	0.0353	0.202217	1.56432
PHB	-1.56307	0.33843	6.00494	17.1088	0.0101117	0.181501	1.56307
C1orf86	-1.56304	0.338436	4.09474	22.9454	0.00566006	0.181501	1.56304
PRELID1	-1.56221	0.338632	5.28427	11.488	0.0211573	0.184692	1.56221
PIM3	-1.56161	0.338774	3.93799	22.1498	0.00607763	0.181501	1.56161
DCAF15	-1.56134	0.338837	3.7252	7.48551	0.043379	0.214418	1.56134
ZNF692	-1.56133	0.338837	3.75849	15.3197	0.012485	0.181501	1.56133
DUSP18	-1.5609	0.338938	3.35011	17.9052	0.00925896	0.181501	1.5609
GIPC1	-1.56029	0.339083	5.75207	19.8446	0.00756765	0.181501	1.56029
PLCL1	1.55998	2.9485	3.97025	13.9818	0.0148136	0.181663	1.55998
APOBEC3C	-1.55973	0.339215	5.10744	33.3174	0.00261331	0.181501	1.55973
LOC100294362	-1.55906	0.339373	2.53149	13.4981	0.0385757	0.206688	1.55906
NQO2	-1.55867	0.339463	4.69805	31.9467	0.00285588	0.181501	1.55867
GRIA1	1.55856	2.94559	3.32066	11.302	0.0217775	0.184879	1.55856
FN3KRP	-1.55839	0.33953	4.9368	10.6755	0.0240685	0.187329	1.55839
MAP3K6	-1.55828	0.339555	4.69981	26.5194	0.00421114	0.181501	1.55828
PECR	-1.55613	0.340063	3.02234	17.1508	0.010064	0.181501	1.55613
MPP1	-1.55429	0.340496	4.75766	21.804	0.00627286	0.181501	1.55429
FLI1	1.55419	2.93669	3.34115	15.2802	0.0125461	0.181501	1.55419
LOC100132891	1.55396	2.93622	5.07267	8.99435	0.032223	0.198256	1.55396
RPSAP58	-1.55242	0.340938	7.27554	29.8952	0.00328309	0.181501	1.55242
SNRPB	-1.55237	0.340949	6.68613	8.92688	0.0326287	0.199117	1.55237
BIRC3	1.55211	2.93245	2.94714	19.8412	0.0153758	0.181663	1.55211
SLC38A4	1.5515	2.93123	2.80287	12.4134	0.0234328	0.186872	1.5515
KRI1	-1.55043	0.341408	3.86146	14.2938	0.0142184	0.181501	1.55043
C11orf83	-1.54964	0.341595	3.06258	13.4145	0.0159907	0.181922	1.54964
LMNA	-1.54901	0.341743	9.93366	19.9239	0.00750815	0.181501	1.54901
CCNG2	1.54789	2.92389	5.94756	7.62721	0.0421136	0.212966	1.54789
FAM214A	1.54623	2.92054	5.38597	15.4967	0.0122167	0.181501	1.54623
FBLN5	1.54607	2.9202	8.00582	14.4599	0.0139155	0.181501	1.54607
NDFIP2	1.54566	2.91937	6.37996	38.5722	0.00191208	0.181501	1.54566
HRAS	-1.54561	0.342551	4.22401	14.9415	0.0130871	0.181501	1.54561
MRPL41	-1.54491	0.342717	3.7798	19.7475	0.00764141	0.181501	1.54491
KCNK6	1.54484	2.91772	2.8316	14.4106	0.0218959	0.185141	1.54484
SGCD	1.54468	2.91738	6.37056	10.6415	0.0242024	0.187329	1.54468
PGRMC2	1.54298	2.91396	8.0019	17.6725	0.00949717	0.181501	1.54298
DAGLA	-1.53954	0.343995	2.90592	16.3282	0.0147242	0.181663	1.53954
STARD9	-1.53895	0.344135	4.55785	14.9164	0.0131285	0.181501	1.53895
GTPBP3	-1.53852	0.344239	3.20226	18.8902	0.0083394	0.181501	1.53852
MAP4K2	-1.53801	0.344359	3.41019	20.2955	0.00723813	0.181501	1.53801
KHDRBS3	-1.53552	0.344956	3.55849	19.0592	0.00819485	0.181501	1.53552
COPS6	-1.53435	0.345234	6.85725	21.1197	0.00668647	0.181501	1.53435
C9orf142	-1.53433	0.345239	3.16803	11.7842	0.0202206	0.183055	1.53433
REEP4	-1.53424	0.34526	3.80661	8.01083	0.0389422	0.207526	1.53424
TUBGCP2	-1.53328	0.345491	6.31786	20.9471	0.0067969	0.181501	1.53328
LSAMP	1.53221	2.89228	3.41839	11.7099	0.0204498	0.183055	1.53221
SH3BGRL2	1.53123	2.89032	2.96712	12.3302	0.0186426	0.182716	1.53123
PLEKHJ1	-1.53081	0.346083	4.47916	11.9187	0.0198146	0.182716	1.53081
TMEM17	1.52978	2.88742	3.28602	15.3114	0.0124979	0.181501	1.52978
IFI44	-1.52607	0.347222	4.97515	9.04595	0.0319176	0.197931	1.52607
ACADVL	-1.52486	0.347512	7.97621	32.3888	0.00277427	0.181501	1.52486
KLHDC4	-1.5245	0.347599	3.47312	22.0493	0.00613349	0.181501	1.5245
RUVBL1	-1.52354	0.347831	6.03601	12.4097	0.0184276	0.182716	1.52354
TWSG1	1.52318	2.87423	7.86423	16.7959	0.0104775	0.181501	1.52318
PMVK	-1.52271	0.348032	4.38626	24.1184	0.00511535	0.181501	1.52271
LPAR6	1.52242	2.87273	3.6506	19.1013	0.00815938	0.181501	1.52242
PARD3B	1.5214	2.87069	4.9216	8.936	0.0325734	0.199097	1.5214
AHDC1	-1.52102	0.34844	4.82563	10.3543	0.0253783	0.188631	1.52102
AZI2	1.51876	2.86544	7.23945	20.7805	0.00690601	0.181501	1.51876
GINM1	1.51801	2.86395	6.79706	24.0496	0.00514518	0.181501	1.51801
OSTCP1	1.51762	2.86318	3.71445	18.4884	0.00869804	0.181501	1.51762
PRDM8	-1.51682	0.349456	5.93974	15.794	0.0117844	0.181501	1.51682
MBD3	-1.51616	0.349616	5.72896	17.6257	0.00954611	0.181501	1.51616
EXOSC2	-1.51558	0.349755	4.66311	10.6909	0.024008	0.187329	1.51558
HOMER3	-1.51494	0.34991	5.36269	9.14929	0.0313184	0.197182	1.51494
ARRB2	-1.51375	0.350199	3.31858	16.6402	0.0106666	0.181501	1.51375
DDX11	-1.51358	0.35024	3.35646	7.33856	0.0447497	0.216081	1.51358
SERAC1	1.51282	2.85367	4.97864	19.4804	0.00784964	0.181501	1.51282
DNPH1	-1.51277	0.350437	3.5655	11.3483	0.0216206	0.184879	1.51277
PREX1	-1.51269	0.350457	5.63784	21.0859	0.00670793	0.181501	1.51269
BANF1	-1.51246	0.350513	5.3365	14.8646	0.0132147	0.181501	1.51246
BCS1L	-1.51245	0.350516	4.2957	17.2653	0.0099356	0.181501	1.51245
UBA5	1.51222	2.85249	6.74921	13.7571	0.0152647	0.181663	1.51222
MVK	-1.51206	0.350609	3.28329	20.9434	0.00679931	0.181501	1.51206
PHOSPHO2.KLHL23	1.51199	2.85203	3.29495	15.171	0.012717	0.181501	1.51199
KIAA0226	-1.51054	0.350981	4.5509	18.4736	0.00871173	0.181501	1.51054
GAS2L1	-1.51049	0.350991	4.09202	10.4431	0.0250065	0.188287	1.51049
KLHL17	-1.51041	0.351012	3.39375	13.3009	0.0162424	0.181922	1.51041
HTT	-1.50969	0.351186	6.07073	26.435	0.00423892	0.181501	1.50969
RBM38	-1.50959	0.351212	2.66556	14.3028	0.0330745	0.199986	1.50959
FBF1	-1.50877	0.35141	2.65199	9.32918	0.0348397	0.20165	1.50877
CSGALNACT2	1.5084	2.84495	6.51419	34.1109	0.00248609	0.181501	1.5084
ARPC1A	-1.50826	0.351534	7.00721	20.8605	0.00685335	0.181501	1.50826
PPP1R37	-1.50767	0.351678	4.13271	25.2148	0.00467128	0.181501	1.50767
LOC100506394	1.50744	2.84305	3.98227	9.83238	0.0277342	0.193842	1.50744
TMEM132B	1.50674	2.84167	3.88076	8.3953	0.0360961	0.203631	1.50674
ELL2	1.50603	2.84028	7.54726	25.1164	0.00470883	0.181501	1.50603
PSMB3	-1.50436	0.352487	5.90576	19.7413	0.00764616	0.181501	1.50436
EML2	-1.50397	0.352581	4.52984	18.6446	0.00855604	0.181501	1.50397
ARPC1B	-1.50378	0.352628	7.02378	19.2407	0.00804352	0.181501	1.50378
EBNA1BP2	-1.50364	0.352662	5.93525	8.1282	0.0380402	0.205511	1.50364
NOTCH1	-1.5033	0.352745	4.07874	11.0938	0.0225028	0.185641	1.5033
ODC1	-1.50318	0.352775	6.98954	13.2798	0.0162896	0.181922	1.50318
TRIM46	-1.50307	0.352803	2.80901	12.4988	0.0221102	0.18528	1.50307
POLR3A	-1.50061	0.353403	5.56415	11.7534	0.0203152	0.183055	1.50061
PARP10	-1.49977	0.35361	4.54567	15.2918	0.0125282	0.181501	1.49977
DAZAP1	-1.49916	0.35376	5.92429	12.5451	0.0180697	0.182716	1.49916
SOX13	-1.49882	0.353844	3.78138	18.5501	0.00864158	0.181501	1.49882
APOA1BP	-1.49839	0.353949	4.83519	19.9719	0.00747249	0.181501	1.49839
HOXB3	-1.49809	0.354022	3.53728	18.7048	0.00850219	0.181501	1.49809
NOC2L	-1.49796	0.354053	5.10997	12.9277	0.0171099	0.182092	1.49796
CCDC136	-1.49779	0.354095	3.65806	13.061	0.0167926	0.181922	1.49779
MPP2	-1.49588	0.354565	2.86277	8.43659	0.0358083	0.202935	1.49588
TLN2	-1.49565	0.35462	6.07761	7.66184	0.0418124	0.212503	1.49565
ASL	-1.495	0.35478	5.12705	17.5226	0.00965528	0.181501	1.495
GAMT	-1.49491	0.354803	4.08818	22.9033	0.00568109	0.181501	1.49491
PNKP	-1.49319	0.355227	4.05096	19.8858	0.00753665	0.181501	1.49319
CRIP2	-1.49313	0.355241	5.73676	27.2458	0.00398248	0.181501	1.49313
PAM16	-1.49179	0.35557	2.79819	10.1773	0.0261441	0.18993	1.49179
SNPH	-1.4895	0.356135	3.83229	13.8538	0.0150683	0.181663	1.4895
SLC25A22	-1.48929	0.356189	3.8653	9.88279	0.0274933	0.192948	1.48929
PLEKHH2	1.48925	2.80744	4.43283	7.81392	0.0405256	0.210003	1.48925
GPATCH4	-1.48895	0.356272	4.88071	7.82732	0.0404149	0.209823	1.48895
FDXR	-1.4866	0.356853	4.07495	10.9827	0.0229042	0.186418	1.4866
TBCB	-1.48588	0.357032	5.58754	36.385	0.00216681	0.181501	1.48588
TRIM28	-1.48407	0.357478	7.42157	17.6156	0.00955672	0.181501	1.48407
POLRMT	-1.4835	0.35762	3.47877	21.2867	0.00658206	0.181501	1.4835
NUP62	-1.48207	0.357975	5.60673	9.0765	0.0317388	0.197884	1.48207
ROGDI	-1.48085	0.358276	3.14985	12.0911	0.0193113	0.182716	1.48085
NECAB3	-1.48063	0.358332	3.63275	9.54846	0.0291488	0.194567	1.48063
DPP9	-1.47781	0.359034	5.6764	10.5583	0.0245351	0.187736	1.47781
ZNF136	1.477	2.78369	3.60549	16.948	0.0102974	0.181501	1.477
CDC42EP4	-1.47582	0.359528	5.9328	30.7015	0.00310498	0.181501	1.47582
RFX8	-1.47569	0.359561	4.28749	11.9473	0.0197298	0.182716	1.47569
COL7A1	-1.47542	0.359628	6.41848	15.5876	0.0120822	0.181501	1.47542
PET112	-1.4747	0.359809	4.73296	27.7408	0.00383668	0.181501	1.4747
SLC17A9	-1.47453	0.35985	5.01437	11.7034	0.02047	0.183055	1.47453
TLR6	-1.47357	0.360091	2.60991	12.8078	0.0421458	0.212966	1.47357
HSPBP1	-1.47167	0.360564	4.32468	19.1383	0.00812837	0.181501	1.47167
NUAK1	1.47161	2.7733	4.90638	17.8024	0.00936308	0.181501	1.47161
SPRED3	-1.47141	0.360629	3.38303	8.65824	0.0343183	0.200906	1.47141
AP1S1	-1.47134	0.360646	5.94617	16.6329	0.0106756	0.181501	1.47134
ZNF511	-1.47035	0.360896	2.87329	14.157	0.0220846	0.185178	1.47035
FZD7	1.46838	2.76711	6.08213	27.5656	0.00388741	0.181501	1.46838
SNAPC1	1.46747	2.76536	5.67141	17.9556	0.00920847	0.181501	1.46747
PGRMC1	1.4674	2.76523	8.63807	8.31598	0.0366583	0.2046	1.4674
CHIC2	1.46721	2.76486	4.13214	20.5515	0.00706008	0.181501	1.46721
DDX54	-1.46577	0.362043	4.73738	17.1468	0.0100685	0.181501	1.46577
LEPR	1.46432	2.75934	5.8163	28.4647	0.00363677	0.181501	1.46432
LONP1	-1.46377	0.362545	5.77299	17.249	0.00995368	0.181501	1.46377
SLC37A4	-1.46275	0.362802	3.4355	11.9487	0.0197257	0.182716	1.46275
PAGR1	-1.4626	0.362839	4.91041	29.5861	0.00335523	0.181501	1.4626
CALM3	-1.46255	0.362852	8.44994	26.8001	0.00412062	0.181501	1.46255
LIG3	-1.46198	0.362995	4.4208	14.0785	0.0146254	0.181663	1.46198
PHLDA2	-1.46144	0.36313	3.34627	10.4275	0.0250712	0.188287	1.46144
LMBRD1	1.46116	2.7533	6.11494	17.0011	0.0102355	0.181501	1.46116
CSTB	-1.46067	0.363324	6.30649	9.65865	0.0285878	0.194223	1.46067
FANCE	-1.46021	0.363441	3.38272	17.2701	0.00993019	0.181501	1.46021
ATP2A2	1.45981	2.75073	9.87215	15.6031	0.0120595	0.181501	1.45981
TMEM201	-1.4583	0.363921	3.2241	8.33466	0.0365248	0.204545	1.4583
REXO1	-1.45776	0.364059	4.04763	12.5528	0.0180495	0.182716	1.45776
SLC9A3R2	-1.45748	0.364128	4.48141	23.7734	0.00526751	0.181501	1.45748
NCS1	-1.45621	0.36445	6.07611	18.2949	0.00887869	0.181501	1.45621
EGLN2	-1.45485	0.364792	5.02392	17.8952	0.00926906	0.181501	1.45485
CACNB1	-1.45278	0.365318	3.03618	11.0979	0.0224881	0.185641	1.45278
C14orf159	-1.45232	0.365434	4.74274	15.9335	0.0115889	0.181501	1.45232
ATRIP	-1.45145	0.365653	4.07491	7.54673	0.0428256	0.214128	1.45145
RNF13	1.4507	2.73341	5.51893	14.5727	0.0137148	0.181501	1.4507
FGF1	1.45035	2.73274	4.36054	13.5927	0.0156071	0.181663	1.45035
YARS	-1.44926	0.366209	7.20881	8.57086	0.034895	0.201885	1.44926
CLASRP	-1.44826	0.366463	4.03797	19.9219	0.00750967	0.181501	1.44826
NELFB	-1.44792	0.36655	5.39729	14.2855	0.0142339	0.181501	1.44792
KIF7	-1.44784	0.366569	4.04018	12.4873	0.0182212	0.182716	1.44784
POLM	-1.4468	0.366834	4.15519	23.2461	0.00551279	0.181501	1.4468
IL15	1.44671	2.72586	3.80345	11.9207	0.0198086	0.182716	1.44671
RABL6	-1.44441	0.367442	5.78454	15.775	0.0118113	0.181501	1.44441
NDOR1	-1.44404	0.367537	3.99134	9.01271	0.0321139	0.198205	1.44404
FUK	-1.44334	0.367714	2.78424	11.2147	0.0289281	0.194497	1.44334
TIMM50	-1.44289	0.36783	4.69899	11.2346	0.0220086	0.185178	1.44289
ECHDC3	-1.44095	0.368325	3.15421	10.4273	0.025072	0.188287	1.44095
SH3GLB2	-1.43956	0.368678	4.98422	23.9058	0.00520837	0.181501	1.43956
HDAC10	-1.43942	0.368715	4.35835	18.9672	0.0082731	0.181501	1.43942
abParts	-1.43921	0.368768	3.97472	12.339	0.0186186	0.182716	1.43921
PDCD11	-1.438	0.36908	5.54192	13.5091	0.0157853	0.181663	1.438
FAM189B	-1.43791	0.369101	5.20522	31.0323	0.00303589	0.181501	1.43791
SIVA1	-1.43656	0.369446	4.4685	11.6345	0.0206863	0.184434	1.43656
NUDT1	-1.43605	0.369577	3.79665	9.65025	0.02863	0.194223	1.43605
HMG20B	-1.43575	0.369654	5.33755	32.3803	0.0027758	0.181501	1.43575
NHP2	-1.43503	0.369839	4.94613	16.5395	0.0107915	0.181501	1.43503
CABIN1	-1.43503	0.36984	5.66989	33.9	0.00251902	0.181501	1.43503
SMPD4	-1.4346	0.369949	5.82441	18.2583	0.00891338	0.181501	1.4346
THOC6	-1.43447	0.369983	3.53733	18.1705	0.00899756	0.181501	1.43447
SMARCA4	-1.43336	0.370268	6.28618	10.7961	0.0236015	0.186939	1.43336
PUS1	-1.43273	0.370428	3.44171	8.93071	0.0326054	0.199097	1.43273
CNDP2	-1.43267	0.370443	5.98889	12.3266	0.0186526	0.182716	1.43267
CLK2P	-1.43259	0.370466	3.2509	12.7689	0.0174993	0.182092	1.43259
GADD45GIP1	-1.43246	0.370498	4.62966	23.1493	0.00555958	0.181501	1.43246
SNHG7	-1.43096	0.370885	3.24888	9.94767	0.0271877	0.192416	1.43096
NEGR1	1.43016	2.69476	6.59955	33.7648	0.00254046	0.181501	1.43016
INF2	-1.42956	0.371244	6.48301	26.1746	0.00432624	0.181501	1.42956
PPM1G	-1.42924	0.371328	6.52969	9.49819	0.02941	0.19463	1.42924
SIPA1	-1.42909	0.371366	4.00906	22.8173	0.00572444	0.181501	1.42909
NPM3	-1.42814	0.37161	3.95382	13.3914	0.0160413	0.181922	1.42814
INTS1	-1.42783	0.37169	5.94572	27.7143	0.00384428	0.181501	1.42783
MIF	-1.42774	0.371714	6.18258	10.4276	0.0250707	0.188287	1.42774
SLC25A5	-1.42649	0.372036	7.14717	9.96646	0.0271001	0.192416	1.42649
BAIAP2	-1.42586	0.372196	4.2766	19.7151	0.00766628	0.181501	1.42586
UBE2D1	1.42583	2.6867	5.46386	14.5189	0.01381	0.181501	1.42583
NACC1	-1.42437	0.372581	6.04682	12.8857	0.0172117	0.182092	1.42437
HAUS4	-1.42434	0.372589	5.09417	26.2819	0.00428994	0.181501	1.42434
ACP6	-1.4242	0.372625	3.16527	11.0451	0.0226775	0.186378	1.4242
CBR3	-1.4241	0.372653	2.7267	9.12985	0.0378227	0.205306	1.4241
GALNT1	1.42399	2.68327	7.22569	14.4054	0.0140139	0.181501	1.42399
ERO1LB	1.42328	2.68195	3.50462	12.7415	0.0175675	0.182092	1.42328
IMPDH1	-1.42245	0.373077	4.34999	12.6403	0.0178237	0.182716	1.42245
USP54	-1.42225	0.373129	3.96115	19.2458	0.00803928	0.181501	1.42225
C1QBP	-1.42221	0.373141	5.98574	9.52224	0.0292846	0.194567	1.42221
CITED2	1.42133	2.67833	8.4424	12.8433	0.0173153	0.182092	1.42133
NABP2	-1.42127	0.373382	4.48377	20.4336	0.00714125	0.181501	1.42127
RNASEH2C	-1.42079	0.373508	3.23675	16.5572	0.0107694	0.181501	1.42079
TOR3A	-1.42067	0.37354	4.85603	18.4845	0.00870168	0.181501	1.42067
MICALL1	-1.42046	0.373593	5.25227	15.2112	0.0126536	0.181501	1.42046
SH3BGRL	1.42017	2.67618	7.88304	14.6865	0.0135168	0.181501	1.42017
CLTB	-1.4196	0.373816	4.99826	13.865	0.0150456	0.181663	1.4196
ESRRA	-1.41957	0.373824	3.6398	12.7795	0.0174729	0.182092	1.41957
DOPEY2	-1.41824	0.374169	4.66497	9.98852	0.0269978	0.192383	1.41824
EOGT	1.41632	2.66903	6.19071	11.8776	0.0199373	0.182716	1.41632
STK38L	1.4163	2.669	5.19306	21.1772	0.00665024	0.181501	1.4163
SPATA20	-1.41605	0.374736	5.84818	18.591	0.00860446	0.181501	1.41605
DCXR	-1.41602	0.374745	3.62927	16.2186	0.0112037	0.181501	1.41602
TBRG4	-1.41591	0.374774	5.10188	10.5554	0.0245466	0.187736	1.41591
CA12	-1.41533	0.374925	7.82516	9.16349	0.0312373	0.19698	1.41533
GNB3	-1.41391	0.375293	3.15147	14.4209	0.0139857	0.181501	1.41391
ARMC6	-1.41376	0.375333	4.1332	9.34808	0.0302101	0.194935	1.41376
TYK2	-1.41253	0.375651	5.38238	20.6044	0.00702404	0.181501	1.41253
TTC39C	1.41144	2.66003	5.35148	11.9901	0.0196038	0.182716	1.41144
C4orf3	1.41138	2.65992	7.82515	28.0491	0.00374967	0.181501	1.41138
GALNT10	-1.41089	0.37608	6.81985	10.991	0.022874	0.186418	1.41089
TMUB1	-1.41071	0.376125	3.99635	21.2962	0.0065762	0.181501	1.41071
CHSY3	1.41058	2.65845	2.86034	6.96203	0.0485585	0.221977	1.41058
AX747516	-1.40982	0.376358	3.15183	16.3552	0.0125854	0.181501	1.40982
BCL2L1	-1.40957	0.376425	6.17696	25.7441	0.00447638	0.181501	1.40957
NDUFS6	-1.4095	0.376443	4.4003	14.8707	0.0132043	0.181501	1.4095
SYNE2	-1.40855	0.376691	4.50129	20.7825	0.00690467	0.181501	1.40855
PWP2	-1.4083	0.376755	4.48135	8.79543	0.0334402	0.200038	1.4083
MICAL1	-1.40829	0.376759	6.72294	11.5627	0.0209152	0.184512	1.40829
DALRD3	-1.40761	0.376937	3.96441	17.448	0.00973542	0.181501	1.40761
ZNF703	-1.4076	0.376938	3.76604	7.66144	0.0418158	0.212503	1.4076
FBXL6	-1.40717	0.377051	3.31222	9.51489	0.0293228	0.194567	1.40717
MALT1	1.40712	2.65207	6.35802	22.4249	0.00592841	0.181501	1.40712
DNAJC25	1.40613	2.65025	4.49996	22.6813	0.005794	0.181501	1.40613
MOSPD2	1.40581	2.64966	5.37152	30.2232	0.00320894	0.181501	1.40581
STIP1	-1.40578	0.377413	6.94575	6.85303	0.049748	0.224428	1.40578
AARS2	-1.4055	0.377486	4.14688	15.9275	0.0115972	0.181501	1.4055
SHKBP1	-1.4054	0.377515	5.48945	32.4944	0.00275526	0.181501	1.4054
ANXA11	-1.40482	0.377666	7.8634	23.4598	0.0054115	0.181501	1.40482
MSTO1	-1.40472	0.37769	2.82093	8.60016	0.0347001	0.201603	1.40472
SOX4	1.40437	2.64702	4.6646	18.9815	0.00826084	0.181501	1.40437
SEMA4B	-1.40273	0.378212	4.28341	16.1092	0.0113494	0.181501	1.40273
C21orf91.OT1	1.40208	2.64281	4.15167	15.4857	0.0122332	0.181501	1.40208
CRYL1	-1.40193	0.378423	4.23577	9.30377	0.0304522	0.195058	1.40193
COX8A	-1.40164	0.378498	6.22736	21.7327	0.00631423	0.181501	1.40164
PPP1CA	-1.40159	0.378512	5.94269	20.8327	0.00687154	0.181501	1.40159
CENPB	-1.4014	0.37856	6.11511	21.098	0.00670026	0.181501	1.4014
TRABD	-1.4014	0.378561	3.99414	16.9842	0.0102552	0.181501	1.4014
LOC100506054	-1.40086	0.378703	2.68247	8.07428	0.0453636	0.217213	1.40086
CCDC71L	1.4007	2.64029	6.49088	7.26121	0.0454963	0.217481	1.4007
FLCN	-1.40045	0.378811	4.14536	19.8823	0.00753932	0.181501	1.40045
PDAP1	-1.39834	0.379365	4.96421	16.4229	0.0109387	0.181501	1.39834
TM2D1	1.39809	2.63552	4.9822	19.6889	0.00768642	0.181501	1.39809
COMMD4	-1.39781	0.379506	4.80617	15.1239	0.0127917	0.181501	1.39781
PKN1	-1.39746	0.379597	6.10081	35.4395	0.00229203	0.181501	1.39746
TWF2	-1.39686	0.379754	5.12397	23.2655	0.00550348	0.181501	1.39686
CSTF2	-1.39544	0.380129	4.10545	8.1001	0.0382534	0.205946	1.39544
NT5DC3	-1.39508	0.380222	3.70235	17.5406	0.0096361	0.181501	1.39508
ZNF702P	1.39472	2.62938	3.3094	15.3942	0.0123712	0.181501	1.39472
ABTB2	1.39425	2.62852	3.01594	9.13545	0.0313977	0.197182	1.39425
SLC35G2	1.39373	2.62757	4.79167	14.9256	0.0131133	0.181501	1.39373
SLIT2	-1.39355	0.380627	7.36673	7.51713	0.0430919	0.214418	1.39355
PSMD4	-1.39321	0.380717	6.06592	29.9943	0.00326042	0.181501	1.39321
DQ582265	1.39316	2.62653	2.91994	7.86163	0.0401336	0.208913	1.39316
LYN	-1.39104	0.381289	3.51503	13.1617	0.0165584	0.181922	1.39104
AK022915	1.3906	2.62188	4.91739	25.0102	0.00474986	0.181501	1.3906
CFL1	-1.39034	0.381475	9.52096	10.4732	0.024882	0.188287	1.39034
RCC1	-1.38968	0.38165	6.47917	10.3467	0.0254106	0.18864	1.38968
RAC2	-1.38965	0.381658	4.96814	10.6832	0.0240385	0.187329	1.38965
AL137535	1.38957	2.62001	3.19458	13.3896	0.0160454	0.181922	1.38957
ARMCX3	1.38926	2.61945	7.43262	13.1751	0.0165276	0.181922	1.38926
SEMA4F	-1.38922	0.381772	4.16609	19.6	0.00775545	0.181501	1.38922
OSTC	1.38878	2.61857	7.47519	27.5668	0.00388704	0.181501	1.38878
PSMD8	-1.38874	0.381899	6.56742	21.8636	0.00623862	0.181501	1.38874
FLYWCH1	-1.38847	0.381968	4.97089	15.4538	0.0122811	0.181501	1.38847
MBNL2	1.3877	2.61661	6.45667	21.2682	0.00659352	0.181501	1.3877
SRRT	-1.38719	0.382309	6.19729	15.4053	0.0123542	0.181501	1.38719
HERC2	-1.38589	0.382652	5.77052	26.2583	0.0042979	0.181501	1.38589
EPN1	-1.38566	0.382715	6.38596	26.2866	0.00428838	0.181501	1.38566
MAP3K11	-1.38552	0.38275	4.33551	18.3944	0.00878517	0.181501	1.38552
CARD10	-1.38526	0.382821	3.28905	8.21875	0.0373647	0.204954	1.38526
INPP5E	-1.38478	0.382947	4.07672	21.7761	0.00628903	0.181501	1.38478
SNAPC4	-1.38477	0.382951	3.62955	17.5857	0.0095883	0.181501	1.38477
TRIM25	-1.38262	0.383522	4.6826	24.0947	0.0051256	0.181501	1.38262
CBR3.AS1	-1.3823	0.383607	3.7483	9.63883	0.0286876	0.194223	1.3823
TTLL12	-1.38219	0.383636	4.60012	9.49681	0.0294172	0.19463	1.38219
AGAP2	-1.38182	0.383735	4.00045	20.3232	0.00721852	0.181501	1.38182
AP1B1	-1.38107	0.383934	5.98681	19.4283	0.00789119	0.181501	1.38107
DOCK9	-1.38065	0.384047	4.20611	20.8597	0.00685386	0.181501	1.38065
NEURL4	-1.38057	0.384066	3.99376	18.2202	0.00894981	0.181501	1.38057
OGFR	-1.38021	0.384163	4.90146	21.7184	0.00632259	0.181501	1.38021
SNX21	-1.37788	0.384784	5.56395	11.9998	0.0195754	0.182716	1.37788
WDR18	-1.37782	0.384799	3.96642	17.6534	0.00951717	0.181501	1.37782
PSMG3	-1.37755	0.384872	3.96327	9.42059	0.0298198	0.194739	1.37755
HCFC1	-1.37704	0.385007	5.76978	12.7908	0.0174448	0.182092	1.37704
CCDC61	-1.37639	0.385182	2.74897	15.324	0.0410327	0.210969	1.37639
PPP1R16A	-1.37537	0.385453	3.29706	16.293	0.0111062	0.181501	1.37537
STXBP5.AS1	-1.3751	0.385526	2.9993	14.343	0.0218066	0.184879	1.3751
LIMD1	-1.37506	0.385536	5.96954	33.3132	0.002614	0.181501	1.37506
GPX7	1.37504	2.59374	4.96075	9.18416	0.0311199	0.196689	1.37504
STUB1	-1.3749	0.385578	5.71345	28.9323	0.00351544	0.181501	1.3749
ZFAND5	1.37484	2.59339	8.05764	18.0061	0.0091583	0.181501	1.37484
FADS2	-1.37479	0.38561	6.33758	19.5762	0.00777409	0.181501	1.37479
TSSC1	-1.37422	0.38576	4.09529	14.7331	0.0134367	0.181501	1.37422
DNTTIP1	-1.37416	0.385777	4.3721	21.6468	0.00636462	0.181501	1.37416
FNDC3B	1.37406	2.59199	7.89932	22.0933	0.00610895	0.181501	1.37406
SNX8	-1.37402	0.385814	4.51996	8.22492	0.0373193	0.204954	1.37402
OSR1	-1.37322	0.386029	4.16719	11.4597	0.0212499	0.184879	1.37322
FZR1	-1.37175	0.386423	4.91524	13.0479	0.0168234	0.181922	1.37175
PALM2	1.37157	2.58753	3.37405	9.70307	0.028366	0.194155	1.37157
NUDC	-1.37151	0.386486	5.78481	10.0154	0.0268739	0.192195	1.37151
UBR4	-1.37151	0.386487	7.34493	29.4289	0.00339279	0.181501	1.37151
MMS19	-1.3709	0.38665	6.13476	26.9989	0.00405819	0.181501	1.3709
ELOVL1	-1.37038	0.386789	6.49555	10.8441	0.0234194	0.186872	1.37038
POLE4	-1.37007	0.386873	4.5927	12.1361	0.0191828	0.182716	1.37007
FIBIN	1.36965	2.58408	5.95671	16.2389	0.0111769	0.181501	1.36965
QDPR	-1.36818	0.387379	5.06427	23.2901	0.00549171	0.181501	1.36818
SLX4	-1.36785	0.387469	3.5327	9.40477	0.0299043	0.194739	1.36785
RASA2	1.36661	2.57865	4.82471	11.9947	0.0195903	0.182716	1.36661
PCSK7	-1.36624	0.3879	5.0581	11.1937	0.0221505	0.185281	1.36624
PLCD1	-1.3662	0.387912	4.77025	9.23758	0.0308191	0.195954	1.3662
ZFAND2B	-1.36574	0.388035	3.99439	20.9755	0.00677857	0.181501	1.36574
FAM196B	-1.36478	0.388292	4.67189	12.4887	0.0182175	0.182716	1.36478
ZNF787	-1.3642	0.388449	3.01118	16.1199	0.0225891	0.18602	1.3642
CPSF4	-1.36394	0.38852	4.33599	17.2333	0.00997125	0.181501	1.36394
H1F0	-1.36311	0.388745	7.5113	10.2825	0.0256849	0.189279	1.36311
ELAC2	-1.36309	0.38875	5.60068	13.017	0.0168964	0.182092	1.36309
RHOT2	-1.36258	0.388887	5.33593	25.2372	0.00466277	0.181501	1.36258
MRPS26	-1.36257	0.388888	3.7256	16.1261	0.0113266	0.181501	1.36257
IDH3B	-1.36246	0.38892	5.5401	27.5322	0.00389719	0.181501	1.36246
NDUFS8	-1.36139	0.389207	4.86799	16.8031	0.0104689	0.181501	1.36139
ATP5G1	-1.36111	0.389282	5.02609	11.5354	0.0210033	0.184512	1.36111
BPHL	-1.36057	0.389428	3.48857	17.436	0.00974833	0.181501	1.36057
CIC	-1.36049	0.389449	5.69812	25.6714	0.00450243	0.181501	1.36049
CAPG	-1.36025	0.389515	6.34687	7.16603	0.0464396	0.218694	1.36025
C19orf24	-1.35968	0.38967	3.42373	9.31194	0.0304074	0.195058	1.35968
TRIQK	1.35944	2.56586	5.7814	24.0201	0.00515804	0.181501	1.35944
GPC1	-1.35845	0.390001	7.15321	21.0066	0.00675859	0.181501	1.35845
ERAL1	-1.35827	0.390049	5.32067	18.6311	0.00856819	0.181501	1.35827
CEP170B	-1.35718	0.390344	5.06963	22.062	0.00612638	0.181501	1.35718
CLPP	-1.35712	0.390361	4.55373	19.3727	0.00793593	0.181501	1.35712
DOHH	-1.35708	0.390372	2.79861	8.23476	0.0402601	0.209177	1.35708
MKS1	-1.35574	0.390735	3.67416	18.6853	0.00851963	0.181501	1.35574
C16orf13	-1.35505	0.390922	4.39474	14.8923	0.0131685	0.181501	1.35505
NME3	-1.35323	0.391415	3.40145	8.43879	0.0357931	0.202935	1.35323
C17orf61.PLSCR3	-1.35251	0.391609	3.27199	12.7639	0.0175116	0.182092	1.35251
PPP1R26	-1.35212	0.391715	3.99312	18.454	0.00872974	0.181501	1.35212
SAMD1	-1.35144	0.391901	3.36309	10.1608	0.0262173	0.190258	1.35144
CNTRL	-1.34987	0.392326	4.44394	7.35469	0.0445962	0.215658	1.34987
SIRT7	-1.34904	0.392553	3.15522	13.137	0.016676	0.181922	1.34904
CHD4	-1.34872	0.392639	7.9168	24.5601	0.00492949	0.181501	1.34872
KCTD20	1.34721	2.5442	7.23458	14.1598	0.0144698	0.181663	1.34721
NR2F1.AS1	1.34706	2.54393	4.0407	11.9888	0.0196076	0.182716	1.34706
BTBD6	-1.34689	0.393138	5.18786	10.3243	0.0255059	0.188968	1.34689
SEC14L2	-1.34551	0.393515	3.74399	10.3006	0.0256072	0.189139	1.34551
IGF2R	-1.34437	0.393827	7.69628	26.6379	0.00417258	0.181501	1.34437
NAA10	-1.3442	0.393874	5.16464	20.0634	0.00740518	0.181501	1.3442
CORO6	-1.34393	0.393945	2.76635	9.07056	0.0421464	0.212966	1.34393
CPNE2	-1.34358	0.39404	4.59892	10.0272	0.0268195	0.192067	1.34358
BRAT1	-1.34286	0.394239	4.50872	20.4976	0.00709703	0.181501	1.34286
AK023457	1.34276	2.53636	2.77813	9.28893	0.0483163	0.221824	1.34276
ZXDA	1.34275	2.53635	2.96593	8.93294	0.0325919	0.199097	1.34275
PRDM2	1.34242	2.53576	6.37896	12.7606	0.0175198	0.182092	1.34242
CD320	-1.34204	0.394461	4.59512	9.22915	0.0308663	0.196164	1.34204
ABCB8	-1.34188	0.394506	4.44327	16.423	0.0109386	0.181501	1.34188
POLR1A	-1.34102	0.39474	5.08247	10.3527	0.0253853	0.188631	1.34102
DBN1	-1.34025	0.394951	7.07302	14.2023	0.0143894	0.181663	1.34025
CYC1	-1.3402	0.394967	5.57348	17.6729	0.00949671	0.181501	1.3402
SNF8	-1.33937	0.395193	5.49203	17.3191	0.00987603	0.181501	1.33937
NT5C	-1.33902	0.395289	2.95892	14.0861	0.0283854	0.194155	1.33902
AGTR1	1.3389	2.52959	4.01867	12.4365	0.0183561	0.182716	1.3389
NTMT1	-1.33806	0.395552	4.61976	8.83795	0.0331745	0.199986	1.33806
ABHD17A	-1.33805	0.395555	3.04945	14.2485	0.0219106	0.185141	1.33805
COX7A1	1.33705	2.52633	3.72319	7.92225	0.0396433	0.208721	1.33705
PRKCD	-1.33574	0.39619	4.89857	12.3201	0.0186701	0.182716	1.33574
ARHGDIA	-1.33552	0.39625	7.88524	10.066	0.0266429	0.19164	1.33552
CYP2U1	1.3351	2.52294	5.24972	7.90175	0.0398081	0.208864	1.3351
CCDC122	1.33478	2.52237	3.3622	11.1537	0.0222905	0.185604	1.33478
CORO2B	-1.33426	0.396595	6.43723	15.3047	0.0125082	0.181501	1.33426
AXL	-1.33379	0.396725	8.90144	16.5988	0.0107177	0.181501	1.33379
PSME2	-1.33365	0.396764	4.6727	12.1798	0.0190591	0.182716	1.33365
RNF126	-1.33359	0.396779	3.49989	8.85187	0.0330883	0.199986	1.33359
PCNT	-1.33357	0.396784	5.5536	15.0295	0.0129434	0.181501	1.33357
RABGAP1	1.33247	2.51834	7.46065	6.90062	0.0492235	0.223537	1.33247
STOML2	-1.33044	0.397646	6.00553	23.9734	0.00517851	0.181501	1.33044
CUL9	-1.33037	0.397667	4.56785	23.4926	0.00539617	0.181501	1.33037
PPP2R5D	-1.33005	0.397753	5.90163	22.6801	0.00579463	0.181501	1.33005
FBXL19	-1.32996	0.397778	3.87725	17.9735	0.00919063	0.181501	1.32996
ZMYM6NB	1.3296	2.51334	4.88828	13.0075	0.0169189	0.182092	1.3296
HMOX2	-1.32884	0.398089	4.54321	9.55309	0.0291249	0.194567	1.32884
ABHD17C	1.32872	2.5118	4.86155	19.9877	0.00746081	0.181501	1.32872
TMEM167A	1.32855	2.5115	7.68385	16.9314	0.0103168	0.181501	1.32855
LAS1L	-1.32737	0.398494	4.98043	12.7432	0.0175634	0.182092	1.32737
RHOC	-1.32723	0.398532	7.73023	12.8245	0.0173615	0.182092	1.32723
C15orf38.AP3S2	-1.32654	0.398723	2.84442	14.0305	0.0389612	0.207526	1.32654
SOWAHC	1.32619	2.50739	4.71286	8.44299	0.0357641	0.202918	1.32619
PTPRF	-1.32552	0.399007	6.44023	29.0748	0.0034796	0.181501	1.32552
PPP1R15A	-1.32407	0.399405	6.43767	8.7238	0.0338946	0.200669	1.32407
TPCN2	-1.32344	0.399582	4.04367	14.9969	0.0129964	0.181501	1.32344
BC043223	1.32299	2.50184	4.47209	19.2975	0.00799697	0.181501	1.32299
HSD17B12	1.32244	2.50088	6.84152	25.8599	0.00443527	0.181501	1.32244
TOP1MT	-1.32224	0.399913	3.96119	9.5479	0.0291517	0.194567	1.32224
BRMS1	-1.32213	0.399943	4.61127	12.6713	0.0177448	0.182479	1.32213
GDF11	-1.32208	0.399958	4.73403	18.4789	0.00870679	0.181501	1.32208
MUTYH	-1.32183	0.400027	2.85511	11.4175	0.0392889	0.208009	1.32183
CAPN1	-1.32135	0.400162	7.11747	17.8904	0.00927381	0.181501	1.32135
DHX34	-1.32071	0.400337	3.48357	16.2877	0.011113	0.181501	1.32071
SNAPC2	-1.31966	0.400629	3.91041	19.0493	0.00820317	0.181501	1.31966
THAP2	1.31733	2.49204	3.29032	9.43437	0.0297464	0.194739	1.31733
BVES	1.31726	2.49192	5.82974	8.65008	0.0343716	0.200962	1.31726
OGFOD2	-1.31677	0.401434	3.52352	11.8483	0.0200256	0.182716	1.31677
PPP6R1	-1.31588	0.401681	5.97445	13.1156	0.0166649	0.181922	1.31588
ISG15	-1.31558	0.401764	3.18983	9.35409	0.0301775	0.194926	1.31558
FAM131A	-1.31513	0.40189	3.66508	13.2172	0.0164313	0.181922	1.31513
HBP1	1.3139	2.48612	6.7851	10.1772	0.0261446	0.18993	1.3139
GCN1L1	-1.31383	0.40225	6.78879	16.4358	0.0109223	0.181501	1.31383
XRCC1	-1.31349	0.402346	4.2989	9.88584	0.0274789	0.192948	1.31349
SERINC1	1.31231	2.48339	9.18218	13.902	0.0149716	0.181663	1.31231
RNF213	-1.312	0.402761	7.52586	18.0163	0.00914817	0.181501	1.312
TBCD	-1.31112	0.403008	5.93097	12.3655	0.0185468	0.182716	1.31112
RRP1	-1.31089	0.403071	3.88824	9.36881	0.0300978	0.194739	1.31089
NPRL2	-1.31068	0.40313	3.48942	13.0039	0.0169275	0.182092	1.31068
SERPINE2	1.30963	2.47879	9.97457	13.1382	0.0166127	0.181922	1.30963
VPS16	-1.30957	0.403441	5.2155	21.9961	0.00616334	0.181501	1.30957
ZGPAT	-1.3094	0.403487	3.9809	19.3088	0.00798774	0.181501	1.3094
CXXC1	-1.3088	0.403658	4.52919	15.9644	0.0115462	0.181501	1.3088
RPS19BP1	-1.3083	0.403796	4.64911	16.0934	0.0113706	0.181501	1.3083
SHB	-1.30705	0.404146	4.38049	9.94786	0.0271868	0.192416	1.30705
POP7	-1.30648	0.404305	3.72438	6.83356	0.0499648	0.224922	1.30648
MED16	-1.30633	0.404347	5.00403	23.3491	0.00546362	0.181501	1.30633
ETHE1	-1.30593	0.40446	4.37714	19.3437	0.00795939	0.181501	1.30593
RPS6KB2	-1.30576	0.404508	4.53435	14.5896	0.0136852	0.181501	1.30576
POLR2I	-1.30534	0.404627	3.90994	17.9149	0.00924925	0.181501	1.30534
GUK1	-1.30413	0.404965	6.25863	25.2015	0.00467632	0.181501	1.30413
GPR173	-1.30406	0.404986	3.31863	9.21219	0.0309615	0.196407	1.30406
WWP2	-1.30335	0.405184	5.3099	6.91975	0.049015	0.223251	1.30335
KIAA1522	-1.30279	0.40534	4.42138	7.13866	0.0467161	0.218914	1.30279
IFT172	-1.30279	0.40534	4.72408	12.7293	0.0175981	0.182092	1.30279
CYB5R2	-1.3027	0.405366	3.73141	17.6072	0.00956556	0.181501	1.3027
CARS	-1.30264	0.405383	6.48333	9.19203	0.0310753	0.196677	1.30264
IL17RC	-1.30218	0.405513	4.44822	17.4866	0.00969377	0.181501	1.30218
FAM172A	1.3019	2.46553	6.09935	23.5773	0.00535688	0.181501	1.3019
TMEM65	1.30114	2.46423	5.82767	15.0452	0.012918	0.181501	1.30114
ARID4A	1.30059	2.4633	5.42168	13.9346	0.0149067	0.181663	1.30059
CRLF1	1.29991	2.46214	5.58969	11.4436	0.0213028	0.184879	1.29991
EHBP1L1	-1.29953	0.406259	6.56247	31.5056	0.00294076	0.181501	1.29953
SWAP70	1.29895	2.4605	7.52764	10.4818	0.0248467	0.188287	1.29895
PRPF8	-1.29893	0.406427	8.32502	15.3439	0.0124479	0.181501	1.29893
DIAPH1	-1.2989	0.406436	7.0058	7.86481	0.0401076	0.208902	1.2989
SLC35F5	1.29859	2.45989	6.83412	15.2379	0.012612	0.181501	1.29859
LETM1	-1.29791	0.406716	5.13599	16.53	0.0108033	0.181501	1.29791
SERF2.C15ORF63	-1.2972	0.406916	4.38236	10.3723	0.0253024	0.188631	1.2972
RBM10	-1.29706	0.406953	5.43628	23.0843	0.00559136	0.181501	1.29706
LRCH4	-1.29702	0.406967	4.04594	12.5911	0.0179501	0.182716	1.29702
UBQLN4	-1.29619	0.407199	4.47666	9.21663	0.0309365	0.196339	1.29619
ORMDL2	-1.29558	0.407371	3.80275	8.22369	0.0373284	0.204954	1.29558
PRDM1	1.29538	2.45441	4.932	19.531	0.00780963	0.181501	1.29538
CHST11	-1.29499	0.40754	5.03872	21.9667	0.00617992	0.181501	1.29499
ZMYND8	-1.29493	0.407556	5.19522	11.3747	0.0215321	0.184879	1.29493
SENP3.EIF4A1	-1.29468	0.407626	8.78701	11.0871	0.0225268	0.185729	1.29468
DOCK10	-1.29448	0.407683	6.87305	10.5025	0.0247617	0.188287	1.29448
IL13RA1	1.29438	2.45271	8.0101	15.823	0.0117433	0.181501	1.29438
PTMS	-1.29406	0.407801	7.00963	24.008	0.00516335	0.181501	1.29406
TRMT1	-1.29355	0.407946	4.27412	16.8666	0.0103932	0.181501	1.29355
CPSF3L	-1.29311	0.408072	5.42288	26.3727	0.00425959	0.181501	1.29311
TMCO6	-1.29274	0.408175	3.29842	15.4144	0.0141261	0.181501	1.29274
DAAM1	1.29227	2.44913	4.80664	7.43977	0.0437991	0.214872	1.29227
NUBP2	-1.29226	0.408311	4.18794	13.671	0.0154426	0.181663	1.29226
UBE2MP1	-1.29208	0.408361	3.86547	12.1961	0.0190134	0.182716	1.29208
DDAH1	1.29192	2.44854	8.22812	19.5715	0.00777773	0.181501	1.29192
SC5D	1.29171	2.44819	6.13442	24.206	0.00507768	0.181501	1.29171
YIPF4	1.2904	2.44596	5.75837	29.0983	0.00347373	0.181501	1.2904
FAM8A1	1.2894	2.44427	6.73061	9.94314	0.0272089	0.192416	1.2894
CD46	1.28914	2.44383	8.15552	12.1822	0.0190523	0.182716	1.28914
TCHP	-1.28889	0.409266	4.74045	7.30849	0.0450378	0.21679	1.28889
PTGES3L.AARSD1	-1.28827	0.409443	4.43995	18.3118	0.00886272	0.181501	1.28827
FDPS	-1.28745	0.409675	6.27257	31.1101	0.00301996	0.181501	1.28745
ZNF181	1.28735	2.44079	3.98952	12.1315	0.0191959	0.182716	1.28735
KIFC3	-1.28725	0.409732	4.4446	9.14517	0.031342	0.197182	1.28725
MSC	1.28717	2.44048	3.1988	8.1959	0.0375336	0.204954	1.28717
STK10	-1.28714	0.409764	5.26652	11.7106	0.0204477	0.183055	1.28714
ARRDC1	-1.28514	0.410332	2.92058	12.705	0.0376041	0.204954	1.28514
GATAD2A	-1.28458	0.410489	5.93215	13.2409	0.0163775	0.181922	1.28458
MSRA	-1.28444	0.410531	3.64542	14.5445	0.0137646	0.181501	1.28444
CLDND1	1.28431	2.43565	6.62601	27.5287	0.00389822	0.181501	1.28431
MARS	-1.28404	0.410644	6.9605	7.91469	0.039704	0.208801	1.28404
HAX1	-1.28372	0.410736	5.57885	21.6099	0.00638639	0.181501	1.28372
TRRAP	-1.28326	0.410867	6.117	25.3875	0.00460637	0.181501	1.28326
ORMDL1	1.28253	2.43266	6.76072	26.435	0.00423891	0.181501	1.28253
AAAS	-1.28242	0.411105	5.12893	14.3618	0.0140933	0.181501	1.28242
KLF16	-1.28131	0.411422	4.09769	10.4978	0.0247809	0.188287	1.28131
KMT2D	-1.281	0.41151	5.93138	20.377	0.00718076	0.181501	1.281
SHPK	-1.28052	0.411647	4.19176	12.4354	0.0183588	0.182716	1.28052
C10orf32	1.2803	2.42889	5.24427	8.06694	0.0385072	0.206634	1.2803
SDCCAG3	-1.28001	0.411793	4.68159	8.60013	0.0347003	0.201603	1.28001
RPUSD3	-1.28001	0.411794	4.31892	15.6949	0.0119261	0.181501	1.28001
MRPL23	-1.27912	0.412047	4.78364	23.2493	0.00551126	0.181501	1.27912
METTL17	-1.27891	0.412105	4.83095	13.7778	0.0152223	0.181663	1.27891
MAP7D1	-1.27854	0.412212	6.76606	16.5768	0.0107449	0.181501	1.27854
USF1	-1.27825	0.412295	4.3475	19.7057	0.00767352	0.181501	1.27825
LATS2	1.27775	2.4246	6.34988	24.9289	0.0047816	0.181501	1.27775
AK055370	1.27755	2.42426	3.5697	10.5577	0.0245376	0.187736	1.27755
ILK	-1.27718	0.4126	7.61464	16.0241	0.0114645	0.181501	1.27718
NLE1	-1.27678	0.412716	3.80431	17.4897	0.0096905	0.181501	1.27678
CRABP2	-1.27594	0.412955	7.34765	11.3859	0.0214945	0.184879	1.27594
RNF144B	1.27528	2.42047	3.44587	11.0406	0.0226939	0.186378	1.27528
RNF11	1.27528	2.42045	7.63575	18.9597	0.00827952	0.181501	1.27528
RAD1	1.2748	2.41966	5.65147	10.1776	0.0261428	0.18993	1.2748
S100A3	-1.27435	0.413412	3.22223	7.40652	0.0441081	0.215315	1.27435
C9orf16	-1.27311	0.413768	3.99594	7.41283	0.0440493	0.215311	1.27311
STX10	-1.27297	0.413807	4.56884	20.9303	0.00680784	0.181501	1.27297
TRAF2	-1.27295	0.413812	3.27931	6.83576	0.0499403	0.224922	1.27295
TSPO	-1.27291	0.413824	6.55063	20.7868	0.00690181	0.181501	1.27291
RBM42	-1.27124	0.414302	5.14513	19.3585	0.00794739	0.181501	1.27124
SFXN3	-1.27097	0.414381	6.43887	26.5417	0.00420384	0.181501	1.27097
SNTA1	-1.27011	0.414629	4.2955	7.08315	0.0472841	0.219667	1.27011
ZNF74	-1.26948	0.414809	2.86984	13.5879	0.0441232	0.215315	1.26948
SCAND1	-1.26916	0.414902	3.82604	13.5763	0.0156418	0.181663	1.26916
HK1	-1.26883	0.414996	7.57444	19.366	0.00794132	0.181501	1.26883
AP4B1	-1.26769	0.415323	4.03115	12.9966	0.0169449	0.182092	1.26769
NDUFAF3	-1.26748	0.415386	4.92363	18.2963	0.00887738	0.181501	1.26748
POLDIP2	-1.26678	0.415585	5.56711	19.1407	0.00812639	0.181501	1.26678
SH3BP5L	-1.26672	0.415603	5.22764	8.06863	0.0384942	0.206634	1.26672
RPS14P3	-1.2665	0.415666	5.18079	13.9501	0.0148761	0.181663	1.2665
THBD	-1.26644	0.415685	5.47577	7.16894	0.0464104	0.218672	1.26644
NR2F6	-1.26579	0.415871	4.0726	18.5911	0.00860434	0.181501	1.26579
PSMC5	-1.2655	0.415956	6.84593	12.497	0.0181956	0.182716	1.2655
TSC22D4	-1.26392	0.41641	5.0662	20.0029	0.00744959	0.181501	1.26392
FBXW5	-1.26386	0.416428	5.64991	22.6614	0.00580426	0.181501	1.26386
MRPL38	-1.26286	0.416718	4.69082	18.2078	0.00896173	0.181501	1.26286
DCTN3	-1.26227	0.416887	5.41935	24.9567	0.00477071	0.181501	1.26227
HECA	1.26221	2.39863	5.87208	8.20171	0.0374905	0.204954	1.26221
TXNRD2	-1.26218	0.416913	3.98911	15.7654	0.0118249	0.181501	1.26218
DNAJC17	-1.26179	0.417026	3.16042	14.1224	0.023642	0.186939	1.26179
ZBTB1	1.26153	2.3975	6.38173	28.8971	0.00352436	0.181501	1.26153
NEU3	-1.26122	0.417191	2.9639	13.1617	0.0378853	0.205336	1.26122
RAB18	1.26018	2.39526	7.38995	15.1913	0.0126849	0.181501	1.26018
DYNLL1.AS1	-1.26016	0.417498	3.16972	13.8849	0.0232724	0.186872	1.26016
KATNB1	-1.25951	0.417686	3.51557	14.2893	0.0142267	0.181501	1.25951
ROBO3	-1.25926	0.41776	2.98735	14.0263	0.0356248	0.202627	1.25926
TRIOBP	-1.2589	0.417863	6.89101	25.9312	0.00441023	0.181501	1.2589
E4F1	-1.25875	0.417907	3.63608	14.6732	0.0135397	0.181501	1.25875
RPS2	-1.25842	0.418002	7.81536	16.2628	0.0111456	0.181501	1.25842
TMEM220	1.25808	2.39177	3.13438	10.2295	0.0287637	0.194223	1.25808
ACAT2	-1.25782	0.418175	4.81439	9.03184	0.0320008	0.198086	1.25782
ZNF720	1.25747	2.39077	4.35895	14.1837	0.0144245	0.181663	1.25747
LOX	1.25681	2.38967	10.1518	14.6866	0.0135165	0.181501	1.25681
AGBL5	-1.25676	0.418482	4.70324	18.5985	0.00859759	0.181501	1.25676
TBL3	-1.25628	0.418621	4.52465	13.7218	0.0153372	0.181663	1.25628
ETFB	-1.2561	0.418675	5.50706	24.6044	0.00491141	0.181501	1.2561
ZNF672	-1.25607	0.418684	4.05975	12.2279	0.0189247	0.182716	1.25607
PI4KA	-1.25582	0.418754	5.78551	22.6362	0.00581733	0.181501	1.25582
MIIP	-1.25525	0.41892	2.91174	9.59217	0.0441073	0.215315	1.25525
GOT1	-1.25482	0.419045	5.22517	16.4368	0.010921	0.181501	1.25482
SNRNP200	-1.25458	0.419116	7.58572	18.7712	0.00844341	0.181501	1.25458
PHF10	1.25451	2.38587	5.96555	23.5334	0.00537719	0.181501	1.25451
DANCR	-1.25392	0.419306	3.93642	9.02836	0.0320213	0.198086	1.25392
TVP23B	1.25356	2.38428	5.03548	18.7313	0.00847869	0.181501	1.25356
ARRB1	-1.25315	0.419531	4.05414	10.1978	0.0260537	0.18993	1.25315
HDDC3	-1.25311	0.419544	3.52324	15.2323	0.0126207	0.181501	1.25311
SIGMAR1	-1.25293	0.419594	6.07492	9.22654	0.0308809	0.196166	1.25293
CFH	1.25288	2.38317	6.5497	11.2533	0.0219442	0.185141	1.25288
PRPF19	-1.2528	0.419633	6.14595	12.3321	0.0186375	0.182716	1.2528
C9orf89	-1.2526	0.419692	4.03016	15.559	0.0121243	0.181501	1.2526
PTCD1	-1.25253	0.419711	3.0929	14.597	0.0284957	0.194223	1.25253
ODF2	-1.25078	0.420221	5.76024	11.5604	0.0209225	0.184512	1.25078
PARVB	-1.25065	0.42026	5.26339	10.1292	0.026358	0.190578	1.25065
ZNRF2	1.25009	2.37856	3.71015	13.9783	0.0148206	0.181663	1.25009
EHBP1	1.24969	2.3779	8.48282	9.30417	0.03045	0.195058	1.24969
C19orf43	-1.2489	0.420769	5.86011	25.5031	0.00456364	0.181501	1.2489
ACTN4	-1.2485	0.420886	9.34963	12.2491	0.0188655	0.182716	1.2485
SART1	-1.24846	0.420897	5.52363	15.2084	0.0126581	0.181501	1.24846
RNF181	-1.24789	0.421064	4.96181	21.5845	0.00640147	0.181501	1.24789
FRS2	1.24773	2.37467	5.50325	21.0413	0.00673634	0.181501	1.24773
GALK1	-1.24733	0.421227	3.73726	16.2062	0.01122	0.181501	1.24733
IFFO1	-1.24628	0.421534	5.32151	10.9695	0.0229527	0.186453	1.24628
ADH5	1.24621	2.37217	8.23469	12.062	0.0193949	0.182716	1.24621
SPEF2	1.24578	2.37147	3.70849	9.40398	0.0299085	0.194739	1.24578
MYO9B	-1.24553	0.421754	6.55453	14.2507	0.0142986	0.181659	1.24553
ACTR5	-1.24551	0.42176	2.89322	12.5692	0.0466542	0.218914	1.24551
MLST8	-1.24408	0.422177	4.34376	17.5882	0.00958568	0.181501	1.24408
FAM110B	1.24371	2.36806	4.31744	14.4254	0.0139777	0.181501	1.24371
SLC3A2	-1.24361	0.422314	6.13537	7.10443	0.0470652	0.219576	1.24361
PLEKHA1	1.24354	2.36779	5.5128	23.2279	0.00552159	0.181501	1.24354
MARCKS	1.24351	2.36773	9.22046	12.2092	0.0189766	0.182716	1.24351
TOMM40L	-1.24349	0.422349	3.8097	9.76031	0.0280838	0.194155	1.24349
DOCK2	-1.24324	0.422422	2.92467	12.6501	0.0434057	0.214418	1.24324
LARP6	-1.24314	0.422453	5.99752	10.5103	0.0247299	0.188287	1.24314
PRMT1	-1.24274	0.422568	6.33506	19.5043	0.00783072	0.181501	1.24274
TCF3	-1.24244	0.422656	5.92834	19.6227	0.00773773	0.181501	1.24244
TANK	1.24195	2.36518	6.61698	23.1324	0.00556783	0.181501	1.24195
RPSA	-1.24191	0.422813	7.01856	16.7309	0.0105559	0.181501	1.24191
NOP10	-1.24155	0.422917	5.85812	11.2132	0.0220826	0.185178	1.24155
DOT1L	-1.24096	0.423092	4.35658	10.4267	0.0250742	0.188287	1.24096
ATPAF2	-1.24061	0.423193	3.71016	13.0766	0.0167559	0.181922	1.24061
MAD2L2	-1.24051	0.423224	4.14864	13.7092	0.0153634	0.181663	1.24051
PSMB6	-1.24041	0.423252	6.08516	23.6207	0.00533694	0.181501	1.24041
TRADD	-1.24025	0.4233	3.53406	9.03787	0.0319652	0.198044	1.24025
SOX12	-1.23974	0.423448	4.65349	16.0063	0.0114887	0.181501	1.23974
POLR2L	-1.23928	0.423583	6.43655	18.7869	0.00842961	0.181501	1.23928
DUS1L	-1.23927	0.423586	4.68898	16.7828	0.0104932	0.181501	1.23927
APEH	-1.2391	0.423637	5.97856	18.2746	0.00889789	0.181501	1.2391
ACTR1B	-1.23907	0.423647	5.7088	20.2551	0.00726683	0.181501	1.23907
AF079515	1.23856	2.35963	6.26488	19.6194	0.00774026	0.181501	1.23856
TUFM	-1.23814	0.423918	6.7204	26.0417	0.00437183	0.181501	1.23814
C19orf55	-1.23791	0.423987	3.01996	13.2743	0.0359688	0.203317	1.23791
IFI27L1	-1.23788	0.423996	3.36136	11.9247	0.0197969	0.182716	1.23788
LYSMD3	1.23785	2.35848	6.05672	25.5815	0.00453499	0.181501	1.23785
GSS	-1.23784	0.424008	5.71412	21.1134	0.00669048	0.181501	1.23784
TAF1C	-1.23754	0.424095	3.59163	12.2727	0.0188004	0.182716	1.23754
PSMD3	-1.23752	0.424101	6.44853	11.2974	0.0217932	0.184879	1.23752
SMARCB1	-1.23728	0.424172	5.62804	26.0278	0.00437662	0.181501	1.23728
BCAT2	-1.23674	0.42433	4.33212	9.71899	0.0282871	0.194155	1.23674
TRAPPC2L	-1.23603	0.42454	4.85049	13.5391	0.0157211	0.181663	1.23603
DHRS4	-1.2353	0.424754	3.74677	14.3308	0.0141501	0.181501	1.2353
PARP1	-1.23504	0.424831	6.77648	8.37744	0.0362216	0.204033	1.23504
EIF3I	-1.23485	0.424886	7.52101	16.7518	0.0105306	0.181501	1.23485
MRPS12	-1.23469	0.424934	3.79663	9.92419	0.0272977	0.192731	1.23469
CROCC	-1.23449	0.424992	3.72107	10.1442	0.0262911	0.19037	1.23449
TMEM120A	-1.23359	0.425258	4.4338	12.3458	0.0186002	0.182716	1.23359
TMEM123	1.23321	2.35089	8.53054	16.491	0.0108524	0.181501	1.23321
CCDC124	-1.2332	0.425374	4.67775	14.2972	0.0142122	0.181501	1.2332
MRPL37	-1.233	0.425433	6.17495	18.5934	0.00860226	0.181501	1.233
RAI14	1.23284	2.35029	8.02761	9.71789	0.0282926	0.194155	1.23284
CKAP5	-1.23272	0.425514	7.78302	7.24632	0.045642	0.217651	1.23272
CCT3	-1.23251	0.425576	7.99801	8.70176	0.0340363	0.200798	1.23251
NOL6	-1.23136	0.425916	5.38087	8.06265	0.0385402	0.206634	1.23136
RAD51D	-1.23114	0.42598	3.25783	8.77834	0.0335478	0.200038	1.23114
JHDM1D	1.23105	2.34738	3.9491	7.66542	0.0417814	0.212503	1.23105
CFLAR	1.23013	2.34588	7.25523	13.1278	0.0166367	0.181922	1.23013
QTRT1	-1.23013	0.42628	3.78257	16.0709	0.0114009	0.181501	1.23013
HGS	-1.22973	0.426397	6.27087	17.2244	0.00998115	0.181501	1.22973
DDX23	-1.22932	0.426518	6.04526	11.884	0.0199182	0.182716	1.22932
ILF3	-1.22858	0.426739	7.7672	9.13692	0.0313893	0.197182	1.22858
EHD1	-1.22809	0.426882	6.25814	14.486	0.0138687	0.181501	1.22809
CASD1	1.22759	2.34176	5.08933	16.5135	0.0108241	0.181501	1.22759
AK056623	1.22756	2.3417	3.22196	8.8339	0.0331997	0.199986	1.22756
FTSJ3	-1.22712	0.427168	5.84161	12.5335	0.0180999	0.182716	1.22712
RNF170	1.22708	2.34092	5.54386	11.0146	0.0227878	0.186378	1.22708
CCM2	-1.2266	0.427322	5.15879	9.53242	0.0292318	0.194567	1.2266
BABAM1	-1.22641	0.42738	5.4472	16.8526	0.0104099	0.181501	1.22641
MRGPRF	-1.22555	0.427635	6.05811	10.4836	0.0248391	0.188287	1.22555
CCT7	-1.22512	0.427762	7.88148	9.81659	0.0278103	0.193842	1.22512
PTBP1	-1.22489	0.427831	7.23798	8.4091	0.0359996	0.203335	1.22489
DNAJB14	1.22451	2.33676	6.28604	23.2686	0.00550201	0.181501	1.22451
FIBP	-1.22427	0.428014	5.81808	22.1018	0.00610421	0.181501	1.22427
TOMM5	-1.22411	0.428061	3.65498	7.01472	0.0479981	0.221058	1.22411
IMP4	-1.22368	0.42819	4.18547	8.95217	0.0324758	0.198967	1.22368
PTPN18	-1.2233	0.428303	4.67206	14.5245	0.0138	0.181501	1.2233
SLC25A1	-1.22298	0.428398	5.70691	15.6101	0.0120493	0.181501	1.22298
NUBP1	-1.22184	0.428736	3.94195	11.1513	0.0222991	0.185604	1.22184
ZDHHC16	-1.22164	0.428796	5.37835	10.2179	0.0259656	0.18993	1.22164
EIF4G1	-1.22155	0.428822	8.77966	8.88366	0.0328923	0.199865	1.22155
FOXRED1	-1.22123	0.428917	3.93132	11.0298	0.0227329	0.186378	1.22123
PAM	1.22108	2.3312	10.1596	8.62068	0.0345645	0.201323	1.22108
UQCRC1	-1.22078	0.42905	6.73221	19.735	0.00765097	0.181501	1.22078
ZFYVE26	-1.22044	0.429151	4.80273	17.7814	0.00938466	0.181501	1.22044
DRAM1	1.22011	2.32965	6.58534	18.5096	0.0086786	0.181501	1.22011
NDUFS3	-1.22008	0.42926	5.38333	21.0631	0.00672242	0.181501	1.22008
RCCD1	-1.21978	0.429349	4.10836	17.0186	0.0102153	0.181501	1.21978
ITPA	-1.21908	0.429556	4.75799	15.5802	0.012093	0.181501	1.21908
IFRD1	1.21871	2.32739	5.65904	14.6115	0.0136468	0.181501	1.21871
ERLEC1	1.21856	2.32714	7.44106	21.6318	0.00637347	0.181501	1.21856
NFE2L3	-1.21829	0.429792	3.07324	8.73716	0.0358636	0.203149	1.21829
DNM2	-1.21793	0.429898	6.7467	24.4953	0.00495616	0.181501	1.21793
ABHD12	-1.21774	0.429956	5.291	13.2585	0.0163378	0.181922	1.21774
SLC4A2	-1.21575	0.430549	6.16954	18.677	0.00852702	0.181501	1.21575
STK40	-1.21563	0.430586	4.51012	15.4564	0.0122772	0.181501	1.21563
PTGES2	-1.2146	0.430893	4.34005	10.5945	0.0243895	0.187434	1.2146
S100A6	-1.21456	0.430905	10.5787	10.4612	0.0249316	0.188287	1.21456
ACIN1	-1.21432	0.430975	7.5377	21.2845	0.00658339	0.181501	1.21432
ANKRD52	-1.21422	0.431006	4.76975	12.0061	0.0195571	0.182716	1.21422
STK25	-1.21405	0.431058	4.96297	20.743	0.00693091	0.181501	1.21405
TAF10	-1.21397	0.43108	4.61369	16.5228	0.0108124	0.181501	1.21397
GOPC	1.21362	2.31918	7.03845	21.2022	0.00663459	0.181501	1.21362
PLAT	-1.2133	0.431281	5.78553	10.8614	0.0233543	0.186872	1.2133
HSD17B11	1.21298	2.31816	5.74182	16.8176	0.0104516	0.181501	1.21298
SOCS5	1.21275	2.31779	7.81135	10.5197	0.0246914	0.188183	1.21275
SMYD5	-1.21241	0.431548	4.79763	16.5487	0.01078	0.181501	1.21241
STK11IP	-1.21138	0.431857	3.80795	13.1408	0.0166067	0.181922	1.21138
GLTPD1	-1.21129	0.431881	3.63563	12.9332	0.0170966	0.182092	1.21129
MMP17	-1.21114	0.431927	2.9974	8.56025	0.0428931	0.214388	1.21114
TSTA3	-1.21089	0.432003	4.48491	14.3075	0.0141931	0.181501	1.21089
VAV2	-1.21083	0.432021	5.18465	16.976	0.0102648	0.181501	1.21083
TAF13	1.21077	2.31462	5.11281	12.0734	0.0193621	0.182716	1.21077
ADSL	-1.21035	0.432163	5.81884	13.7431	0.0152934	0.181663	1.21035
NDUFB8	-1.2102	0.432209	5.74218	15.4525	0.012283	0.181501	1.2102
AACS	-1.21017	0.432218	4.44969	16.5641	0.0107607	0.181501	1.21017
SLC25A39	-1.21014	0.432226	5.5256	14.4303	0.0139687	0.181501	1.21014
AGFG2	-1.20837	0.432757	3.18013	13.446	0.028184	0.194155	1.20837
RIC8A	-1.20834	0.432765	6.6672	23.764	0.00527173	0.181501	1.20834
ZBTB6	1.20725	2.30897	4.65291	13.6611	0.0154632	0.181663	1.20725
PACSIN3	-1.20575	0.433544	4.53415	19.55	0.00779466	0.181501	1.20575
ZNF791	1.20574	2.30656	4.33683	17.5272	0.00965041	0.181501	1.20574
GNAI1	1.20546	2.30611	6.18386	13.6359	0.015516	0.181663	1.20546
PFDN2	-1.20536	0.43366	4.84287	6.95864	0.0485949	0.221996	1.20536
MFSD12	-1.20528	0.433685	4.09343	8.42247	0.0359064	0.203256	1.20528
POR	-1.20492	0.433792	5.60973	17.4138	0.0097724	0.181501	1.20492
ACY1	-1.20486	0.433812	4.05304	13.6859	0.0154116	0.181663	1.20486
TRHDE	-1.20453	0.433912	4.82948	11.3058	0.0217646	0.184879	1.20453
TSPAN17	-1.20428	0.433987	5.46991	16.0507	0.0114283	0.181501	1.20428
ADPRHL2	-1.20414	0.434027	4.31661	9.94144	0.0272168	0.192416	1.20414
DKFZp434J194	-1.20392	0.434095	5.26712	13.5508	0.0156959	0.181663	1.20392
C17orf89	-1.20306	0.434354	3.92669	10.4778	0.024863	0.188287	1.20306
DDB2	-1.203	0.434371	5.32326	16.9361	0.0103113	0.181501	1.203
TMEM256	-1.20297	0.434381	3.83813	10.6042	0.0243509	0.187329	1.20297
GPSM1	-1.20294	0.43439	5.28908	13.2715	0.0163084	0.181922	1.20294
FAM120AOS	-1.20275	0.434448	3.37625	13.9731	0.0172595	0.182092	1.20275
LCA5	1.20219	2.30089	4.14254	7.16061	0.0464942	0.218694	1.20219
EIF2AK3	1.20191	2.30044	5.02221	11.7737	0.0202527	0.183055	1.20191
CAPN10	-1.20147	0.434831	3.2629	12.5736	0.0238108	0.187329	1.20147
ICT1	-1.20126	0.434896	4.22951	10.3669	0.0253253	0.188631	1.20126
MTMR14	-1.20082	0.435028	4.56049	17.6913	0.00947765	0.181501	1.20082
ANXA2	-1.20074	0.435051	10.1728	9.9922	0.0269807	0.192361	1.20074
NAT10	-1.20048	0.435132	5.46851	12.8164	0.0173814	0.182092	1.20048
PSMC4	-1.20046	0.435137	5.88497	11.8489	0.0200238	0.182716	1.20046
CCDC57	-1.20042	0.43515	4.14475	8.60217	0.0346867	0.201603	1.20042
RAD54L2	-1.20032	0.435179	3.45443	14.0888	0.0146056	0.181663	1.20032
PHKA1	-1.19984	0.435324	3.97097	9.72415	0.0282616	0.194155	1.19984
TLR9	-1.19946	0.435437	4.61979	16.2832	0.0111189	0.181501	1.19946
PON2	1.19904	2.29587	6.97702	19.8502	0.00756346	0.181501	1.19904
TBC1D10B	-1.19899	0.435582	5.45493	17.1382	0.0100783	0.181501	1.19899
ARHGEF10L	-1.19882	0.435632	4.92594	8.7691	0.0336062	0.200038	1.19882
ZBTB10	1.19856	2.29511	4.55376	9.90601	0.0273834	0.192773	1.19856
HMGXB3	-1.19819	0.43582	5.73588	18.234	0.00893658	0.181501	1.19819
PKD1	-1.19794	0.435896	5.41134	11.9255	0.0197944	0.182716	1.19794
KIAA1967	-1.1975	0.43603	6.02637	13.3118	0.0162179	0.181922	1.1975
AK123181	-1.19716	0.436133	3.96268	12.4862	0.0182242	0.182716	1.19716
NPAS2	1.19634	2.29158	4.66208	10.6168	0.0243004	0.187329	1.19634
SEC16B	-1.19628	0.436401	3.66269	12.2583	0.01884	0.182716	1.19628
ARL5B	1.19607	2.29115	4.56836	17.0792	0.0101456	0.181501	1.19607
HARS	-1.19605	0.436469	6.23957	13.8109	0.015155	0.181663	1.19605
FAH	-1.19594	0.436502	5.10255	18.8396	0.00838341	0.181501	1.19594
TSR3	-1.19584	0.436531	3.98041	16.2693	0.0111371	0.181501	1.19584
SBF1	-1.19581	0.436542	5.87361	25.294	0.00464136	0.181501	1.19581
OSGEP	-1.19407	0.437069	3.97808	11.2239	0.0220454	0.185178	1.19407
TACC2	-1.19399	0.437092	3.95543	13.9999	0.0147783	0.181663	1.19399
TMEM106B	1.19339	2.2869	6.7549	20.3355	0.00720987	0.181501	1.19339
MRPS16	-1.19332	0.437297	4.2133	9.57884	0.0289926	0.194567	1.19332
MTMR11	-1.19303	0.437382	5.00775	7.21347	0.0459659	0.218307	1.19303
TIPARP	1.19295	2.2862	7.17487	14.1348	0.0145174	0.181663	1.19295
FLII	-1.19268	0.437489	7.00313	16.3476	0.0110354	0.181501	1.19268
MSN	-1.19255	0.437528	9.41102	8.06568	0.0385169	0.206634	1.19255
LSM7	-1.19233	0.437596	4.2853	13.3265	0.0161852	0.181922	1.19233
BMPER	1.19193	2.28458	6.17386	13.8139	0.0151489	0.181663	1.19193
TACO1	-1.19172	0.437779	4.25211	14.4101	0.0140054	0.181501	1.19172
NDUFB7	-1.19154	0.437836	4.85343	20.8229	0.006878	0.181501	1.19154
APLF	1.19147	2.28385	3.48577	11.9861	0.0196157	0.182716	1.19147
BAALC	-1.1912	0.437937	6.22089	7.81763	0.0404949	0.209993	1.1912
IGF2BP1	-1.19091	0.438026	4.53177	11.3894	0.0214829	0.184879	1.19091
U2AF2	-1.19063	0.43811	6.72208	16.4095	0.0109559	0.181501	1.19063
MOV10	-1.18985	0.43835	5.67749	14.9841	0.0130173	0.181501	1.18985
ZNF335	-1.18962	0.438418	4.18831	16.3656	0.0110121	0.181501	1.18962
HSD17B10	-1.18948	0.438461	4.43605	14.0109	0.0147568	0.181663	1.18948
AKR7A2	-1.18936	0.438498	5.40736	12.5727	0.0179979	0.182716	1.18936
ANXA2P2	-1.18875	0.438682	10.589	8.31094	0.0366945	0.2046	1.18875
LPCAT4	-1.18806	0.438894	4.32855	15.431	0.0123154	0.181501	1.18806
PLXNA3	-1.18792	0.438935	6.06877	22.252	0.0060216	0.181501	1.18792
PITPNM2	-1.18725	0.439138	4.02981	11.554	0.0209433	0.184512	1.18725
AL833455	1.18712	2.27698	5.72008	23.6437	0.00532638	0.181501	1.18712
LSS	-1.18691	0.439241	6.5746	12.2653	0.0188208	0.182716	1.18691
ZNF496	-1.1869	0.439244	3.62084	8.99391	0.0322257	0.198256	1.1869
ZNF441	1.18549	2.27441	4.09992	10.9507	0.0230217	0.186453	1.18549
ANKRD54	-1.18537	0.439712	3.86769	10.9894	0.0228797	0.186418	1.18537
UBE2B	1.18487	2.27343	6.3667	19.1439	0.00812372	0.181501	1.18487
GAK	-1.1845	0.439978	5.44648	11.8885	0.0199048	0.182716	1.1845
ALAS1	-1.18426	0.440051	5.22537	11.5202	0.0210524	0.184512	1.18426
CARM1	-1.18418	0.440074	6.20259	16.7553	0.0105264	0.181501	1.18418
HDGFRP2	-1.18376	0.440203	5.40834	22.0644	0.00612505	0.181501	1.18376
CS	-1.18338	0.440319	7.06433	10.8274	0.0234824	0.186872	1.18338
MBOAT7	-1.18319	0.440376	5.86107	9.49493	0.0294271	0.19463	1.18319
SLC35A3	1.18257	2.2698	5.47104	13.0585	0.0167985	0.181922	1.18257
NTHL1	-1.18254	0.440574	3.08455	10.6971	0.039481	0.208403	1.18254
RALY	-1.18214	0.440696	6.12995	14.3327	0.0141467	0.181501	1.18214
PRPF31	-1.18179	0.440804	5.42407	16.8258	0.0104418	0.181501	1.18179
YAF2	1.18159	2.26827	4.38977	13.59	0.0156128	0.181663	1.18159
ACACA	-1.181	0.441047	6.44311	17.3661	0.00982439	0.181501	1.181
TMED5	1.18097	2.26729	7.62778	9.0946	0.0316335	0.197791	1.18097
COQ10B	1.18026	2.26618	5.59365	9.93993	0.0272239	0.192416	1.18026
NR1D1	-1.17962	0.441469	3.48383	9.69075	0.0284273	0.194155	1.17962
IL6ST	1.17952	2.26502	9.60695	8.67275	0.0342239	0.200862	1.17952
PHRF1	-1.17881	0.441716	5.00725	10.2113	0.0259945	0.18993	1.17881
TRIM21	-1.17784	0.442012	4.28942	15.1769	0.0127076	0.181501	1.17784
FRMD4A	-1.17782	0.44202	4.23453	9.47454	0.029534	0.194632	1.17782
GPHN	-1.17726	0.442191	3.72774	11.0941	0.0225017	0.185641	1.17726
NME2	-1.17714	0.442226	3.26659	12.7385	0.0257898	0.189546	1.17714
FMNL3	-1.17669	0.442366	4.17652	12.3374	0.018623	0.182716	1.17669
DHPS	-1.17617	0.442523	4.64791	15.5745	0.0121015	0.181501	1.17617
SLC2A10	1.17573	2.25908	6.49461	10.9122	0.0231642	0.186638	1.17573
ATP6AP2	1.17568	2.259	8.28236	16.7815	0.0104948	0.181501	1.17568
TNRC6C	-1.17534	0.442781	3.81384	10.6923	0.0240028	0.187329	1.17534
R3HCC1	-1.17503	0.442874	4.08519	14.786	0.0133467	0.181501	1.17503
ABHD13	1.17466	2.25739	5.19071	16.7753	0.0105023	0.181501	1.17466
PCGF1	-1.17462	0.442999	3.33618	11.0783	0.0225584	0.185878	1.17462
SIRT6	-1.17341	0.443371	3.2531	12.8282	0.0277262	0.193842	1.17341
DGKQ	-1.17294	0.443518	3.61899	12.7546	0.017535	0.182092	1.17294
APRT	-1.17222	0.443737	5.41671	14.6288	0.0136167	0.181501	1.17222
PPIA	-1.17222	0.443738	7.77456	12.0944	0.0193016	0.182716	1.17222
CDK10	-1.17187	0.443844	4.85176	16.2563	0.0111541	0.181501	1.17187
PLK3	-1.17187	0.443844	4.04402	12.1981	0.019008	0.182716	1.17187
FAM171B	1.17174	2.25283	6.01966	17.1579	0.0100559	0.181501	1.17174
NIN	-1.17169	0.443902	7.28532	8.20569	0.0374611	0.204954	1.17169
PIDD	-1.17149	0.443962	3.73843	11.8107	0.0201395	0.183055	1.17149
PRPF40B	-1.17069	0.444209	4.01873	7.86598	0.0400981	0.208902	1.17069
UROD	-1.17012	0.444385	5.92119	19.3379	0.00796406	0.181501	1.17012
MRPL4	-1.16979	0.444486	4.56526	15.5163	0.0121877	0.181501	1.16979
NAMPT	1.16954	2.2494	6.92527	11.9434	0.0197414	0.182716	1.16954
LARS2	-1.1693	0.444636	4.71138	12.6792	0.0177246	0.182479	1.1693
COX15	-1.1689	0.444761	3.92863	13.76	0.0152586	0.181663	1.1689
CTU2	-1.16775	0.445116	3.17987	9.88378	0.034285	0.200862	1.16775
TRIP6	-1.16761	0.445159	6.38777	22.7919	0.00573738	0.181501	1.16761
GALC	1.167	2.24544	5.44024	14.6914	0.0135082	0.181501	1.167
GTF3C1	-1.16652	0.445496	6.38571	25.327	0.00462897	0.181501	1.16652
ERC1	-1.16581	0.445715	6.40466	19.2883	0.00800444	0.181501	1.16581
TIMM13	-1.16552	0.445804	3.26132	7.58002	0.042529	0.213498	1.16552
SLC39A6	1.16528	2.24277	7.54385	13.5854	0.0156225	0.181663	1.16528
SPSB1	-1.16513	0.445923	4.1519	15.2213	0.0126378	0.181501	1.16513
DNPEP	-1.16497	0.445973	5.03539	17.8155	0.00934974	0.181501	1.16497
CRYBB2P1	-1.1643	0.44618	3.59332	7.48384	0.0433942	0.214418	1.1643
EDC4	-1.16415	0.446226	5.42396	18.4937	0.00869322	0.181501	1.16415
MORF4L1	1.16406	2.24086	7.80967	20.1273	0.00735859	0.181501	1.16406
ATP5G2	-1.16396	0.446287	6.65885	13.4287	0.0159596	0.181922	1.16396
AP1M1	-1.16384	0.446323	6.11065	14.1593	0.0144708	0.181663	1.16384
BX648270	1.16373	2.24036	3.25187	11.5258	0.0318317	0.197922	1.16373
CYSTM1	-1.16353	0.44642	4.64484	14.5894	0.0136855	0.181501	1.16353
ZNF564	1.16343	2.23989	3.41715	12.6068	0.0215093	0.184879	1.16343
ZNF12	1.16325	2.23961	5.64116	23.2133	0.00552862	0.181501	1.16325
XYLT1	-1.1623	0.446801	6.84934	23.6974	0.00530189	0.181501	1.1623
TCTA	-1.16215	0.446845	4.98236	14.1691	0.0144522	0.181663	1.16215
STX4	-1.16202	0.446888	4.98421	18.5885	0.00860665	0.181501	1.16202
SYMPK	-1.16177	0.446964	5.83574	22.1326	0.00608711	0.181501	1.16177
TRMT61A	-1.16119	0.447143	3.60291	8.50993	0.0353053	0.202217	1.16119
PGAP2	-1.16117	0.44715	3.85938	14.3823	0.0140559	0.181501	1.16117
CDR2L	-1.16087	0.447244	4.6484	7.35295	0.0446128	0.215658	1.16087
SAP130	-1.16084	0.447253	4.8697	8.77066	0.0335964	0.200038	1.16084
ZNF276	-1.15927	0.44774	3.85345	13.5537	0.01569	0.181663	1.15927
CLK2	-1.15888	0.447859	4.84538	13.8191	0.0151382	0.181663	1.15888
MTX1	-1.15833	0.448031	3.36853	12.8006	0.0222954	0.185604	1.15833
MFSD10	-1.15827	0.44805	5.33285	18.703	0.0085038	0.181501	1.15827
RUNX1	1.15757	2.23081	7.15223	9.62159	0.0287748	0.194223	1.15757
PSMD9	-1.1572	0.448383	5.51432	12.2659	0.018819	0.182716	1.1572
ASAH1	1.1568	2.22962	6.59419	12.5119	0.0181564	0.182716	1.1568
NSUN5P2	-1.15678	0.448513	3.27569	9.43196	0.0297592	0.194739	1.15678
ZDBF2	1.15674	2.22953	4.9485	8.71471	0.033953	0.200669	1.15674
HIPK3	1.15652	2.22918	6.83211	15.0984	0.0128325	0.181501	1.15652
ADD3	1.15625	2.22878	8.08132	7.0239	0.0479015	0.221058	1.15625
MNF1	-1.15611	0.44872	4.1062	8.92446	0.0326433	0.199118	1.15611
MRPS25	-1.15437	0.449263	3.11156	7.37514	0.0444027	0.215658	1.15437
C18orf32	1.15419	2.2256	5.53256	19.0078	0.00823838	0.181501	1.15419
FAM219A	-1.15407	0.449355	4.29558	13.1197	0.0166555	0.181922	1.15407
PUF60	-1.15377	0.44945	6.07617	11.5066	0.0210966	0.184512	1.15377
CNTN3	1.15374	2.2249	5.16148	10.034	0.0267885	0.192067	1.15374
ACSL4	1.15373	2.22488	8.60902	11.8734	0.0199501	0.182716	1.15373
ECI2	-1.15319	0.449631	6.88335	7.84788	0.040246	0.209177	1.15319
POLR3H	-1.15316	0.44964	3.31914	7.50907	0.0431648	0.214418	1.15316
PMP22	1.1524	2.22284	7.12801	7.37057	0.0444458	0.215658	1.1524
JOSD2	-1.15237	0.449884	3.93561	12.4297	0.018374	0.182716	1.15237
MINK1	-1.15223	0.449928	5.6719	21.9607	0.00618329	0.181501	1.15223
IFT81	1.15168	2.22173	6.07323	11.7004	0.0204794	0.183055	1.15168
PNPO	-1.15157	0.450135	4.65665	11.5202	0.0210524	0.184512	1.15157
PAF1	-1.15157	0.450135	5.64717	17.7008	0.00946777	0.181501	1.15157
PRMT5	-1.15147	0.450165	6.07426	10.1387	0.0263154	0.19037	1.15147
ZC3H12A	1.15146	2.22139	3.81756	7.5719	0.0426011	0.21378	1.15146
LIMK1	-1.15139	0.45019	5.44229	8.84874	0.0331077	0.199986	1.15139
PPP1R12C	-1.15118	0.450256	5.4224	20.3493	0.00720016	0.181501	1.15118
ULK3	-1.15095	0.45033	3.62479	9.185	0.0311151	0.196689	1.15095
ELMOD2	1.15086	2.22046	6.05781	15.3998	0.0123627	0.181501	1.15086
ABCC10	-1.15037	0.45051	4.29199	15.4395	0.0123026	0.181501	1.15037
SLC2A13	1.14926	2.218	4.38155	15.1173	0.0128022	0.181501	1.14926
ZBTB44	1.14913	2.2178	6.03797	10.4963	0.0247872	0.188287	1.14913
FUS	-1.14912	0.4509	7.78483	7.17153	0.0463844	0.218672	1.14912
C12orf10	-1.1491	0.450907	4.70222	16.2281	0.0111911	0.181501	1.1491
MAZ	-1.14873	0.451021	6.18884	18.9448	0.00829226	0.181501	1.14873
ARL2	-1.14843	0.451115	5.44347	17.2967	0.00990073	0.181501	1.14843
ADRM1	-1.14814	0.451206	5.33028	7.45376	0.04367	0.21462	1.14814
KITLG	1.1479	2.2159	8.0952	13.063	0.0167879	0.181922	1.1479
MVP	-1.14734	0.451457	8.12921	16.2516	0.0111602	0.181501	1.14734
DGCR6L	-1.14676	0.451639	3.80233	13.433	0.0159501	0.181922	1.14676
TTLL4	-1.14607	0.451854	3.93169	6.98156	0.0483498	0.221831	1.14607
DNAJC11	-1.14602	0.45187	4.8887	11.365	0.0215646	0.184879	1.14602
ITGAV	1.14593	2.21289	8.39933	16.0642	0.01141	0.181501	1.14593
HEMK1	-1.14556	0.452014	4.60426	7.71713	0.0413378	0.211828	1.14556
TECR	-1.14553	0.452025	4.67386	18.4241	0.00875749	0.181501	1.14553
CXorf23	1.14474	2.21106	3.6673	8.31433	0.0366702	0.2046	1.14474
TMEM99	-1.1447	0.452284	3.66129	12.8371	0.0173306	0.182092	1.1447
METTL22	-1.14408	0.452477	3.8913	8.04647	0.0386651	0.206803	1.14408
MRPL28	-1.144	0.452502	5.28654	20.5572	0.00705618	0.181501	1.144
FGF5	-1.1439	0.452533	7.59391	8.59042	0.0347647	0.201609	1.1439
TMEM98	1.14311	2.20856	6.52238	9.39423	0.0299608	0.194739	1.14311
RNF141	1.14276	2.20803	6.54038	20.0935	0.00738321	0.181501	1.14276
ZMAT3	1.14241	2.2075	7.54326	8.08509	0.038368	0.206293	1.14241
OTUB1	-1.14236	0.453018	5.9186	21.8255	0.00626048	0.181501	1.14236
SLC30A4	1.14234	2.20739	3.68804	8.00362	0.0389985	0.207526	1.14234
SEP15	1.14234	2.20738	7.92605	15.7126	0.0119006	0.181501	1.14234
DPCD	-1.14176	0.453205	3.90659	9.90907	0.0273689	0.192773	1.14176
TIMM44	-1.14155	0.453272	4.38883	15.1782	0.0127055	0.181501	1.14155
RPS21	-1.14144	0.453308	6.65299	19.7505	0.00763911	0.181501	1.14144
XPO6	-1.14141	0.453316	7.04782	15.883	0.0116591	0.181501	1.14141
ATIC	-1.14122	0.453376	6.40881	7.08703	0.0472441	0.219667	1.14122
TRNAU1AP	-1.14119	0.453385	4.49593	17.0047	0.0102314	0.181501	1.14119
MRPL14	-1.14108	0.453422	4.51539	8.38134	0.0361942	0.204017	1.14108
JRK	-1.14079	0.45351	5.12146	18.4441	0.00873892	0.181501	1.14079
LY6K	-1.14075	0.453522	5.10467	12.0935	0.0193042	0.182716	1.14075
MRPL27	-1.13972	0.453847	4.87293	10.474	0.0248787	0.188287	1.13972
C14orf79	-1.13945	0.453932	3.20835	7.58655	0.0424712	0.213453	1.13945
NDUFV1	-1.1393	0.45398	5.94346	21.1257	0.00668271	0.181501	1.1393
TECPR1	-1.13928	0.453985	4.36792	15.9671	0.0115425	0.181501	1.13928
ZBTB7B	-1.13924	0.453999	4.43907	14.4051	0.0140145	0.181501	1.13924
GTF2IRD1	-1.13915	0.454026	3.77843	12.0298	0.0194882	0.182716	1.13915
MVB12A	-1.13901	0.454072	4.04008	11.835	0.0200659	0.18279	1.13901
PEMT	-1.13853	0.454221	3.49881	10.8271	0.0234836	0.186872	1.13853
BAZ2A	-1.13844	0.454249	5.87641	12.9362	0.0170893	0.182092	1.13844
TRIO	-1.13734	0.454597	7.368	12.8216	0.0173686	0.182092	1.13734
DCTN1	-1.13725	0.454624	7.46031	19.9124	0.00751676	0.181501	1.13725
ATG16L2	-1.13683	0.454758	3.77775	8.40301	0.0360422	0.203415	1.13683
UFD1L	-1.13677	0.454778	5.21785	7.15741	0.0465265	0.218697	1.13677
FAM135A	1.13612	2.19789	4.27577	10.2124	0.0259899	0.18993	1.13612
ARF4	1.13603	2.19775	9.12021	10.0334	0.0267912	0.192067	1.13603
DSE	1.13429	2.1951	7.27048	14.3837	0.0140533	0.181501	1.13429
VPS33B	-1.13395	0.455668	4.12881	11.8944	0.019887	0.182716	1.13395
KHSRP	-1.13251	0.456121	6.58316	8.66162	0.0342963	0.200862	1.13251
ZNF567	1.13212	2.1918	3.42423	10.0476	0.0267263	0.192067	1.13212
PCCB	-1.13207	0.456262	4.96319	11.968	0.0196687	0.182716	1.13207
MTOR	-1.13169	0.456382	5.94976	12.348	0.0185943	0.182716	1.13169
FEZ2	1.13153	2.1909	7.29318	11.5872	0.0208368	0.184512	1.13153
DLG4	-1.13147	0.45645	4.81395	8.84596	0.0331248	0.199986	1.13147
TUBG2	-1.1314	0.456472	4.04461	14.0434	0.0146935	0.181663	1.1314
EIF6	-1.13044	0.456777	6.41282	19.8792	0.00754163	0.181501	1.13044
MED24	-1.13029	0.456825	5.47508	14.7702	0.0133736	0.181501	1.13029
ERF	-1.13022	0.456845	4.99775	17.4495	0.00973379	0.181501	1.13022
IPO9	-1.13019	0.456857	7.00846	8.27229	0.0369733	0.20466	1.13019
MRPL54	-1.1301	0.456883	3.81368	10.3714	0.0253063	0.188631	1.1301
PPM1F	-1.12939	0.45711	5.72562	12.2773	0.0187878	0.182716	1.12939
FGD1	-1.12922	0.457164	4.5589	16.6346	0.0106734	0.181501	1.12922
POLG	-1.12884	0.457284	5.13959	17.9234	0.00924068	0.181501	1.12884
MUS81	-1.12852	0.457386	4.5548	14.6873	0.0135153	0.181501	1.12852
SWI5	-1.12826	0.457467	4.41529	15.0911	0.0128441	0.181501	1.12826
LRSAM1	-1.12773	0.457635	4.17472	8.74241	0.0337757	0.200669	1.12773
EEF1D	-1.12768	0.457652	7.32858	16.1084	0.0113504	0.181501	1.12768
PAG1	-1.12689	0.4579	4.31557	9.64999	0.0286314	0.194223	1.12689
NID1	1.12651	2.18331	9.07427	13.5707	0.0156537	0.181663	1.12651
CHKB.CPT1B	-1.12624	0.458107	3.18345	8.38697	0.0377416	0.205202	1.12624
UBE2M	-1.12607	0.458163	4.34183	10.5662	0.024503	0.187736	1.12607
C11orf48	-1.12591	0.458213	4.68394	9.79244	0.0279272	0.194155	1.12591
GNAI2	-1.12489	0.458538	8.14967	16.9465	0.0102991	0.181501	1.12489
CCPG1	1.12447	2.18022	5.02157	7.64224	0.0419825	0.212919	1.12447
PQBP1	-1.12424	0.458742	4.19524	13.3838	0.0160581	0.181922	1.12424
EFTUD2	-1.12419	0.458758	6.35726	10.072	0.0266153	0.19164	1.12419
SMARCD1	-1.12397	0.458829	5.71947	14.9432	0.0130843	0.181501	1.12397
RBM19	-1.12319	0.459078	4.56167	8.3491	0.036422	0.204301	1.12319
ERP44	1.12295	2.17791	6.91943	12.6657	0.017759	0.182479	1.12295
UBA1	-1.12289	0.459173	8.31616	14.3657	0.0140861	0.181501	1.12289
FAM174A	1.12107	2.17508	3.75643	12.4381	0.0183517	0.182716	1.12107
TBCEL	1.12093	2.17487	5.34055	17.2894	0.00990881	0.181501	1.12093
CTBP1	-1.12048	0.459941	4.73771	16.7672	0.010512	0.181501	1.12048
ZNF768	-1.11967	0.460199	4.42116	15.4779	0.0122449	0.181501	1.11967
HNRNPUL2.BSCL2	-1.11929	0.460321	7.32625	12.4553	0.018306	0.182716	1.11929
AGAP3	-1.11887	0.460456	4.96616	17.932	0.00923208	0.181501	1.11887
HINFP	-1.11867	0.460518	3.36439	9.71238	0.0283199	0.194155	1.11867
ALG1	-1.11864	0.460528	4.12597	8.55971	0.0349695	0.201978	1.11864
ZNF627	1.11689	2.16878	4.1624	14.4754	0.0138876	0.181501	1.11689
KLF6	-1.11681	0.461113	8.65184	12.3301	0.018643	0.182716	1.11681
SLC4A5	-1.11646	0.461224	5.73205	21.4551	0.00647907	0.181501	1.11646
PSG5	1.11607	2.16756	6.95979	7.96282	0.0393199	0.208049	1.11607
UCKL1	-1.11512	0.461651	4.14276	14.846	0.0132457	0.181501	1.11512
SGTA	-1.11507	0.461669	5.5326	10.4241	0.0250852	0.188287	1.11507
USP53	1.11498	2.16591	6.66476	12.6134	0.0178927	0.182716	1.11498
RNMTL1	-1.11454	0.461838	3.47019	11.2488	0.0219595	0.185141	1.11454
TBC1D8	-1.11453	0.461843	3.98764	7.63392	0.042055	0.212966	1.11453
HECTD4	-1.11385	0.462058	5.39623	15.3325	0.0124654	0.181501	1.11385
NUDT16L1	-1.11385	0.46206	3.39325	10.8771	0.0259538	0.18993	1.11385
RAB40C	-1.11384	0.462061	3.45544	11.722	0.0217915	0.184879	1.11384
EVI5L	-1.11375	0.462093	4.15498	14.0996	0.0145849	0.181663	1.11375
USP21	-1.11357	0.462151	4.13782	13.4372	0.015941	0.181922	1.11357
GTF3C5	-1.1135	0.462171	5.00628	14.1125	0.0145602	0.181663	1.1135
KIAA0754	-1.11343	0.462194	5.52706	9.34182	0.0302442	0.194972	1.11343
PHB2	-1.1132	0.462267	7.00027	21.2743	0.00658975	0.181501	1.1132
ARHGEF1	-1.11315	0.462282	5.44748	12.6888	0.0177003	0.182479	1.11315
RPL35	-1.11304	0.462319	5.79739	21.3631	0.00653503	0.181501	1.11304
SUOX	-1.11254	0.462479	3.905	13.2411	0.016377	0.181922	1.11254
XYLT2	-1.11237	0.462533	4.94512	14.0469	0.0146867	0.181663	1.11237
PRMT7	-1.11202	0.462645	4.07767	9.65571	0.0286026	0.194223	1.11202
BCR	-1.1118	0.462715	4.56544	15.7222	0.0118868	0.181501	1.1118
C3orf37	-1.11168	0.462753	4.64268	15.3472	0.0124429	0.181501	1.11168
MED22	-1.11143	0.462835	4.67877	12.3999	0.0184541	0.182716	1.11143
ARL6IP4	-1.11143	0.462836	6.02125	21.6058	0.00638885	0.181501	1.11143
UBAP2	-1.11134	0.462865	5.09137	8.27253	0.0369716	0.20466	1.11134
AHCY	-1.11127	0.462888	6.46513	19.7971	0.00760359	0.181501	1.11127
PFDN1	-1.11126	0.462891	5.77324	15.1287	0.0127841	0.181501	1.11126
LOC729020	-1.11073	0.46306	3.17242	7.96215	0.044296	0.215658	1.11073
SF3B3	-1.10998	0.463301	7.77713	11.3648	0.0215651	0.184879	1.10998
UBB	-1.10985	0.463342	8.30393	15.6344	0.0120137	0.181501	1.10985
LHFP	1.10904	2.15702	6.75335	13.913	0.0149497	0.181663	1.10904
LSM10	-1.10812	0.463897	4.04141	11.9616	0.0196876	0.182716	1.10812
SCD5	1.10785	2.15525	4.33901	7.69241	0.041549	0.212278	1.10785
ELF1	1.10759	2.15485	6.02089	11.1972	0.0221384	0.185281	1.10759
CSNK1G3	1.10728	2.15439	6.23077	21.4879	0.00645926	0.181501	1.10728
SPRYD4	-1.10706	0.464241	3.52569	10.2238	0.0259396	0.18993	1.10706
NME6	-1.10692	0.464283	3.55449	10.7912	0.0236201	0.186939	1.10692
WSB1	1.10674	2.15358	7.80008	9.30411	0.0304504	0.195058	1.10674
SLC39A3	-1.10672	0.464348	3.62106	8.50154	0.0353623	0.202217	1.10672
PIK3R2	-1.10649	0.464424	5.83703	18.2493	0.00892203	0.181501	1.10649
MPST	-1.10633	0.464475	4.39343	15.6485	0.0119932	0.181501	1.10633
SNRPD2	-1.10607	0.464558	6.60196	20.9948	0.00676618	0.181501	1.10607
NFATC2IP	-1.10571	0.464674	5.29555	8.77226	0.0335862	0.200038	1.10571
VPS25	-1.10544	0.46476	5.44181	13.2638	0.0163258	0.181922	1.10544
ZDHHC8	-1.1054	0.464774	4.9563	14.3695	0.0140792	0.181501	1.1054
SLC12A9	-1.10513	0.464861	4.54906	16.3505	0.0110316	0.181501	1.10513
MAPK12	-1.10419	0.465162	3.76134	9.54308	0.0291766	0.194567	1.10419
DD413682	-1.10399	0.465229	4.32375	7.48519	0.0433819	0.214418	1.10399
ATG2A	-1.10384	0.465275	4.09903	12.7275	0.0176027	0.182092	1.10384
ZZEF1	-1.10366	0.465335	5.77442	14.5093	0.0138271	0.181501	1.10366
LAMTOR1	-1.10358	0.46536	6.01434	15.0109	0.0129736	0.181501	1.10358
C11orf31	-1.10288	0.465587	4.87594	14.2207	0.0143548	0.181663	1.10288
KLF7	1.10267	2.14752	5.68115	12.1714	0.0190829	0.182716	1.10267
GPS1	-1.10221	0.465804	5.59204	14.4427	0.0139464	0.181501	1.10221
ELP6	-1.10168	0.465974	4.06126	8.68113	0.0341695	0.200862	1.10168
LPCAT2	1.1014	2.14563	5.29802	8.27368	0.0369633	0.20466	1.1014
TMEM59	1.1013	2.14548	8.51232	13.539	0.0157212	0.181663	1.1013
CIB1	-1.10019	0.466455	5.58995	14.7084	0.013479	0.181501	1.10019
DHTKD1	-1.09977	0.46659	4.84486	15.0265	0.0129482	0.181501	1.09977
UTP23	1.09938	2.14263	5.23928	10.7585	0.0237457	0.187047	1.09938
CEP164	-1.0982	0.467099	5.19398	18.3941	0.00878545	0.181501	1.0982
STK11	-1.09802	0.467157	5.12276	16.038	0.0114456	0.181501	1.09802
LMAN2L	-1.09793	0.467187	4.71594	12.0103	0.0195448	0.182716	1.09793
LARGE	-1.09788	0.467203	3.98004	9.27014	0.0306378	0.195937	1.09788
GGA1	-1.09735	0.467373	5.02186	16.2467	0.0111667	0.181501	1.09735
ASNA1	-1.09718	0.467431	5.54602	14.93	0.0131061	0.181501	1.09718
HS1BP3	-1.0971	0.467456	4.13875	9.70331	0.0283648	0.194155	1.0971
GFER	-1.09697	0.467497	3.57051	12.1938	0.0190199	0.182716	1.09697
BRF1	-1.09649	0.467652	4.20498	13.2447	0.0163689	0.181922	1.09649
ADAMTSL1	-1.0958	0.467877	7.83392	9.47238	0.0295454	0.194632	1.0958
EMP3	-1.09546	0.467987	7.07574	11.3271	0.0216923	0.184879	1.09546
WBSCR16	-1.09543	0.467997	3.38484	11.2903	0.0293143	0.194567	1.09543
EXOSC10	-1.09516	0.468083	6.2565	10.006	0.0269172	0.192306	1.09516
PLIN3	-1.09494	0.468156	7.99802	17.2495	0.00995316	0.181501	1.09494
LAYN	1.09461	2.13555	6.97958	12.0203	0.0195158	0.182716	1.09461
FTSJD2	-1.09423	0.468387	5.91987	18.2678	0.00890443	0.181501	1.09423
SMDT1	-1.09389	0.468495	4.11666	13.4701	0.0158695	0.181922	1.09389
GMPPA	-1.09214	0.469066	5.36872	12.5567	0.0180394	0.182716	1.09214
BET1	1.09184	2.13145	5.91821	21.1668	0.00665681	0.181501	1.09184
DIRAS1	-1.09173	0.469198	4.59347	8.76982	0.0336016	0.200038	1.09173
B3GAT3	-1.09096	0.469449	4.34442	13.6749	0.0154344	0.181663	1.09096
NAB2	-1.09077	0.469511	5.18548	9.0781	0.0317295	0.197884	1.09077
LYRM5	1.09028	2.12916	4.69837	15.7303	0.0118751	0.181501	1.09028
LYPLA2	-1.08992	0.469788	3.94789	7.7445	0.0411058	0.211187	1.08992
EFNB2	1.08979	2.12843	4.44419	7.89061	0.0398981	0.208902	1.08979
CHKB	-1.08972	0.469854	4.63824	8.99997	0.0321896	0.198256	1.08972
BC038574	1.08966	2.12824	4.10382	7.30467	0.0450746	0.216868	1.08966
TAB2	1.08958	2.12812	7.3025	14.7582	0.0133938	0.181501	1.08958
NDUFB11	-1.08953	0.469914	5.20342	14.9444	0.0130823	0.181501	1.08953
RNH1	-1.08944	0.469944	7.40946	15.4319	0.012314	0.181501	1.08944
ADAMTS2	1.0894	2.12785	7.21055	7.24112	0.0456931	0.217744	1.0894
PES1	-1.08938	0.469965	5.6892	14.1369	0.0145135	0.181663	1.08938
IPO13	-1.08844	0.47027	4.7615	11.7714	0.0202598	0.183055	1.08844
POLR2F	-1.08828	0.470322	4.54652	13.4658	0.0158788	0.181922	1.08828
MIEN1	-1.08822	0.470341	4.41084	13.5977	0.0155964	0.181663	1.08822
BIN1	-1.08795	0.470428	4.57484	9.63227	0.0287207	0.194223	1.08795
CCDC22	-1.08792	0.470438	3.52383	8.48583	0.0354695	0.202324	1.08792
TENM3	1.08785	2.12558	5.15155	7.76092	0.0409675	0.210869	1.08785
CHMP1A	-1.08754	0.470564	5.97583	17.4233	0.00976205	0.181501	1.08754
NDUFB10	-1.08752	0.47057	5.59108	20.121	0.00736322	0.181501	1.08752
RTKN	-1.08737	0.470618	3.62957	11.1642	0.0222537	0.185604	1.08737
LZTS2	-1.08723	0.470665	5.9298	14.2817	0.014241	0.181501	1.08723
MIA.RAB4B	-1.08702	0.470731	3.49494	8.40287	0.0360431	0.203415	1.08702
ASPSCR1	-1.0863	0.470967	3.26016	11.0257	0.0393886	0.208136	1.0863
MRI1	-1.08581	0.471127	4.64	15.9826	0.0115212	0.181501	1.08581
CLN5	1.08526	2.12175	5.86666	10.5684	0.0244943	0.187736	1.08526
SMARCD2	-1.08402	0.471714	6.30968	10.92	0.0231353	0.186514	1.08402
MAST2	-1.0836	0.471851	6.16021	17.8629	0.00930162	0.181501	1.0836
IGHMBP2	-1.08352	0.471875	3.66672	12.2755	0.0187928	0.182716	1.08352
[truncated: 281 more rows]

## Sheet: Lymphoblasts
Gene name	logFC	FC	logCPM	F	PValue	FDR	absLogFC
HLA.DRA	11.06	2134.91	7.72991	1274.52	3.17e-10	3.7e-06	11.06
HLA.DRB5	10.4527	1401.44	5.31201	143.516	1.9e-06	0.00737701	10.4527
HLA.DMA	10.4116	1362.09	1.7801	55.0645	0.000278825	0.0565169	10.4116
HLA.DQA2	10.1315	1121.76	1.50749	101.701	4.83e-05	0.0386049	10.1315
HLA.DQA1	10.1181	1111.36	8.39323	348.702	5.78e-08	0.00033722	10.1181
AK293020	9.86242	930.861	3.06097	126.572	3.08e-06	0.0089809	9.86242
MTRNR2L1	-9.2426	0.00165082	5.10153	16.4729	0.00352031	0.0992223	9.2426
LINC00200	9.20456	589.995	0.610633	16.3352	0.0064954	0.103625	9.20456
CCR9	-8.92401	0.00205876	2.18411	15.8661	0.00391477	0.0992223	8.92401
CD1D	-8.55238	0.00266366	0.0136263	15.1042	0.00778035	0.106168	8.55238
TSHZ2	7.56225	189.002	2.45103	17.2521	0.00308375	0.0992223	7.56225
HLA.DQB1	7.24089	151.26	6.2131	110.532	5.17e-06	0.0120702	7.24089
SLC6A20	-7.13441	0.00711753	0.456488	13.4992	0.00610066	0.103304	7.13441
SYNPO2	-6.51599	0.0109268	3.60211	9.83793	0.0136016	0.116864	6.51599
L1TD1	-5.77207	0.0182993	1.32225	19.6957	0.00209011	0.0924543	5.77207
ASS1	5.74335	53.5698	3.22212	10.7283	0.0110199	0.112479	5.74335
SORBS2	5.6766	51.1479	1.8411	60.2683	4.96e-05	0.0386049	5.6766
LGSN	-5.57692	0.0209498	0.261035	17.958	0.00274524	0.0990083	5.57692
HLA.DRB6	5.54126	46.5679	1.87181	27.4012	0.000748888	0.0750859	5.54126
ADAM23	5.46849	44.277	3.38948	20.7083	0.00179761	0.0913027	5.46849
KLHL14	-5.15567	0.0280537	3.72082	12.0528	0.00821541	0.107697	5.15567
TMEM120A	5.08177	33.8662	2.04866	38.8602	0.000234011	0.055304	5.08177
FAM21B	-5.00182	0.0312106	1.89004	11.582	0.00909691	0.108733	5.00182
LARP6	4.9762	31.4765	1.3841	19.1135	0.00228536	0.0940793	4.9762
HCAR2	4.95682	31.0564	1.15693	17.8721	0.0027839	0.0990083	4.95682
SERPINA1	4.9301	30.4865	-0.0312945	20.6465	0.00181394	0.0913027	4.9301
MEF2B	4.80615	27.9767	1.62335	10.8319	0.0107609	0.111687	4.80615
THNSL2	4.7059	26.0986	-0.556446	19.8586	0.00203923	0.0922158	4.7059
FLJ00385	4.64512	25.0219	4.06295	6.1076	0.038177	0.155939	4.64512
HCAR3	4.60145	24.2759	3.06623	18.561	0.00249217	0.0969205	4.60145
LINC00184	4.59496	24.1668	0.129446	21.0084	0.00172091	0.0913027	4.59496
IL18RAP	-4.54131	0.0429466	2.53394	8.2787	0.0202576	0.125298	4.54131
MAP2K2	4.49065	22.4813	1.49183	13.3682	0.00626168	0.103625	4.49065
AXIN2	4.43174	21.5817	0.665547	35.6327	0.000314394	0.057481	4.43174
MKRN3	4.40721	21.2179	1.55262	6.19564	0.0371278	0.154371	4.40721
ZFHX4	4.39957	21.1058	-0.538283	16.4768	0.00351792	0.0992223	4.39957
ADCY1	4.38652	20.9157	3.49206	87.6333	1.25e-05	0.0242132	4.38652
PPP4R4	4.37348	20.7276	1.452	18.3708	0.0025687	0.0976188	4.37348
SLC9A5	4.34752	20.3579	-0.123602	15.5452	0.00414585	0.09974	4.34752
LYPD6B	4.28656	19.5156	1.4737	18.5896	0.00248088	0.0969205	4.28656
AFF3	4.20487	18.4414	1.5483	5.56369	0.0455655	0.167321	4.20487
SLC15A3	4.18456	18.1836	0.776152	13.7984	0.00575176	0.101063	4.18456
TRDC	-4.16544	0.0557285	1.22547	16.9927	0.00322115	0.0992223	4.16544
LOC284581	4.11177	17.2888	1.29229	18.8034	0.00239867	0.0958399	4.11177
CCDC85A	4.09641	17.1058	0.469674	10.0866	0.0128103	0.115486	4.09641
CCL3L3	4.09069	17.0381	1.89579	20.6985	0.0018002	0.0913027	4.09069
SERF2	4.07625	16.8684	1.59833	14.0499	0.00547769	0.100769	4.07625
RPL18A	4.06776	16.7694	1.49842	13.2659	0.00639112	0.103625	4.06776
CHAC1	4.03472	16.3897	1.17863	15.9767	0.00383896	0.0992223	4.03472
ETV3L	4.03067	16.3438	0.154713	14.3007	0.00522039	0.100769	4.03067
KCNMA1	4.02174	16.2429	4.73643	20.2042	0.00193634	0.0913027	4.02174
SDC3	4.00644	16.0716	-0.563574	17.8581	0.00279025	0.0990083	4.00644
IL6	3.98617	15.8473	2.84488	11.4366	0.00939285	0.109033	3.98617
ZNF492	-3.96974	0.0638248	0.598142	6.29894	0.0359429	0.15267	3.96974
CKB	3.93434	15.2881	0.383275	11.2554	0.0097786	0.109748	3.93434
EMBP1	-3.87297	0.0682529	0.0462147	7.53811	0.024856	0.133147	3.87297
HLA.DRB1	3.87141	14.6356	5.46959	9.25132	0.015726	0.119747	3.87141
NIPAL4	3.86256	14.5461	1.3578	20.1109	0.00196346	0.0915748	3.86256
MSRB3	3.85738	14.494	1.16905	20.3148	0.00190479	0.0913027	3.85738
GABRA4	-3.85304	0.0692019	3.31258	5.58016	0.0453164	0.167048	3.85304
GIMAP4	3.81943	14.1176	0.105752	7.60738	0.0243735	0.13251	3.81943
AMOT	-3.78698	0.0724446	2.34933	17.673	0.00287605	0.0992223	3.78698
PRKCQ.AS1	-3.75984	0.07382	0.482471	26.7165	0.000812351	0.0750859	3.75984
C1orf21	-3.74257	0.0747093	0.240629	15.7243	0.00401486	0.0994509	3.74257
ARID5A	3.73813	13.3441	1.46244	12.6405	0.00726004	0.104571	3.73813
ADM2	3.73646	13.3287	0.642041	11.3674	0.00953789	0.109617	3.73646
LAMTOR4	3.72833	13.2538	0.300215	17.245	0.00308742	0.0992223	3.72833
CUEDC2	3.72	13.1774	1.64077	12.7817	0.00705148	0.103747	3.72
CNR2	3.70502	13.0413	2.17874	19.4557	0.00216795	0.093334	3.70502
ZBED2	3.69993	12.9954	4.05774	10.8337	0.0107564	0.111687	3.69993
ICAM3	3.66927	12.7221	2.81374	16.7069	0.00338149	0.0992223	3.66927
CCL4L2	3.64983	12.5519	1.43866	19.1781	0.00226259	0.0940793	3.64983
CTSD	3.62525	12.3398	0.128419	12.833	0.00697767	0.103625	3.62525
CCRL1	-3.61958	0.0813577	-0.284531	16.4036	0.00356274	0.0992223	3.61958
TUBA8	3.60256	12.1473	-0.341973	12.1471	0.00805194	0.107087	3.60256
FAM189A1	-3.60088	0.082419	0.993437	6.61254	0.0326273	0.147436	3.60088
ARHGAP29	3.59538	12.0869	3.42876	9.216	0.0158668	0.119747	3.59538
STEAP1B	3.59252	12.0631	0.0464725	12.4784	0.00750897	0.10504	3.59252
SLC35E2	3.57465	11.9146	-0.576218	22.8536	0.00132921	0.0872648	3.57465
TBKBP1	3.56813	11.8608	-0.238953	7.62869	0.0242275	0.131839	3.56813
MXRA7	-3.55284	0.0852095	0.871785	40.9599	0.000195238	0.055304	3.55284
GPX4	3.55174	11.7268	2.31621	15.2204	0.00439729	0.100079	3.55174
ETHE1	3.53902	11.6239	1.57161	17.1281	0.0031485	0.0992223	3.53902
PIGR	3.47107	11.0891	4.33504	15.4613	0.00420897	0.099809	3.47107
GPR18	-3.44269	0.0919704	1.37729	8.32278	0.0200192	0.125298	3.44269
RHOBTB1	-3.42417	0.0931583	0.604023	14.8133	0.00473999	0.100667	3.42417
SEMA5A	3.42241	10.7213	0.92548	5.63147	0.0445511	0.166635	3.42241
MYEOV	3.40506	10.5932	-0.0252711	6.37938	0.0350533	0.151245	3.40506
ENAM	-3.40424	0.0944546	0.459315	9.25556	0.0157092	0.119747	3.40424
IL1R2	3.40186	10.5697	0.761201	30.3086	0.00053934	0.0708305	3.40186
LOC440311	3.39228	10.4997	0.742011	9.08778	0.0163914	0.119968	3.39228
GPR153	3.38789	10.4678	0.250524	15.0499	0.00453686	0.100667	3.38789
UBXN6	3.36953	10.3355	0.202102	7.911	0.0223928	0.129303	3.36953
PHGDH	3.36224	10.2834	3.65202	6.38971	0.0349411	0.150928	3.36224
KCNC4	3.35165	10.2081	0.0318432	17.8052	0.00281444	0.0990693	3.35165
CMKLR1	3.35022	10.1981	2.50027	20.2486	0.00192359	0.0913027	3.35022
KCNN4	3.34544	10.1643	2.31867	17.1235	0.00315095	0.0992223	3.34544
UNC13D	3.31488	9.95127	0.99889	12.7527	0.00709371	0.103973	3.31488
NRG4	3.31274	9.93651	0.669644	9.52329	0.0146928	0.11814	3.31274
PKN1	3.29549	9.81842	1.05103	10.6138	0.0113152	0.11306	3.29549
RHOC	3.29039	9.78377	2.74351	14.7268	0.00481704	0.100667	3.29039
LEPREL1	3.27651	9.6901	4.92366	11.4734	0.00931683	0.108917	3.27651
RPS5	3.27309	9.66712	4.06544	14.1059	0.00541885	0.100769	3.27309
ARL2	3.25526	9.54842	1.54305	12.943	0.00682239	0.103625	3.25526
C17orf61.PLSCR3	3.25499	9.54661	0.515983	13.0658	0.00665425	0.103625	3.25499
CCDC73	-3.25057	0.10507	2.31961	14.3766	0.00514555	0.100769	3.25057
RPL36	3.2485	9.5038	2.56633	12.8164	0.00700139	0.103625	3.2485
LY6E	3.24525	9.48236	2.07799	12.7808	0.0070529	0.103747	3.24525
RPS19BP1	3.23172	9.39389	-0.00998695	9.88902	0.0134342	0.116583	3.23172
HGF	3.22128	9.32614	0.983846	8.60096	0.0185931	0.123962	3.22128
FRMPD2	3.21707	9.29894	1.25802	20.4267	0.00187352	0.0913027	3.21707
RPS19	3.21556	9.28926	5.86461	16.6207	0.00343183	0.0992223	3.21556
ABCA12	3.20935	9.24931	3.50924	47.7115	0.000114569	0.0465717	3.20935
GIT1	3.20294	9.20832	0.714308	7.36345	0.0261271	0.135719	3.20294
CYP4F35P	3.20232	9.20438	-0.195768	8.39129	0.0196555	0.125113	3.20232
BTBD2	3.19948	9.18629	-0.410526	19.492	0.00215595	0.093161	3.19948
PYCR1	3.19816	9.17785	2.56477	12.6159	0.00729715	0.104847	3.19816
FAM65A	3.19693	9.17003	1.7133	14.1607	0.00536209	0.100769	3.19693
BC137484	3.19638	9.16653	2.1124	12.1988	0.00796412	0.106824	3.19638
MAPK3	3.1943	9.15337	1.40069	10.0906	0.012798	0.115486	3.1943
PPM1M	3.19191	9.13817	3.32233	19.8806	0.00203248	0.0922158	3.19191
MYO5B	3.17218	9.01409	1.04075	37.6568	0.000260595	0.0565169	3.17218
RPL8	3.16381	8.96195	4.72606	13.1612	0.00652713	0.103625	3.16381
DTX1	3.16092	8.94402	2.15435	6.28419	0.0361092	0.152738	3.16092
NLRP11	3.1603	8.94015	-0.354904	9.81655	0.0136725	0.116864	3.1603
SREBF1	3.15404	8.90145	0.748675	14.4567	0.00506802	0.100769	3.15404
PLK3	3.15292	8.89456	0.742275	9.49042	0.0148131	0.118617	3.15292
SLC25A1	3.14039	8.81764	0.863956	11.1854	0.00993307	0.110476	3.14039
IL4I1	3.14031	8.81713	0.613134	12.2556	0.00786885	0.106824	3.14031
EF565122	3.13654	8.79415	-0.122228	5.74314	0.0429418	0.163884	3.13654
TYMP	3.12644	8.73275	0.901613	10.0222	0.0130098	0.115486	3.12644
TENM2	3.1223	8.70774	-0.598868	22.0672	0.00148088	0.0889606	3.1223
IL32	3.1219	8.70531	3.35609	11.5174	0.00922694	0.108733	3.1219
TNFSF8	3.11625	8.67132	2.3923	5.74219	0.0429552	0.163884	3.11625
BATF	3.11443	8.66036	1.69538	18.306	0.00259548	0.0983166	3.11443
RPL19P12	3.11381	8.65663	2.75671	13.9022	0.00563666	0.100956	3.11381
PRKCSH	3.10636	8.61209	3.30378	13.8476	0.00569679	0.100974	3.10636
BC016656	3.10611	8.6106	0.184017	14.7044	0.00483724	0.100667	3.10611
MZB1	3.10431	8.59982	2.12019	8.32799	0.0199912	0.125298	3.10431
DQ596646	3.10132	8.58204	0.64355	14.841	0.00471563	0.100667	3.10132
LGALS1	3.09472	8.54288	2.48998	17.0378	0.00319672	0.0992223	3.09472
CXCL12	3.09286	8.53189	3.2976	6.53319	0.0334284	0.148498	3.09286
LOC400043	3.0803	8.45788	1.48104	12.8769	0.00691516	0.103625	3.0803
MEIS2	3.07819	8.44556	2.28726	17.9348	0.00275562	0.0990083	3.07819
FOXP4	3.07708	8.43904	0.408584	19.2724	0.00222989	0.0940793	3.07708
KIF13A	3.07115	8.40442	2.00647	23.1161	0.00128293	0.0868517	3.07115
IL12B	3.06932	8.39375	4.04156	13.0805	0.00663452	0.103625	3.06932
PREB	3.06046	8.34238	0.654981	12.7034	0.00716627	0.10425	3.06046
LINC00189	3.05778	8.32689	-0.0161525	10.3843	0.0119375	0.11388	3.05778
FARSA	3.05776	8.3268	0.750253	10.8694	0.0106692	0.111687	3.05776
MVP	3.04572	8.25759	2.62883	21.1043	0.00169725	0.0913027	3.04572
RGS6	3.04493	8.25309	1.15616	13.0411	0.00668765	0.103625	3.04493
PLD2	3.04453	8.25078	0.407242	14.0739	0.00545235	0.100769	3.04453
AK124682	3.03758	8.21111	0.284039	10.9458	0.0104851	0.111412	3.03758
SCIN	-3.03259	0.122208	1.10129	7.14513	0.0278336	0.138598	3.03259
RABGGTA	3.02876	8.16107	0.545478	9.36368	0.0152884	0.119231	3.02876
TBC1D17	3.02867	8.16057	1.36187	15.7591	0.00398997	0.0993511	3.02867
CASR	3.026	8.14551	0.223283	11.3259	0.00962613	0.109744	3.026
RHOG	3.02192	8.12247	2.53637	14.9069	0.0046583	0.100667	3.02192
RASAL2	3.01981	8.11059	2.27557	5.99286	0.0396012	0.158026	3.01981
PDE1B	3.01517	8.08458	0.594797	11.1538	0.0100037	0.110628	3.01517
LINC00900	3.01123	8.06254	-0.792398	7.15444	0.027758	0.138517	3.01123
CAPG	3.00824	8.0458	0.441547	16.6127	0.00343657	0.0992223	3.00824
GGTA1P	2.99872	7.99292	-0.651428	7.4218	0.0256935	0.13483	2.99872
SYNGR2	2.98645	7.92523	3.77887	17.6275	0.00289766	0.0992223	2.98645
DENND6B	2.98637	7.92477	0.462458	9.74386	0.0139169	0.116864	2.98637
MAD2L2	2.98588	7.92211	0.999171	13.5546	0.0060341	0.102924	2.98588
ATHL1	2.97122	7.842	1.83301	13.9496	0.00558498	0.100956	2.97122
PCED1A	2.96998	7.83528	1.08665	10.928	0.0105276	0.111464	2.96998
CBS	2.96468	7.80653	2.77682	16.5318	0.00348473	0.0992223	2.96468
TNIP3	2.9626	7.79529	3.08415	10.9118	0.0105664	0.111464	2.9626
COL9A3	2.95725	7.76644	0.301065	14.1334	0.00539026	0.100769	2.95725
COPZ2	2.9558	7.75863	0.22532	13.624	0.00595199	0.102097	2.9558
PLXNA3	2.94942	7.72436	0.0466434	9.79863	0.0137322	0.116864	2.94942
PIPOX	2.94503	7.70089	0.214378	6.51803	0.0335843	0.148703	2.94503
PTPRO	-2.93851	0.130443	3.97019	22.0382	0.00148687	0.0889606	2.93851
NBEAL2	2.93709	7.65865	2.27196	13.0425	0.00668571	0.103625	2.93709
DDT	2.93595	7.65261	-0.0384902	12.5874	0.00734037	0.104896	2.93595
FCRL2	-2.93462	0.130795	3.52563	27.2775	0.000759886	0.0750859	2.93462
BCAT2	2.93399	7.64222	0.428079	11.5836	0.00909363	0.108733	2.93399
AK098438	2.92784	7.60972	-0.400961	18.578	0.00248546	0.0969205	2.92784
TSTA3	2.92606	7.60032	0.928425	10.0041	0.0130663	0.115486	2.92606
SCYL1	2.92486	7.59402	0.742299	10.3736	0.0119676	0.114071	2.92486
ULBP1	2.92453	7.59225	1.78608	19.6849	0.00209354	0.0924543	2.92453
NAPSB	2.92395	7.58922	2.73321	20.1224	0.00196012	0.0915748	2.92395
GRN	2.9234	7.58633	1.81973	9.20992	0.0158912	0.119747	2.9234
RLTPR	2.9146	7.54018	0.600359	11.7027	0.00885999	0.107697	2.9146
SYNM	-2.9137	0.132705	2.57507	39.8584	0.000214484	0.055304	2.9137
DMKN	2.91322	7.53296	0.0651794	16.9967	0.00321897	0.0992223	2.91322
ZNF702P	-2.91291	0.132778	1.12219	7.69074	0.0238085	0.131533	2.91291
QPCT	-2.91124	0.132932	2.53122	7.13697	0.0279001	0.13878	2.91124
PTPRK	2.91091	7.52094	2.9986	6.47692	0.0340116	0.149298	2.91091
MRPS18A	2.91074	7.52003	1.31481	14.6332	0.00490216	0.100667	2.91074
LRP6	2.90985	7.5154	4.591	31.9434	0.000453433	0.0681442	2.90985
RASAL3	2.90729	7.50207	1.29608	10.2062	0.0124505	0.115043	2.90729
INO80B.WBP1	2.90687	7.4999	0.895378	16.2908	0.00363322	0.0992223	2.90687
SLC1A5	2.89838	7.4559	3.98109	14.3508	0.00517086	0.100769	2.89838
PTGES2	2.89777	7.45274	0.889443	11.5262	0.00920894	0.108733	2.89777
POMZP3	2.89605	7.44383	0.963457	30.5146	0.000527459	0.0707405	2.89605
AHNAK	2.89149	7.42035	6.79097	50.2749	9.52e-05	0.0465717	2.89149
CD79B	2.88845	7.40477	1.64936	10.4092	0.0118681	0.113667	2.88845
CUL7	2.88443	7.38414	1.9643	9.48379	0.0148375	0.118632	2.88443
MIR21	2.88156	7.36947	1.12022	19.3389	0.00220716	0.0939817	2.88156
DEF6	2.88037	7.36339	1.68341	13.3148	0.0063288	0.103625	2.88037
AK310665	2.8756	7.3391	-0.165642	12.4439	0.00756344	0.10504	2.8756
WDFY3	2.87366	7.32924	0.184603	6.10509	0.0382073	0.155939	2.87366
BRMS1	2.87232	7.3224	0.732252	9.90008	0.0133983	0.116582	2.87232
THBS3	2.87172	7.31938	0.820591	14.3887	0.00513375	0.100769	2.87172
LRCH4	2.8709	7.31523	0.197073	16.1332	0.0037347	0.0992223	2.8709
IDH3G	2.87022	7.31176	0.684445	8.40769	0.0195697	0.125113	2.87022
CCDC159	2.8693	7.3071	0.525535	12.0197	0.00827392	0.107697	2.8693
LOC407835	2.86406	7.28061	0.796912	8.53952	0.0188967	0.124168	2.86406
MET	2.86148	7.26762	1.52959	5.46296	0.0471277	0.169546	2.86148
PLEKHM2	2.86127	7.26653	1.45216	11.1251	0.0100683	0.110972	2.86127
DQ572382	2.85838	7.252	4.04989	19.4101	0.00218317	0.0936438	2.85838
CLPTM1	2.85658	7.24296	1.30061	12.3593	0.00769881	0.105425	2.85658
FPGS	2.85423	7.2312	0.735934	9.23249	0.0158009	0.119747	2.85423
ADM	-2.85391	0.138321	3.24059	6.09111	0.0383776	0.15612	2.85391
IFITM2	2.85283	7.22417	1.49576	13.3334	0.00630535	0.103625	2.85283
LZTFL1	-2.85137	0.138564	5.57133	14.8756	0.00468538	0.100667	2.85137
TLR9	2.85081	7.21405	0.20272	8.93202	0.0170583	0.121174	2.85081
CCDC152	-2.85039	0.138658	5.74482	28.3582	0.000670205	0.074329	2.85039
PLEKHJ1	2.84991	7.20958	0.585392	10.0293	0.0129873	0.115486	2.84991
APRT	2.84891	7.20456	0.593873	6.44608	0.0343366	0.149808	2.84891
GSTP1	2.84627	7.19137	3.07728	16.6132	0.00343623	0.0992223	2.84627
GPR108	2.84459	7.18303	1.24455	10.6765	0.0111522	0.112844	2.84459
FOXO3	2.83443	7.13262	3.81407	26.2877	0.000855532	0.0767807	2.83443
CD27	2.82432	7.0828	0.616031	6.75779	0.0312228	0.144826	2.82432
FLJ13197	2.82402	7.08131	0.136021	10.9695	0.0104287	0.111127	2.82402
USP11	2.82301	7.07636	2.12769	15.5387	0.00415068	0.09974	2.82301
CHRNE	2.82143	7.06861	0.522441	11.4794	0.00930443	0.108881	2.82143
LINC00664	-2.81209	0.142389	0.50545	6.63546	0.0324004	0.147101	2.81209
SH2D3C	2.81152	7.02023	0.736756	11.9323	0.00843048	0.107697	2.81152
TSPAN11	2.79844	6.95688	0.986861	9.67649	0.0141483	0.116864	2.79844
GALE	2.79266	6.92908	0.582813	8.28654	0.0202149	0.125298	2.79266
ANKRD36BP2	2.7923	6.92735	4.60564	12.4461	0.00755992	0.10504	2.7923
CORO1A	2.78151	6.8757	2.7557	10.1226	0.0127007	0.115486	2.78151
LGR4	2.78084	6.87251	3.10913	13.1471	0.00654579	0.103625	2.78084
DNAH1	2.78065	6.8716	1.37866	13.7116	0.00585031	0.101782	2.78065
TPBG	2.78038	6.87034	2.59114	22.5066	0.00139361	0.0887374	2.78038
CAPN1	2.77529	6.84615	2.36394	14.6029	0.00493019	0.100667	2.77529
FAM50A	2.77062	6.82403	2.11831	12.845	0.00696048	0.103625	2.77062
STX4	2.76623	6.8033	2.37306	16.3325	0.00360697	0.0992223	2.76623
DHPS	2.75694	6.7596	2.03637	11.0521	0.0102354	0.111127	2.75694
KIFC2	2.75407	6.74619	-0.302924	12.212	0.0079419	0.106824	2.75407
LOXL2	2.74833	6.71939	0.261728	6.10629	0.0381929	0.155939	2.74833
RNF181	2.74608	6.70891	2.37803	11.8645	0.00855452	0.107697	2.74608
RNF123	2.74354	6.69713	0.216856	9.30614	0.0155106	0.119747	2.74354
RELB	2.7418	6.68904	1.76005	14.034	0.00549448	0.100769	2.7418
SH3GLB2	2.73632	6.66371	0.995155	10.246	0.0123335	0.115043	2.73632
TRIP10	2.73472	6.65631	3.74177	19.3733	0.00219554	0.0938294	2.73472
USP35	2.7332	6.64928	1.02039	20.9804	0.00172787	0.0913027	2.7332
CCS	2.73285	6.64768	0.0121425	11.9602	0.00838015	0.107697	2.73285
C1orf173	2.73254	6.64627	4.47014	8.47154	0.0192401	0.124718	2.73254
RPS11	2.73245	6.64584	7.22443	15.9609	0.00384962	0.0992223	2.73245
CLCN7	2.72825	6.62651	0.425667	17.4293	0.00299409	0.0992223	2.72825
RPS9	2.72149	6.59554	3.37268	11.8787	0.00852844	0.107697	2.72149
UBA7	2.72105	6.59352	2.75721	14.5586	0.00497147	0.100667	2.72105
C12orf44	2.72006	6.58902	0.609723	9.11912	0.0162612	0.119968	2.72006
CDC42BPA	2.71667	6.57356	4.42762	6.36493	0.035211	0.151609	2.71667
MAP4K2	2.71381	6.56052	1.72444	12.1228	0.00809383	0.10743	2.71381
STUB1	2.71371	6.56008	-0.091939	10.0538	0.0129114	0.115486	2.71371
PLXNB2	2.70977	6.54218	1.67146	14.6461	0.00489033	0.100667	2.70977
PDE1C	2.70222	6.50803	-0.292842	12.8532	0.00694884	0.103625	2.70222
ZYX	2.70147	6.50466	1.14253	13.3947	0.00622861	0.103625	2.70147
ATP5G2	2.69687	6.48395	4.26571	11.4423	0.00938092	0.109011	2.69687
PTPN6	2.69671	6.48322	4.81689	14.3978	0.00512485	0.100769	2.69671
XKR9	-2.69564	0.154359	1.48476	24.4632	0.00107472	0.085366	2.69564
FLJ35024	2.69451	6.47333	0.666017	7.08334	0.028342	0.139364	2.69451
TMEM63B	2.69398	6.47095	1.1787	12.9975	0.00674718	0.103625	2.69398
EIF3IP1	2.68941	6.45049	-0.0460427	6.71399	0.0316381	0.14563	2.68941
RGS20	2.6855	6.43304	2.87168	10.5475	0.0114908	0.11306	2.6855
PTPN14	2.6829	6.42145	3.2835	5.43915	0.047507	0.17002	2.6829
CD74	2.68279	6.42096	8.76411	19.9348	0.00201599	0.0922158	2.68279
NAGA	2.679	6.40412	1.30716	8.30075	0.0201379	0.125298	2.679
PCIF1	2.67787	6.39913	0.548617	12.5606	0.00738145	0.104896	2.67787
BCL2L14	2.67676	6.39418	0.584591	9.44572	0.0149786	0.118667	2.67676
CDC14B	2.66463	6.34065	2.48103	6.16666	0.0374691	0.154914	2.66463
HCK	2.66148	6.32683	1.82098	10.3997	0.0118945	0.113667	2.66148
MICAL1	2.65993	6.32004	3.03632	20.2384	0.00192651	0.0913027	2.65993
SEMA4A	2.65801	6.3116	5.18869	17.7949	0.00281915	0.0990693	2.65801
DENND1C	2.65331	6.29111	0.70064	8.61473	0.0185259	0.123962	2.65331
RPS6KA2	2.65238	6.28703	3.28629	8.81232	0.0175942	0.122294	2.65238
MAN2C1	2.64626	6.26043	1.92507	10.0337	0.0129739	0.115486	2.64626
JA429831	-2.64535	0.159834	1.01022	11.6492	0.0089641	0.108028	2.64535
SOX6	2.64366	6.24917	1.07907	13.1588	0.00653027	0.103625	2.64366
DMGDH	2.64285	6.24565	0.732273	7.04595	0.0286552	0.139649	2.64285
TAF10	2.64029	6.23455	1.78901	10.3942	0.0119099	0.113709	2.64029
CXXC1	2.63635	6.21756	1.32496	10.6558	0.0112058	0.112934	2.63635
EIF6	2.63378	6.20651	2.60647	12.7694	0.00706943	0.103747	2.63378
LOC100505702	2.63255	6.20123	0.305293	16.6464	0.00341673	0.0992223	2.63255
RHBDF2	2.62798	6.18159	0.766779	14.9395	0.00463025	0.100667	2.62798
IMP4	2.6255	6.171	1.39992	9.09442	0.0163637	0.119968	2.6255
UNC45A	2.62297	6.16017	1.47491	9.81714	0.0136705	0.116864	2.62297
BATF3	2.62123	6.15275	1.87249	12.6769	0.00720561	0.104302	2.62123
C1orf115	2.6208	6.1509	2.16335	8.51838	0.0190027	0.124483	2.6208
PTGER2	-2.61733	0.162969	1.36373	19.6647	0.00209997	0.0924543	2.61733
ANO9	2.61547	6.12822	0.446382	15.239	0.00438237	0.100079	2.61547
FLNA	2.61495	6.12602	2.68813	13.4442	0.00616762	0.103625	2.61495
PCYT2	2.61078	6.10834	0.610234	8.59942	0.0186006	0.123962	2.61078
SIRT2	2.60846	6.09854	1.03441	8.74231	0.0179174	0.122687	2.60846
FHL3	2.60707	6.09264	-0.0409494	8.435	0.0194279	0.124964	2.60707
GRAMD1A	2.60374	6.07859	1.55633	14.5385	0.00499026	0.100667	2.60374
EU250752	2.60353	6.07773	-0.335385	9.31807	0.0154642	0.119708	2.60353
SPATA31D1	2.60131	6.06836	-0.519125	15.5367	0.00415218	0.09974	2.60131
A2M	2.59993	6.06256	0.129765	15.6325	0.0040813	0.09974	2.59993
PPP1CA	2.59803	6.0546	3.45807	12.4413	0.00756751	0.10504	2.59803
FTL	2.59124	6.02616	6.72195	10.1206	0.0127066	0.115486	2.59124
RUFY4	2.5868	6.00764	1.48846	6.66987	0.0320636	0.146606	2.5868
PPP1R15A	2.58372	5.99484	4.24499	22.4366	0.00140708	0.0887374	2.58372
RIMS3	2.58279	5.99098	2.08689	6.52265	0.0335366	0.148703	2.58279
DLGAP1.AS5	2.58132	5.98489	0.875958	8.27887	0.0202567	0.125298	2.58132
NAV1	2.5787	5.974	1.53797	20.8735	0.00175486	0.0913027	2.5787
NUCB1	2.57528	5.95985	2.42762	9.44153	0.0149942	0.118667	2.57528
SLC2A6	2.5736	5.95293	0.642498	7.8314	0.0228918	0.129898	2.5736
CYTH4	2.57192	5.94599	1.19379	10.5334	0.0115285	0.11306	2.57192
TAF6	2.56804	5.93005	0.668353	8.33167	0.0199715	0.125298	2.56804
LINC00494	2.56584	5.92101	2.26345	11.7661	0.00873873	0.107697	2.56584
EEF1G	2.56542	5.91925	5.72419	15.9845	0.00383362	0.0992223	2.56542
MAL	2.56332	5.91067	0.782746	14.0231	0.00550612	0.100769	2.56332
LY9	2.56158	5.90354	4.14124	19.2586	0.00223463	0.0940793	2.56158
FLII	2.56013	5.89761	3.04706	12.8443	0.00696155	0.103625	2.56013
AK097190	2.55951	5.89508	2.95312	8.56136	0.0187881	0.123962	2.55951
TSC22D4	2.55913	5.89351	0.31421	9.4469	0.0149742	0.118667	2.55913
MAPK12	2.55763	5.88738	-0.801656	10.0681	0.0128673	0.115486	2.55763
PQBP1	2.55666	5.88344	0.88098	9.13713	0.0161869	0.119968	2.55666
OSBPL7	2.55656	5.88305	0.604991	8.94381	0.0170067	0.121174	2.55656
NR1H2	2.55068	5.85911	0.236796	13.291	0.00635907	0.103625	2.55068
STXBP2	2.54811	5.84868	2.6319	14.9071	0.00465808	0.100667	2.54811
ZFP112	-2.54616	0.17121	1.86019	8.96653	0.0169076	0.120995	2.54616
SART1	2.54603	5.84024	0.385844	8.96017	0.0169353	0.120995	2.54603
CD79A	2.54535	5.83751	3.91389	13.6174	0.00595977	0.102097	2.54535
TAGLN2	2.54533	5.83742	5.09734	13.8417	0.00570343	0.100974	2.54533
ARHGAP44	2.54221	5.8248	2.69769	6.64835	0.0322738	0.146684	2.54221
ENPP6	2.54208	5.82428	0.47421	8.49301	0.0191308	0.124623	2.54208
SOCS3	2.54089	5.81947	3.43993	13.4338	0.00618032	0.103625	2.54089
EGLN2	2.5385	5.80983	0.258221	6.29906	0.0359416	0.15267	2.5385
EPHB1	2.53744	5.80556	3.4329	8.45849	0.0193069	0.124789	2.53744
NLRP14	2.53343	5.78945	0.146043	9.62846	0.0143163	0.11713	2.53343
NEK8	2.5293	5.77291	0.364577	9.89959	0.0133998	0.116582	2.5293
DMPK	2.52786	5.76714	0.658602	11.7961	0.00868212	0.107697	2.52786
BEX2	2.52745	5.76551	1.81714	18.4721	0.00252759	0.0973249	2.52745
LINC00954	2.5271	5.76412	2.13705	11.4451	0.00937517	0.109011	2.5271
C1orf85	2.52596	5.75958	0.0762966	7.17194	0.0276166	0.13822	2.52596
TRPV2	2.52248	5.74567	2.32722	15.881	0.0039045	0.0992223	2.52248
STK25	2.52073	5.73873	0.592903	7.22976	0.0271559	0.137632	2.52073
BLK	2.51682	5.72321	4.03408	11.5915	0.00907787	0.108733	2.51682
TNIP1	2.5133	5.70924	5.57556	15.2082	0.00440709	0.100079	2.5133
CACNB1	2.50826	5.68932	-0.467338	8.93319	0.0170532	0.121174	2.50826
LPAR2	2.5049	5.67611	0.280634	10.8245	0.0107791	0.111687	2.5049
RGS9	2.50096	5.66063	0.593998	9.75984	0.0138627	0.116864	2.50096
TUFM	2.49547	5.63913	3.17358	9.27125	0.0156472	0.119747	2.49547
F2R	-2.4948	0.177415	4.49499	11.4113	0.0094454	0.109108	2.4948
SAMD12	2.49226	5.62661	4.01688	39.618	0.000218997	0.055304	2.49226
CERS4	2.49158	5.62395	1.61889	14.0762	0.00544996	0.100769	2.49158
THOP1	2.49131	5.6229	1.4936	11.8593	0.00856414	0.107697	2.49131
LILRA4	2.48772	5.60891	-0.477161	15.0274	0.0045557	0.100667	2.48772
ROCK1P1	2.48393	5.5942	1.73209	24.1018	0.00112615	0.0856338	2.48393
MAN2B1	2.48326	5.59159	3.25093	11.4801	0.00930296	0.108881	2.48326
CD200R1	-2.48076	0.17915	4.20258	12.7879	0.0070426	0.103747	2.48076
PTPN23	2.47989	5.57855	0.897952	10.5535	0.0114746	0.11306	2.47989
RAB1B	2.4757	5.56239	2.01032	10.5804	0.0114032	0.11306	2.4757
CDC34	2.47531	5.56086	0.0903466	7.55849	0.0247128	0.133089	2.47531
IFI35	2.47504	5.55984	2.33426	9.73935	0.0139322	0.116864	2.47504
CLSTN3	2.47376	5.5549	2.43285	17.0074	0.00321319	0.0992223	2.47376
SLC35B2	2.47188	5.54765	3.07702	19.9455	0.00201274	0.0922158	2.47188
CLASRP	2.47173	5.54707	0.585005	7.71646	0.0236374	0.131435	2.47173
NRN1	-2.47144	0.180312	1.14098	5.30479	0.0497209	0.173491	2.47144
RAB37	2.4713	5.54542	0.751946	6.91076	0.0298252	0.142029	2.4713
CYC1	2.46783	5.5321	1.65254	8.27342	0.0202864	0.125298	2.46783
PTGS2	2.46599	5.52505	-0.0318528	9.87803	0.01347	0.116583	2.46599
SYVN1	2.46544	5.52295	2.24776	8.74667	0.0178971	0.122687	2.46544
CLLU1OS	2.46413	5.51792	3.00737	7.38211	0.0259875	0.135416	2.46413
ACAP1	2.46039	5.50364	2.79097	10.4613	0.011724	0.11342	2.46039
ZSWIM8	2.45943	5.49999	2.39347	11.7142	0.00883795	0.107697	2.45943
SLC10A2	2.45886	5.49782	-0.588558	7.29736	0.0266294	0.136502	2.45886
SHKBP1	2.45639	5.48842	1.45645	8.27331	0.020287	0.125298	2.45639
TRIB3	2.45087	5.46747	3.69899	9.4798	0.0148522	0.118632	2.45087
FCER2	2.45054	5.46621	5.75051	19.1062	0.00228793	0.0940793	2.45054
CLIP2	2.44717	5.45345	1.7423	14.2121	0.00530957	0.100769	2.44717
CABYR	2.44415	5.44205	2.60325	10.6729	0.0111616	0.112844	2.44415
WDR83OS	2.44281	5.43701	1.87116	9.08364	0.0164087	0.119968	2.44281
LSP1	2.43871	5.42157	4.24199	16.9571	0.00324061	0.0992223	2.43871
TBC1D9	2.43801	5.41894	3.03836	36.0149	0.000303244	0.057481	2.43801
DUS1L	2.43745	5.41684	1.38925	8.23478	0.0204988	0.125338	2.43745
MIF4GD	2.43413	5.4044	0.846158	11.1193	0.0100816	0.110972	2.43413
POTEF	2.43194	5.39618	0.494236	10.1274	0.0126861	0.115486	2.43194
ANKHD1.EIF4EBP3	2.42591	5.37369	0.982563	15.0528	0.00453448	0.100667	2.42591
APEH	2.42222	5.35993	2.52947	9.98221	0.0131353	0.115486	2.42222
MRPS34	2.41906	5.34824	0.248866	8.72274	0.0180091	0.122944	2.41906
MIAT	2.41776	5.3434	5.58405	11.2869	0.00971017	0.109748	2.41776
RPP25L	2.41589	5.3365	-0.224059	9.66083	0.0142028	0.116864	2.41589
LOC101241902	-2.41017	0.188134	0.314706	10.2652	0.0122776	0.11502	2.41017
CES3	2.40739	5.30514	-0.51069	11.2534	0.00978293	0.109748	2.40739
DL492607	2.40544	5.29797	2.67103	13.2588	0.00640032	0.103625	2.40544
PRDX2	2.40336	5.29035	1.21595	6.05853	0.038778	0.156701	2.40336
MAF1	2.40198	5.28529	2.15275	12.4453	0.00756121	0.10504	2.40198
NDUFV1	2.3989	5.27401	2.37922	8.27869	0.0202577	0.125298	2.3989
POU2F3	2.39735	5.26836	0.089982	19.0243	0.00231725	0.0942001	2.39735
BMF	2.39722	5.26786	5.76474	56.7348	6.18e-05	0.0423816	2.39722
RPL10	2.39331	5.25363	5.12667	17.5997	0.00291092	0.0992223	2.39331
CPXM1	2.39326	5.25341	0.52839	6.1032	0.0382303	0.155939	2.39326
POLD4	2.38992	5.24129	2.60497	16.4776	0.00351744	0.0992223	2.38992
UNC93B1	2.38958	5.24003	0.222588	9.51594	0.0147196	0.118274	2.38958
TNFSF12	2.38836	5.23561	-0.483562	11.9079	0.00847497	0.107697	2.38836
INO80B	2.38425	5.22072	0.891394	10.1406	0.0126464	0.115486	2.38425
AKAP8L	2.38039	5.20678	3.29584	15.7418	0.00400232	0.0993511	2.38039
CD52	2.37852	5.20004	4.87229	24.3672	0.0010881	0.085366	2.37852
KLK1	2.37656	5.19298	1.94893	17.8825	0.00277919	0.0990083	2.37656
PLXNB1	2.37527	5.18831	-0.269616	9.97324	0.0131637	0.115561	2.37527
OVGP1	2.37152	5.17487	1.79128	12.4052	0.007625	0.105086	2.37152
AK096314	-2.37104	0.193306	1.40914	7.39303	0.0259062	0.135276	2.37104
KCNC3	2.37036	5.17071	1.86777	8.25242	0.0204014	0.125338	2.37036
IGFLR1	2.36953	5.16771	1.02489	11.3592	0.00955517	0.109617	2.36953
PALLD	2.36728	5.15967	0.905825	7.51074	0.02505	0.133208	2.36728
ZNF93	-2.36236	0.194473	4.62199	36.9743	0.00027735	0.0565169	2.36236
PRKD2	2.35989	5.1333	1.88762	12.2063	0.00795147	0.106824	2.35989
RBM10	2.35522	5.11671	1.4763	6.81499	0.0306907	0.143515	2.35522
SF3A2	2.35382	5.11178	0.358151	6.81846	0.0306588	0.143515	2.35382
PPAN	2.34768	5.09005	0.445234	9.17437	0.0160348	0.119768	2.34768
ELOF1	2.34283	5.07295	0.257553	7.12585	0.027991	0.138806	2.34283
C1orf122	2.34194	5.06982	0.620156	10.1137	0.0127278	0.115486	2.34194
MTFP1	2.34023	5.06382	0.944096	6.9278	0.0296745	0.141544	2.34023
PRDX5	2.33948	5.0612	2.88584	10.5061	0.011602	0.113301	2.33948
HSD17B10	2.33648	5.05069	1.66782	7.32699	0.0264027	0.136241	2.33648
IRF7	2.33559	5.04758	-0.204125	8.84991	0.0174237	0.122123	2.33559
CIB1	2.33453	5.04385	2.10299	9.05976	0.0165089	0.120137	2.33453
RPL29	2.33309	5.03884	2.26296	10.0311	0.0129819	0.115486	2.33309
AK023809	2.33294	5.03831	0.190701	6.82097	0.0306357	0.143515	2.33294
FBXO6	2.33233	5.03617	0.686874	6.8261	0.0305887	0.143515	2.33233
CST3	2.3318	5.03433	-0.479642	10.513	0.0115834	0.113281	2.3318
C11orf68	2.33077	5.03073	0.11792	10.9691	0.0104298	0.111127	2.33077
C12orf10	2.33	5.02805	0.916447	10.2122	0.0124326	0.115043	2.33
SCAP	2.3279	5.02074	1.38258	7.96719	0.0220488	0.129295	2.3279
LAMTOR2	2.32769	5.02002	0.279396	6.4959	0.0338135	0.149121	2.32769
SLC29A2	2.32622	5.01488	0.53792	9.02217	0.0166682	0.120649	2.32622
C6orf223	2.32578	5.01337	2.54155	21.7116	0.00155653	0.0897316	2.32578
SF3B5	2.32306	5.00392	0.951518	7.00442	0.0290084	0.140452	2.32306
SMPD1	2.32212	5.00066	0.776308	10.3657	0.01199	0.114071	2.32212
NCDN	2.31974	4.99241	0.026285	8.10815	0.0212145	0.127183	2.31974
MGC39372	2.31801	4.98644	1.70966	18.7064	0.00243552	0.0966712	2.31801
ATP6V0D1	2.31764	4.98515	1.67278	9.88093	0.0134605	0.116583	2.31764
CCNE2	-2.31758	0.200604	3.77671	22.1996	0.00145387	0.0889606	2.31758
C19orf53	2.31661	4.98162	1.42996	8.84889	0.0174282	0.122123	2.31661
TRAPPC1	2.31233	4.96684	3.33884	12.6002	0.00732097	0.104896	2.31233
BIN3	2.31138	4.96358	0.428204	9.57476	0.014507	0.117457	2.31138
GRINA	2.31115	4.96279	3.54716	14.0109	0.00551909	0.100769	2.31115
TEX264	2.30541	4.94309	0.0295874	5.95967	0.0400257	0.158872	2.30541
CD19	2.30417	4.93882	4.03043	17.4227	0.0029974	0.0992223	2.30417
KCTD11	2.30416	4.93881	0.693849	7.09349	0.0282576	0.139224	2.30416
ARRDC2	2.30288	4.93442	0.634458	10.993	0.0103733	0.111127	2.30288
VPS51	2.30055	4.92647	1.01796	10.8969	0.0106025	0.111642	2.30055
NCF4	2.29992	4.92431	0.992581	7.66029	0.0240129	0.131553	2.29992
EMP3	2.29883	4.9206	2.28871	8.03608	0.021636	0.128236	2.29883
FAM49A	-2.29866	0.203252	3.68034	5.90772	0.0407019	0.160266	2.29866
TNFRSF8	2.29448	4.90577	2.9494	8.35887	0.0198266	0.12528	2.29448
ST6GALNAC6	2.292	4.89735	2.02777	10.9755	0.0104145	0.111127	2.292
IL1R1	2.28809	4.88409	4.64949	7.6926	0.023796	0.131533	2.28809
SSR4	2.27997	4.85668	3.17355	9.64178	0.0142694	0.11713	2.27997
FAHD2B	2.27956	4.85529	1.15744	11.762	0.0087466	0.107697	2.27956
FANK1	2.27834	4.8512	0.4082	6.22822	0.0367489	0.153729	2.27834
TCIRG1	2.27821	4.85076	0.794534	6.35444	0.0353262	0.151693	2.27821
CYB561A3	2.27767	4.84895	1.27898	9.73827	0.0139359	0.116864	2.27767
C5AR1	2.27746	4.84825	1.22881	7.07418	0.0284183	0.139364	2.27746
UBA52	2.27531	4.84102	5.78797	14.5681	0.00496256	0.100667	2.27531
OCEL1	2.27485	4.83946	-0.223165	7.36769	0.0260953	0.135614	2.27485
EDF1	2.2725	4.83161	2.67878	9.80651	0.0137059	0.116864	2.2725
SYCP2	-2.27145	0.207121	4.08185	5.87372	0.0411523	0.160761	2.27145
FAM160B2	2.27121	4.82728	0.872253	6.93672	0.029596	0.141457	2.27121
UPB1	2.27048	4.82484	2.20496	28.2099	0.000681696	0.074329	2.27048
U2AF1L4	2.26957	4.8218	0.0915478	7.03363	0.0287594	0.139836	2.26957
CDK10	2.26947	4.82146	0.306253	7.07578	0.0284049	0.139364	2.26947
SPIB	2.2658	4.80921	4.58163	24.9521	0.00100971	0.083644	2.2658
UCP2	2.26522	4.80726	4.79218	14.7017	0.00483972	0.100667	2.26522
NDUFB11	2.26481	4.80592	2.14057	9.02229	0.0166677	0.120649	2.26481
LRRC61	2.26249	4.79821	1.67e-05	10.3121	0.0121423	0.114541	2.26249
CYTH2	2.2623	4.79755	1.29295	9.95653	0.0132168	0.115766	2.2623
HAVCR2	2.25895	4.78644	1.17561	12.2392	0.00789621	0.106824	2.25895
FAM167A	2.25877	4.78583	2.48631	11.1855	0.00993269	0.110476	2.25877
SNX8	2.2579	4.78294	1.65625	10.8103	0.0108143	0.111754	2.2579
MARK4	2.25536	4.77453	1.55618	12.1066	0.00812165	0.107494	2.25536
SOCS2.AS1	2.2553	4.77435	1.39674	23.9649	0.00114644	0.0857403	2.2553
MINK1	2.25407	4.77027	1.8486	9.25276	0.0157203	0.119747	2.25407
KIF21B	2.25374	4.76918	3.00952	9.34924	0.0153438	0.119424	2.25374
FADS2	2.2494	4.75486	4.35148	11.4174	0.00943269	0.109108	2.2494
MYO18A	2.24867	4.75246	2.89937	11.4179	0.00943162	0.109108	2.24867
FCRL4	-2.24835	0.210464	4.80254	10.4971	0.0116264	0.113301	2.24835
ARFGAP2	2.24719	4.74756	2.21494	10.6559	0.0112055	0.112934	2.24719
MYBBP1A	2.24679	4.74624	0.972622	7.78702	0.0231762	0.130446	2.24679
KCND1	2.2467	4.74598	0.295542	11.2947	0.0096932	0.109748	2.2467
TANGO2	2.24465	4.73922	1.2716	12.7737	0.00706307	0.103747	2.24465
DMWD	2.24212	4.7309	0.423057	11.1781	0.00994921	0.11055	2.24212
GRK6	2.24105	4.72742	0.814617	6.78652	0.0309541	0.144266	2.24105
PDAP1	2.23928	4.72162	1.36154	7.30138	0.0265986	0.136502	2.23928
SLC7A5	2.23842	4.71881	4.34487	10.0706	0.0128595	0.115486	2.23842
INO80E	2.23761	4.71617	1.22698	7.24915	0.0270036	0.137241	2.23761
NFKBID	2.23715	4.71464	2.69335	15.9157	0.00388052	0.0992223	2.23715
STX10	2.23709	4.71446	-0.377604	6.04433	0.0389542	0.156904	2.23709
VPS18	2.23664	4.71297	0.48655	7.34312	0.0262804	0.135984	2.23664
GMIP	2.23433	4.70545	2.46692	15.2508	0.00437297	0.100079	2.23433
DNAJC6	2.23216	4.69835	2.23879	16.0038	0.00382065	0.0992223	2.23216
PPP1R12C	2.23124	4.69538	0.0473862	7.57918	0.0245685	0.133012	2.23124
HELZ2	2.23048	4.6929	1.24395	11.5467	0.00916755	0.108733	2.23048
MAP7D2	2.23036	4.69251	2.24168	6.09638	0.0383134	0.155969	2.23036
BTG1	2.22739	4.68287	1.83579	9.20421	0.0159141	0.119747	2.22739
XKRX	2.22713	4.68201	-0.433644	9.20288	0.0159195	0.119747	2.22713
ZNF581	2.22627	4.67921	1.53486	12.4316	0.00758288	0.10504	2.22627
QPRT	2.22556	4.67692	2.65234	10.0146	0.0130333	0.115486	2.22556
FAAH2	2.22425	4.67266	2.15103	16.9806	0.00322775	0.0992223	2.22425
KCNIP2	2.22323	4.66937	1.3023	14.9108	0.00465494	0.100667	2.22323
ECI1	2.2214	4.66347	0.0822983	7.54433	0.0248122	0.133089	2.2214
TFEB	2.22102	4.66224	2.60308	14.8808	0.0046809	0.100667	2.22102
UBC	2.22043	4.66034	7.52129	15.7028	0.00403028	0.0995438	2.22043
GNB2L1	2.21861	4.65446	7.62847	16.9318	0.00325454	0.0992223	2.21861
ADRBK1	2.21731	4.65026	3.37515	14.1643	0.00535843	0.100769	2.21731
DLG5	2.21504	4.64293	1.84737	13.14	0.00655508	0.103625	2.21504
LGALS9	2.2141	4.63993	2.65028	9.8519	0.0135556	0.116864	2.2141
ITPK1	2.21341	4.63771	2.08839	8.03388	0.021649	0.128236	2.21341
RPS6KA1	2.21203	4.63327	4.3541	12.8517	0.00695102	0.103625	2.21203
DUSP2	2.21191	4.63289	5.04049	21.7868	0.00154013	0.0897316	2.21191
NKAPL	-2.21157	0.2159	-0.251174	12.6682	0.00721846	0.104359	2.21157
ZER1	2.21144	4.63137	1.68265	15.2848	0.00434588	0.100079	2.21144
SLC16A13	2.20682	4.61655	-0.654468	6.66491	0.0321119	0.146634	2.20682
KIAA0754	-2.20236	0.217282	1.00398	10.9711	0.0104249	0.111127	2.20236
PTMS	2.19881	4.59101	1.73782	16.2113	0.00368397	0.0992223	2.19881
ALDH4A1	2.19718	4.58583	-0.335072	7.67878	0.0238885	0.131533	2.19718
AARS	2.19677	4.58452	6.7081	16.3408	0.00360178	0.0992223	2.19677
ZNF730	-2.19509	0.218379	2.11316	6.26619	0.0363134	0.153056	2.19509
MVK	2.19324	4.5733	1.00665	9.39252	0.0151786	0.119231	2.19324
TSEN54	2.19319	4.57315	-0.361196	5.39138	0.0482794	0.171191	2.19319
NCF1	2.19312	4.57293	1.6835	8.1253	0.0211158	0.126896	2.19312
DNAJC4	2.19272	4.57167	0.377817	5.38271	0.0484213	0.171191	2.19272
RNF40	2.19186	4.56893	2.30957	9.91563	0.013348	0.116341	2.19186
TNKS1BP1	2.19142	4.56756	1.416	12.8135	0.00700563	0.103625	2.19142
CADM1	2.19133	4.56727	4.21748	15.6953	0.00403568	0.0995438	2.19133
MFSD10	2.1908	4.56559	0.986521	14.8342	0.00472157	0.100667	2.1908
ADRM1	2.19038	4.56425	0.646472	7.22704	0.0271773	0.13768	2.19038
TRPT1	2.1881	4.55705	-0.250018	8.06609	0.0214593	0.127724	2.1881
BAX	2.18744	4.55496	2.34901	12.2056	0.00795259	0.106824	2.18744
USP20	2.18676	4.55281	0.433789	6.84035	0.0304585	0.143385	2.18676
HLA.C	-2.18533	0.219863	6.39909	23.7709	0.00117597	0.0868358	2.18533
BAK1	2.18407	4.54434	2.42856	13.3794	0.00624765	0.103625	2.18407
LENG8	2.18383	4.54359	4.8804	14.2943	0.00522677	0.100769	2.18383
CALCOCO1	2.18313	4.54139	4.16839	21.3252	0.00164428	0.0909794	2.18313
WDTC1	2.18226	4.53864	3.00781	13.4998	0.0060999	0.103304	2.18226
C10orf55	2.18152	4.53632	1.39018	10.8106	0.0108135	0.111754	2.18152
LRRC33	2.18031	4.53251	1.42934	10.3029	0.0121687	0.114586	2.18031
CELSR1	2.17773	4.5244	0.316312	5.93857	0.0402987	0.159526	2.17773
TECR	2.17734	4.52318	0.0171594	5.79766	0.0421828	0.162318	2.17734
PPP4C	2.17648	4.52049	1.90011	10.5525	0.0114773	0.11306	2.17648
FMNL1	2.17531	4.51684	3.14093	11.127	0.0100642	0.110972	2.17531
CAMTA2	2.17443	4.51409	1.62605	8.21134	0.0206289	0.125484	2.17443
VAT1	2.16874	4.49629	1.76303	13.7086	0.00585376	0.101782	2.16874
ACSF3	2.16691	4.49061	1.14788	10.8661	0.0106771	0.111687	2.16691
GPR114	2.16321	4.47909	2.64682	7.55557	0.0247332	0.133089	2.16321
FBXW4	2.16206	4.47554	1.83922	11.2201	0.00985601	0.110176	2.16206
NR2C2AP	2.16111	4.4726	-0.163494	7.54482	0.0248088	0.133089	2.16111
MAP3K12	2.1597	4.46823	0.136491	8.58377	0.0186774	0.123962	2.1597
DGAT1	2.15875	4.46527	-0.427828	6.9884	0.0291461	0.140632	2.15875
AARD	2.15829	4.46386	-0.0166147	6.116	0.0380753	0.155923	2.15829
PPP2R5B	2.15678	4.45918	1.31448	9.29234	0.0155644	0.119747	2.15678
CD82	2.15623	4.45748	3.736	14.0507	0.00547679	0.100769	2.15623
NEURL4	2.15526	4.45448	0.571409	7.19684	0.027417	0.13822	2.15526
BTNL9	2.15423	4.45132	1.58143	7.16635	0.0276617	0.138236	2.15423
KLHL7.AS1	-2.15263	0.224902	1.14027	17.1658	0.00312863	0.0992223	2.15263
CTBP1	2.15143	4.44266	0.846365	10.4451	0.0117686	0.113574	2.15143
FHOD1	2.14939	4.43641	1.81852	8.64455	0.0183813	0.123962	2.14939
PHF1	2.14812	4.4325	1.13181	12.4765	0.00751205	0.10504	2.14812
RASGRF1	2.14765	4.43104	1.9463	6.04882	0.0388983	0.156871	2.14765
FAIM3	2.14426	4.42067	4.43784	15.8421	0.00393154	0.0992223	2.14426
MAD1L1	2.14337	4.41793	0.39004	9.20585	0.0159075	0.119747	2.14337
JAM3	2.14101	4.4107	0.40905	5.49763	0.0465825	0.16852	2.14101
ABHD4	2.1408	4.41007	3.23536	16.1878	0.00369915	0.0992223	2.1408
ZSCAN30	2.13746	4.39986	0.366562	8.33974	0.0199284	0.125298	2.13746
FLYWCH1	2.13686	4.39804	0.11285	7.24874	0.0270068	0.137241	2.13686
NCF1C	2.13483	4.39185	-0.198819	6.83919	0.030469	0.143385	2.13483
STAT6	2.13441	4.39059	4.01513	14.0551	0.00547223	0.100769	2.13441
DGKG	2.13408	4.38956	2.45191	7.95047	0.0221505	0.129295	2.13408
PBXIP1	2.13229	4.38412	4.0236	15.9385	0.0038649	0.0992223	2.13229
TNFAIP2	2.13132	4.38119	4.29637	26.9658	0.000788502	0.0750859	2.13132
TSTD1	2.13099	4.38018	1.19659	8.5011	0.0190898	0.124536	2.13099
TTC21A	2.13042	4.37845	1.12031	17.233	0.00309361	0.0992223	2.13042
NAPA	2.12861	4.37296	3.11865	15.9164	0.00388004	0.0992223	2.12861
DNASE2	2.12652	4.36662	3.52115	16.2892	0.00363427	0.0992223	2.12652
MTHFR	2.12617	4.36557	0.0956562	10.6821	0.0111379	0.112801	2.12617
HDAC5	2.12366	4.35799	0.0926454	8.40836	0.0195662	0.125113	2.12366
CD97	2.11996	4.34682	2.8169	11.8657	0.00855238	0.107697	2.11996
HMG20B	2.11956	4.34562	1.40756	8.82155	0.0175521	0.122263	2.11956
INHBE	2.11701	4.33795	1.65649	5.44968	0.0473387	0.169775	2.11701
MKL1	2.11695	4.33776	0.701025	5.5517	0.045748	0.16758	2.11695
PRMT1	2.11592	4.33465	3.40459	10.0338	0.0129735	0.115486	2.11592
INPPL1	2.11452	4.33046	3.51533	11.1049	0.0101144	0.110972	2.11452
MYL6B	2.11435	4.32994	1.07341	8.49962	0.0190973	0.124536	2.11435
ACSS2	2.11272	4.32506	3.52417	11.262	0.00976423	0.109748	2.11272
PSMD8	2.11216	4.32338	3.51907	9.01704	0.0166901	0.120649	2.11216
CLDN15	2.11017	4.31743	0.225421	9.24175	0.015764	0.119747	2.11017
ADA	2.10963	4.31579	4.082	23.0931	0.00128691	0.0868517	2.10963
RPS2	2.10961	4.31575	6.1487	14.628	0.004907	0.100667	2.10961
EXOC7	2.10822	4.31159	2.71993	9.2421	0.0157626	0.119747	2.10822
COL9A2	2.1048	4.30137	2.37396	14.8424	0.00471437	0.100667	2.1048
PLOD3	2.10414	4.29941	0.401169	6.3438	0.0354433	0.151835	2.10414
SESN2	2.10341	4.29723	4.00205	16.5054	0.00350062	0.0992223	2.10341
SLC4A2	2.10282	4.29548	-0.229919	9.31735	0.015467	0.119708	2.10282
SNRPD2	2.1011	4.29035	4.3064	10.5746	0.0114186	0.11306	2.1011
RPL18	2.09881	4.28356	5.99327	15.2954	0.00433752	0.100079	2.09881
PINK1	2.09828	4.282	-0.286896	10.3199	0.0121199	0.114541	2.09828
DOCK9	-2.09531	0.234018	4.8971	5.91313	0.0406308	0.160257	2.09531
COX6B1	2.09444	4.2706	4.39588	10.1917	0.0124934	0.115043	2.09444
TRIM28	2.09381	4.26875	2.90107	6.82401	0.0306078	0.143515	2.09381
UQCRC1	2.09227	4.2642	2.96051	7.38712	0.0259501	0.135282	2.09227
LONP1	2.09128	4.26126	1.96948	5.5934	0.0451173	0.166957	2.09128
CREB3L1	2.09024	4.25818	0.71537	12.4269	0.00759027	0.10504	2.09024
MYO1C	2.08757	4.25032	3.77209	18.1966	0.00264145	0.0990083	2.08757
RPS10	2.08605	4.24583	3.15294	10.8518	0.0107122	0.111687	2.08605
CDIP1	2.08314	4.23729	1.04792	7.67927	0.0238852	0.131533	2.08314
UNC119	2.08261	4.23573	2.93886	15.426	0.00423599	0.0998409	2.08261
SGSM3	2.07933	4.22612	1.56574	6.99309	0.0291057	0.140611	2.07933
COL4A4	2.0793	4.22603	4.0748	6.4617	0.0341715	0.149474	2.0793
CLEC2B	-2.07883	0.236707	6.099	25.3375	0.000961889	0.0833309	2.07883
GLTSCR2	2.07877	4.22447	3.86343	17.3183	0.00304988	0.0992223	2.07877
NLE1	2.0784	4.22338	0.575577	8.38489	0.0196891	0.125113	2.0784
SEPT3	2.07764	4.22115	2.60439	8.08475	0.0213503	0.127479	2.07764
NRSN2	2.07707	4.2195	0.871234	7.33815	0.026318	0.135984	2.07707
TGM2	2.07699	4.21925	1.95223	8.4152	0.0195306	0.125113	2.07699
BCKDK	2.07668	4.21837	1.37514	6.75846	0.0312165	0.144826	2.07668
PARVG	2.07661	4.21814	3.55934	16.4271	0.00354828	0.0992223	2.07661
HMHA1	2.07532	4.21438	1.75765	11.7306	0.00880636	0.107697	2.07532
P2RX4	2.07519	4.21399	2.83801	23.2104	0.0012668	0.0868517	2.07519
TUBB6	-2.07474	0.237378	4.12693	8.96617	0.0169092	0.120995	2.07474
RPS16	2.07088	4.20142	5.04427	12.9313	0.00683875	0.103625	2.07088
USE1	2.06625	4.18797	-0.376481	7.31134	0.0265222	0.136502	2.06625
MRPL12	2.06534	4.18534	1.10915	5.29155	0.0499461	0.173723	2.06534
UHRF1	-2.06444	0.239078	3.94902	29.667	0.000578553	0.0718083	2.06444
TIMM17B	2.06391	4.18118	0.553459	7.19397	0.02744	0.13822	2.06391
LOC100130476	2.06287	4.17816	2.13952	6.98013	0.0292175	0.140845	2.06287
ZBTB32	2.06196	4.17553	3.33478	10.9969	0.0103641	0.111127	2.06196
NFATC2	2.06059	4.17157	5.33554	7.67436	0.0239182	0.131553	2.06059
CD28	-2.06054	0.239726	5.26723	9.58019	0.0144876	0.117457	2.06054
PPP2R4	2.05965	4.16885	2.80893	8.65687	0.018322	0.123849	2.05965
ENOX1	2.05803	4.16417	0.193334	12.0511	0.00821839	0.107697	2.05803
MAP3K14	2.05525	4.15615	1.87729	7.35618	0.0261818	0.135875	2.05525
CXCR5	2.05189	4.14649	1.99849	6.10414	0.0382189	0.155939	2.05189
CDC37	2.05181	4.14625	3.25233	8.91005	0.0171551	0.121501	2.05181
AKT1S1	2.05073	4.14315	0.931078	9.64701	0.0142511	0.11709	2.05073
ITPR3	2.05057	4.14269	2.78421	13.9855	0.00554632	0.100956	2.05057
NEFH	-2.046	0.242155	1.00141	5.64931	0.044289	0.166416	2.046
B4GALT3	2.04337	4.12208	3.25099	7.82745	0.022917	0.129898	2.04337
ZFYVE19	2.03985	4.11204	0.361372	7.34475	0.0262681	0.135984	2.03985
ARHGEF25	2.03869	4.10872	1.10453	11.6733	0.00891704	0.107697	2.03869
ARMC7	2.0379	4.10647	0.0385282	7.24088	0.0270684	0.137367	2.0379
S100A4	2.03744	4.10518	2.02477	8.57574	0.018717	0.123962	2.03744
CSRP2	-2.03711	0.243652	0.53145	5.6748	0.0439178	0.165768	2.03711
HAX1	2.03132	4.08778	4.84196	9.18318	0.015999	0.119768	2.03132
R3HCC1	2.03084	4.08643	0.541474	7.57602	0.0245905	0.133069	2.03084
FBXO44	2.02986	4.08365	1.28834	13.4105	0.0062091	0.103625	2.02986
TMC6	2.02941	4.08237	2.35412	16.0351	0.00379963	0.0992223	2.02941
SPINT1	2.02905	4.08135	-0.0641902	7.51982	0.0249854	0.133208	2.02905
NRG2	2.0286	4.08008	0.520436	11.1562	0.00999834	0.110628	2.0286
TMEM259	2.02829	4.0792	0.786097	7.40065	0.0258497	0.135181	2.02829
STAT5A	2.02636	4.07375	5.51495	23.2674	0.00125718	0.0868517	2.02636
NUCB2	-2.02626	0.245491	7.36578	47.6493	0.000115097	0.0465717	2.02626
ANXA1	-2.02509	0.245691	4.04338	10.9715	0.0104241	0.111127	2.02509
IL2RA	2.0238	4.06655	5.3983	10.9206	0.0105453	0.111464	2.0238
PMVK	2.02326	4.06501	1.8741	5.55196	0.045744	0.16758	2.02326
RALGDS	2.02259	4.06312	2.53267	12.1431	0.00805886	0.107087	2.02259
AAAS	2.02159	4.06032	2.28478	9.20034	0.0159297	0.119747	2.02159
SLC6A16	2.02131	4.05951	1.131	8.29611	0.020163	0.125298	2.02131
ARHGAP23	2.01934	4.05399	0.0874533	6.00697	0.0394225	0.157676	2.01934
TNFRSF10B	2.01912	4.05335	2.73881	11.1247	0.0100693	0.110972	2.01912
ATF4	2.01558	4.04343	7.30767	14.1899	0.00533217	0.100769	2.01558
PSENEN	2.00961	4.02672	1.40804	7.78809	0.0231693	0.130446	2.00961
TMEM132B	2.00844	4.02347	-0.103347	6.83023	0.0305509	0.143435	2.00844
SELPLG	2.00488	4.01357	0.371954	6.8168	0.0306741	0.143515	2.00488
ARL6IP4	2.00222	4.00617	2.5794	8.59113	0.0186413	0.123962	2.00222
EML3	2.00197	4.00548	2.84481	8.28848	0.0202044	0.125298	2.00197
PARVB	1.99976	3.99933	3.79246	11.7932	0.0086876	0.107697	1.99976
NRL	1.99953	3.99871	0.973272	8.55698	0.0188098	0.123962	1.99953
FAHD2A	1.99952	3.99867	1.21537	9.79131	0.0137567	0.116864	1.99952
ZYG11A	1.99952	3.99866	3.378	9.11223	0.0162897	0.119968	1.99952
MSC	1.9984	3.99556	2.5966	14.3901	0.00513235	0.100769	1.9984
AQP3	1.99646	3.99019	-0.169766	5.58639	0.0452226	0.167048	1.99646
FURIN	1.99579	3.98835	2.2746	10.957	0.0104583	0.111228	1.99579
IL23A	1.99493	3.98597	1.98138	7.54688	0.0247942	0.133089	1.99493
MRPL14	1.99396	3.98329	1.77821	7.71737	0.0236314	0.131435	1.99396
C15orf39	1.99279	3.98006	2.00902	7.65467	0.0240509	0.131553	1.99279
ITPKC	1.98928	3.97038	0.767655	7.95622	0.0221154	0.129295	1.98928
DNHD1	1.98764	3.96588	3.68242	11.7097	0.00884662	0.107697	1.98764
CD44	1.98645	3.96262	9.07306	21.2659	0.00165829	0.0909794	1.98645
PILRA	1.98437	3.9569	-0.0962042	6.46515	0.0341352	0.149439	1.98437
CARS	1.98284	3.95271	5.61901	15.5782	0.00412129	0.09974	1.98284
FMNL3	1.9827	3.95233	4.74692	14.5658	0.00496469	0.100667	1.9827
FAM111B	-1.98239	0.253071	7.88522	33.2693	0.000395992	0.0641672	1.98239
ACAA1	1.98199	3.95038	1.65713	6.59887	0.0327636	0.147691	1.98199
GTPBP2	1.98111	3.94797	2.24735	10.314	0.0121369	0.114541	1.98111
SIT1	1.97967	3.94402	2.06881	9.72297	0.0139881	0.116864	1.97967
CYB5R2	1.97953	3.94364	3.53484	6.52991	0.0334621	0.148498	1.97953
CIZ1	1.97919	3.9427	2.42999	9.80805	0.0137008	0.116864	1.97919
TRAF7	1.97892	3.94197	2.03539	7.92461	0.0223089	0.129303	1.97892
PUF60	1.97829	3.94027	1.3646	8.25127	0.0204078	0.125338	1.97829
SIRT3	1.97419	3.92908	0.0969373	8.08766	0.0213333	0.127443	1.97419
GTPBP1	1.97366	3.92763	3.86158	13.2752	0.00637919	0.103625	1.97366
TSPAN33	1.97309	3.92608	5.95894	25.2004	0.000978576	0.083644	1.97309
WDR54	1.97223	3.92374	0.996242	6.60265	0.0327258	0.147597	1.97223
FAM102A	1.97167	3.92222	3.72417	16.6651	0.00340577	0.0992223	1.97167
LRRCC1	-1.96993	0.255266	5.43309	30.5137	0.000527507	0.0707405	1.96993
TMEM147	1.96791	3.91201	1.66892	7.14639	0.0278234	0.138598	1.96791
RANGAP1	1.96628	3.90758	1.77765	5.5001	0.046544	0.168438	1.96628
TUT1	1.96481	3.90361	1.06825	5.48841	0.0467267	0.168731	1.96481
CTDSP1	1.96361	3.90036	0.882832	7.70832	0.0236914	0.131435	1.96361
GAB2	1.96165	3.89507	3.32155	9.66161	0.0142001	0.116864	1.96165
SYT17	1.96057	3.89216	1.49615	9.42719	0.0150479	0.118667	1.96057
HIST1H1C	1.9589	3.88765	1.67304	5.88015	0.0410667	0.160761	1.9589
EIF3G	1.95812	3.88556	3.18127	12.7138	0.00715078	0.104237	1.95812
FIBP	1.95718	3.88301	2.92068	11.7223	0.00882222	0.107697	1.95718
INTS5	1.95586	3.87948	0.791272	6.18041	0.0373067	0.1547	1.95586
MARS	1.95581	3.87934	6.58288	14.9991	0.00457957	0.100667	1.95581
CAPNS1	1.95547	3.87842	5.0464	13.1547	0.00653572	0.103625	1.95547
GTF2F1	1.95513	3.8775	2.83978	11.0032	0.0103494	0.111127	1.95513
LOC100289019	1.95381	3.87396	2.03309	13.6843	0.00588184	0.101945	1.95381
JA429830	-1.95247	0.258374	2.82617	12.9432	0.00682217	0.103625	1.95247
ENO3	1.95087	3.86608	0.395049	8.44371	0.0193829	0.124964	1.95087
PI4KB	1.95019	3.86425	3.06767	12.0375	0.00824232	0.107697	1.95019
HYOU1	1.95011	3.86405	5.9693	11.3091	0.00966223	0.109748	1.95011
RPL3	1.94857	3.85991	7.15123	14.4179	0.0051054	0.100769	1.94857
UBXN11	1.94819	3.85891	4.66511	20.5069	0.00185149	0.0913027	1.94819
CNN2	1.9475	3.85707	3.5698	7.27685	0.0267878	0.13689	1.9475
ACADVL	1.9465	3.85439	4.71309	8.46212	0.0192883	0.124789	1.9465
QARS	1.94604	3.85315	5.06572	12.4217	0.00759867	0.10504	1.94604
USF2	1.94272	3.8443	2.91004	13.0773	0.00663874	0.103625	1.94272
ESCO2	-1.94259	0.260148	6.46097	63.2892	4.15e-05	0.0386049	1.94259
IRF3	1.94111	3.84002	1.87322	9.20453	0.0159129	0.119747	1.94111
SCAMP4	1.94003	3.83713	0.41812	6.444	0.0343587	0.149808	1.94003
DHCR7	1.94	3.83704	3.19744	11.0585	0.0102206	0.111127	1.94
LSAMP	1.93999	3.83702	3.89044	10.525	0.0115512	0.11306	1.93999
LINC00908	-1.93956	0.260696	0.193881	10.4825	0.0116661	0.113301	1.93956
PLD3	1.93913	3.83473	1.08227	8.00812	0.0218024	0.128754	1.93913
CIC	1.93604	3.82655	0.655145	9.38293	0.015215	0.119231	1.93604
DSCC1	-1.93118	0.262215	5.55235	67.0361	3.37e-05	0.0386049	1.93118
IFFO1	1.92987	3.8102	1.26664	10.5789	0.0114071	0.11306	1.92987
F8A1	1.92931	3.80874	1.45375	6.24118	0.0365994	0.153524	1.92931
SFXN3	1.92766	3.80438	0.977352	7.51877	0.0249929	0.133208	1.92766
BEX5	1.92731	3.80346	1.06469	8.16663	0.0208802	0.126244	1.92731
LSS	1.9271	3.80289	3.8266	14.7499	0.00479626	0.100667	1.9271
MOGS	1.92621	3.80056	3.07734	8.87219	0.0173235	0.121973	1.92621
HMOX1	1.92617	3.80044	1.6441	8.14723	0.0209903	0.126472	1.92617
OST4	1.92304	3.79222	3.32939	10.699	0.0110945	0.112585	1.92304
TM7SF2	1.92223	3.79009	-0.326796	5.40657	0.0480321	0.170861	1.92223
ANKRD52	1.9217	3.78869	1.77523	7.76389	0.0233261	0.130714	1.9217
MRPS12	1.92082	3.78637	0.187672	6.251	0.0364868	0.153479	1.92082
NLRC5	1.91984	3.78381	4.47681	14.6903	0.00485002	0.100667	1.91984
FXYD5	1.9197	3.78344	2.58387	8.57539	0.0187187	0.123962	1.9197
HINT2	1.91967	3.78337	1.30664	5.99051	0.0396312	0.158078	1.91967
NARFL	1.91926	3.78229	0.177953	7.4556	0.0254465	0.134514	1.91926
IL18BP	1.91815	3.77937	2.20816	13.2039	0.0064713	0.103625	1.91815
RPS14P3	1.91705	3.77651	4.61915	17.2174	0.00310171	0.0992223	1.91705
TSC2	1.9152	3.77165	1.35393	7.6385	0.0241606	0.131766	1.9152
DOCK4	1.91492	3.77092	1.46849	6.07421	0.0385846	0.156354	1.91492
DENND5A	1.90952	3.75685	5.89331	25.1113	0.000989607	0.083644	1.90952
STXBP5.AS1	1.90899	3.75545	0.428755	10.6979	0.0110974	0.112585	1.90899
SLC25A39	1.90711	3.75057	1.7178	7.14994	0.0277945	0.138598	1.90711
MFSD2A	1.90642	3.74878	2.11805	9.63062	0.0143086	0.11713	1.90642
BC065231	1.90527	3.74579	-0.0476966	11.6858	0.0088928	0.107697	1.90527
FAU	1.90459	3.74402	3.74615	11.241	0.00981011	0.109841	1.90459
CRTC2	1.90428	3.74323	3.08593	7.79527	0.023123	0.13039	1.90428
ECHDC3	1.90396	3.74239	0.448976	6.8967	0.0299503	0.142234	1.90396
LOC79015	1.90347	3.74112	0.366493	10.0434	0.0129437	0.115486	1.90347
UBE2M	1.90226	3.73798	1.35004	5.53933	0.0459372	0.167604	1.90226
GNB2	1.89979	3.73159	1.19511	6.23674	0.0366506	0.153593	1.89979
USP5	1.89745	3.72555	2.92709	10.1702	0.0125575	0.11518	1.89745
ERN1	1.89535	3.72011	1.8705	6.37431	0.0351086	0.15126	1.89535
MICALL1	1.89348	3.7153	1.11154	9.74868	0.0139005	0.116864	1.89348
CDKN1A	1.89186	3.71113	6.0457	20.2015	0.00193712	0.0913027	1.89186
AK128569	1.89104	3.70902	1.37915	11.5435	0.00917395	0.108733	1.89104
FLOT2	1.89009	3.70659	3.05989	8.20435	0.020668	0.12557	1.89009
CHAC2	-1.88647	0.270467	5.0162	31.5376	0.00047306	0.0681442	1.88647
HECTD3	1.88523	3.69411	3.31515	12.8606	0.00693829	0.103625	1.88523
SGSM2	1.884	3.69097	1.2395	9.3421	0.0153713	0.119475	1.884
CYB5R3	1.88332	3.68922	2.30316	8.58963	0.0186486	0.123962	1.88332
LMBR1L	1.88221	3.68638	2.61022	14.2096	0.00531209	0.100769	1.88221
CD9	1.88196	3.68576	3.22439	5.52659	0.0461331	0.167936	1.88196
DNM2	1.88171	3.68512	3.81716	11.3613	0.00955079	0.109617	1.88171
DHFR	-1.87939	0.271799	5.04491	52.5043	8.16e-05	0.0465717	1.87939
KIAA0195	1.87916	3.6786	1.12216	5.77625	0.0424788	0.162866	1.87916
TAZ	1.87838	3.67662	1.38622	7.68936	0.0238177	0.131533	1.87838
SLC3A2	1.87759	3.67461	5.25656	10.0607	0.01289	0.115486	1.87759
FBRS	1.8757	3.66981	2.76359	12.8573	0.00694294	0.103625	1.8757
LOC348761	1.87514	3.66838	0.545271	13.0663	0.00665356	0.103625	1.87514
SLC12A4	1.87485	3.66762	1.17859	5.77212	0.0425362	0.162872	1.87485
MVD	1.87454	3.66685	0.590507	5.44889	0.0473513	0.169775	1.87454
ATP13A1	1.87332	3.66376	1.81986	8.70503	0.0180926	0.12301	1.87332
SREBF2	1.87143	3.65895	5.23901	13.806	0.00574322	0.101063	1.87143
DRG2	1.87098	3.65781	1.59407	6.88953	0.0300144	0.142234	1.87098
PGM2L1	-1.86997	0.273578	1.67411	6.48874	0.033888	0.149121	1.86997
KAT8	1.86954	3.65415	1.6053	7.8458	0.0228006	0.12978	1.86954
CBX7	1.86676	3.64712	1.89822	8.33815	0.0199369	0.125298	1.86676
ENTPD6	1.86513	3.64302	1.75972	9.95715	0.0132149	0.115766	1.86513
ERCC1	1.86494	3.64254	0.895277	5.38504	0.0483831	0.171191	1.86494
SNORA67	1.86444	3.64125	1.19124	9.53656	0.0146446	0.117956	1.86444
TECPR1	1.86426	3.64081	0.274987	5.563	0.045576	0.167321	1.86426
CELSR3	1.86257	3.63655	1.4335	6.47558	0.0340256	0.149298	1.86257
SRM	1.86239	3.63608	2.07574	5.60343	0.0449673	0.166868	1.86239
TKT	1.86096	3.63248	3.96959	11.0893	0.01015	0.111009	1.86096
BHLHE41	-1.86037	0.275405	5.06154	5.37273	0.0485854	0.171365	1.86037
SCIMP	1.85844	3.62616	4.15259	21.1003	0.00169821	0.0913027	1.85844
TARS2	1.85799	3.62502	3.0699	8.71285	0.0180557	0.12301	1.85799
TIMP1	1.85509	3.61775	1.48109	8.96762	0.0169029	0.120995	1.85509
IL4R	1.85507	3.6177	2.52784	11.2724	0.00974156	0.109748	1.85507
PFKL	1.85468	3.61672	1.85418	5.97121	0.0398775	0.158475	1.85468
ERCC2	1.85344	3.61361	0.900986	10.6621	0.0111895	0.112934	1.85344
USP32P1	1.85285	3.61212	4.29707	8.17442	0.0208361	0.126217	1.85285
MRPS2	1.84857	3.60144	1.10167	5.52782	0.0461142	0.16792	1.84857
THTPA	1.84658	3.59646	1.2938	10.2568	0.012302	0.11502	1.84658
CCDC130	1.84578	3.59448	0.360117	7.74764	0.0234322	0.130806	1.84578
ANXA6	1.84536	3.59343	7.53431	16.6469	0.00341646	0.0992223	1.84536
TMEM129	1.84527	3.5932	0.189972	6.43898	0.0344121	0.149808	1.84527
CD22	1.8401	3.58034	6.86017	23.4711	0.00122351	0.0868517	1.8401
TMEM101	1.8398	3.57961	1.56612	11.5892	0.00908245	0.108733	1.8398
TPCN1	1.83749	3.57387	4.34527	13.0552	0.0066686	0.103625	1.83749
NPRL2	1.83652	3.57148	1.66306	7.52239	0.0249672	0.133208	1.83652
ALDOC	1.83614	3.57054	4.55127	13.164	0.00652351	0.103625	1.83614
USP19	1.83498	3.56766	2.49114	9.27581	0.0156293	0.119747	1.83498
EEF1D	1.83448	3.56642	2.84947	10.8546	0.0107052	0.111687	1.83448
MYCL1	1.83385	3.56488	1.76575	13.1977	0.00647931	0.103625	1.83385
PRSS16	1.83374	3.5646	1.59454	15.9437	0.0038614	0.0992223	1.83374
PCK2	1.83264	3.56189	3.66334	9.8009	0.0137247	0.116864	1.83264
WDR65	1.83174	3.55966	3.98056	6.33558	0.0355343	0.15186	1.83174
PM20D2	-1.83115	0.281041	6.12892	29.8905	0.000564499	0.071587	1.83115
PTPN18	1.83068	3.55704	3.89539	15.9652	0.00384673	0.0992223	1.83068
ATOX1	1.83045	3.55648	2.68724	11.1575	0.00999534	0.110628	1.83045
MAP4K1	1.82852	3.55172	3.96404	8.86513	0.0173552	0.121973	1.82852
KIAA0101	-1.82791	0.281673	6.13084	54.6804	7.05e-05	0.0432998	1.82791
GMFG	1.82744	3.54907	3.89778	9.50621	0.0147552	0.118478	1.82744
MRPL38	1.82468	3.5423	0.783491	7.06287	0.028513	0.139364	1.82468
MCRS1	1.82428	3.54131	1.84544	7.14701	0.0278184	0.138598	1.82428
OTOGL	1.82364	3.53973	0.768468	8.50905	0.0190497	0.124522	1.82364
DOK1	1.82201	3.53573	1.06807	8.75373	0.0178642	0.122687	1.82201
KMT2B	1.82082	3.53283	1.74569	6.89046	0.0300061	0.142234	1.82082
MAP7D1	1.82016	3.53121	2.19718	6.39924	0.0348379	0.150594	1.82016
PIP5K1C	1.82001	3.53084	1.19355	8.76967	0.0177902	0.122687	1.82001
LINC00950	1.81959	3.52981	-0.349906	8.82897	0.0175184	0.122234	1.81959
NAT9	1.81948	3.52954	1.77291	6.31708	0.0357398	0.152404	1.81948
HSH2D	1.81913	3.52867	3.93472	12.7237	0.00713621	0.104237	1.81913
SUPT5H	1.81862	3.52744	4.16383	9.24241	0.0157614	0.119747	1.81862
C19orf10	1.81758	3.5249	2.5093	8.82689	0.0175278	0.122234	1.81758
DPP9	1.81532	3.51937	2.19872	9.79173	0.0137553	0.116864	1.81532
NCALD	1.81476	3.51802	4.96176	8.11807	0.0211573	0.127042	1.81476
CD2BP2	1.81448	3.51732	2.64701	6.48549	0.0339219	0.149121	1.81448
GSTZ1	1.81413	3.51647	1.28324	9.21745	0.015861	0.119747	1.81413
RPL23P8	1.81308	3.51393	5.43442	14.4735	0.00505188	0.100769	1.81308
SYNPO2L	1.81298	3.51367	-0.0805826	6.23032	0.0367246	0.153707	1.81298
FAM43A	1.81046	3.50754	2.57741	16.4508	0.00353377	0.0992223	1.81046
PTDSS2	1.80679	3.49863	0.502032	5.35422	0.0488915	0.172038	1.80679
ITGB7	1.80641	3.49771	4.09944	9.57463	0.0145075	0.117457	1.80641
LRRC41	1.80547	3.49543	2.93972	10.7126	0.0110597	0.112496	1.80547
IL12RB1	1.80482	3.49387	0.590622	6.27778	0.0361817	0.152881	1.80482
ADCK2	1.80418	3.4923	1.01602	7.68075	0.0238753	0.131533	1.80418
BLOC1S1	1.80298	3.4894	1.03769	5.6094	0.0448783	0.166868	1.80298
CXorf65	1.8024	3.48801	0.518605	6.6339	0.0324159	0.147101	1.8024
CCND1	1.80211	3.4873	4.57769	23.6658	0.00119237	0.0868517	1.80211
TMEM140	1.80181	3.48658	4.0427	13.1296	0.00656895	0.103625	1.80181
DCAF11	1.80104	3.4847	4.35902	16.8897	0.00327781	0.0992223	1.80104
ARFGAP1	1.80084	3.48422	1.50755	6.61345	0.0326183	0.147436	1.80084
AMPD2	1.80079	3.4841	1.90764	8.77623	0.0177599	0.122687	1.80079
INPP5K	1.7998	3.48171	2.03066	11.276	0.00973368	0.109748	1.7998
PLBD2	1.79894	3.47965	1.30999	10.0836	0.0128195	0.115486	1.79894
EIF1B.AS1	1.797	3.47498	2.02878	8.61639	0.0185178	0.123962	1.797
KCNMB2	1.79609	3.47278	0.784596	9.4579	0.0149333	0.118667	1.79609
TMEM256	1.79558	3.47155	1.76748	7.79295	0.0231379	0.130411	1.79558
TVP23A	1.79393	3.46757	1.77016	7.05811	0.0285529	0.1395	1.79393
NAA10	1.79167	3.46216	2.02061	6.75919	0.0312096	0.144826	1.79167
CDC42SE1	1.78885	3.45539	4.55064	13.6249	0.00595089	0.102097	1.78885
RPL28	1.78849	3.45453	4.7248	11.718	0.00883063	0.107697	1.78849
DNAJB5	1.78711	3.45122	2.76882	13.8975	0.00564182	0.100956	1.78711
PPCDC	1.78494	3.44603	0.51763	5.76842	0.0425877	0.16297	1.78494
POLD2	1.78317	3.44182	2.37652	6.15261	0.037636	0.155216	1.78317
CD37	1.78286	3.44109	4.25269	10.6216	0.0112948	0.11306	1.78286
SLC27A2	-1.78061	0.29106	1.78097	10.9337	0.0105139	0.111464	1.78061
RPS17L	1.77844	3.43054	4.52815	10.7398	0.0109906	0.112479	1.77844
TXNDC5	1.77812	3.4298	4.90101	9.42575	0.0150533	0.118667	1.77812
MTX1	1.7777	3.42879	0.789926	6.34316	0.0354504	0.151835	1.7777
CACNA1D	1.77736	3.42799	1.58203	5.69261	0.0436607	0.165065	1.77736
POLDIP2	1.77715	3.42748	3.93085	9.99659	0.01309	0.115486	1.77715
LDOC1L	1.77646	3.42585	1.52367	9.43637	0.0150135	0.118667	1.77646
ORMDL3	1.77503	3.42245	3.88525	11.8157	0.0086453	0.107697	1.77503
RPL12	1.77462	3.42147	5.72014	9.29086	0.0155702	0.119747	1.77462
SKA3	-1.77426	0.292345	5.61214	67.9601	3.2e-05	0.0386049	1.77426
STX5	1.77395	3.41989	3.17855	14.3138	0.00520743	0.100769	1.77395
CHMP2A	1.77383	3.41961	3.02771	10.199	0.0124719	0.115043	1.77383
AK097351	1.77153	3.41416	2.03805	11.0695	0.0101953	0.111127	1.77153
IPO13	1.77124	3.41347	1.90666	8.10507	0.0212324	0.127183	1.77124
TNIP2	1.77118	3.41334	2.21034	12.464	0.00753168	0.10504	1.77118
SEMA7A	1.76876	3.40761	5.66937	16.5978	0.00344538	0.0992223	1.76876
RRP9	1.76848	3.40695	0.117747	5.76727	0.0426038	0.16297	1.76848
BAIAP2L1	1.76718	3.40388	4.38744	6.52382	0.0335246	0.148703	1.76718
AK125699	-1.76378	0.294475	6.70008	35.5564	0.000316679	0.057481	1.76378
EXD3	1.76323	3.39458	-0.342303	8.08769	0.0213331	0.127443	1.76323
CARM1	1.76322	3.39454	3.26586	10.0318	0.0129798	0.115486	1.76322
GRWD1	1.76299	3.394	1.73041	5.87847	0.0410889	0.160761	1.76299
CSRNP1	1.76207	3.39184	2.28421	14.5454	0.00498385	0.100667	1.76207
ILK	1.7611	3.38957	3.87025	9.68986	0.014102	0.116864	1.7611
SRGAP3	1.76018	3.38741	1.21129	10.7202	0.0110405	0.112479	1.76018
ACP5	1.75743	3.38095	0.530643	9.42832	0.0150436	0.118667	1.75743
PCSK7	1.75687	3.37963	2.92378	10.0663	0.0128727	0.115486	1.75687
MAPKBP1	1.75649	3.37874	2.17517	9.83364	0.0136158	0.116864	1.75649
SLC38A5	1.75421	3.37342	2.43814	7.03677	0.0287328	0.139794	1.75421
NFKB2	1.75416	3.3733	5.39164	13.8484	0.00569597	0.100974	1.75416
CNPY3	1.75319	3.37103	2.6187	7.77987	0.0232224	0.130481	1.75319
ZNF367	-1.7517	0.296952	6.01365	43.521	0.000158172	0.0542764	1.7517
SURF1	1.75146	3.36698	2.45689	9.23993	0.0157712	0.119747	1.75146
NENF	1.74942	3.36224	1.6691	7.55385	0.0247453	0.133089	1.74942
IRAK2	1.74891	3.36106	3.64539	14.6893	0.00485096	0.100667	1.74891
BRIP1	-1.74872	0.297566	6.31751	39.59	0.00021953	0.055304	1.74872
LIN7A	1.74821	3.35942	3.32682	9.22556	0.0158285	0.119747	1.74821
EEF2	1.74795	3.35881	7.58115	12.9336	0.00683558	0.103625	1.74795
EPHX2	1.74748	3.35771	2.43688	12.5156	0.00745093	0.10504	1.74748
NBPF16	1.74706	3.35674	0.714577	8.60915	0.018553	0.123962	1.74706
NRIP1	-1.74696	0.297929	6.37026	20.5872	0.00182978	0.0913027	1.74696
PLCG1	1.74616	3.35465	3.63081	11.8591	0.00856453	0.107697	1.74616
APOA1BP	1.74603	3.35433	2.43423	7.00395	0.0290124	0.140452	1.74603
S100A13	1.74429	3.3503	0.952932	7.13005	0.0279566	0.138806	1.74429
COX8A	1.74382	3.34922	2.38305	5.59418	0.0451056	0.166957	1.74382
BC029255	1.74377	3.34909	-0.228027	8.85328	0.0174085	0.122123	1.74377
TBC1D10B	1.74297	3.34724	1.50506	5.49172	0.0466749	0.168697	1.74297
SMG9	1.74236	3.34582	2.28084	10.5837	0.0113944	0.11306	1.74236
RPS14	1.74108	3.34285	7.38	14.165	0.00535766	0.100769	1.74108
CDC42BPB	1.73672	3.33276	2.96272	11.0553	0.0102281	0.111127	1.73672
FERMT3	1.73617	3.3315	2.67675	6.4187	0.0346286	0.150185	1.73617
SGOL2	-1.7353	0.300347	7.15037	32.1242	0.000445014	0.0681442	1.7353
LOC646329	1.73437	3.32734	3.57207	24.5066	0.00106874	0.085366	1.73437
SNX20	1.7341	3.32671	1.85231	7.18585	0.0275049	0.13822	1.7341
CXXC4	1.73407	3.32665	3.76422	6.60246	0.0327277	0.147597	1.73407
DIXDC1	-1.73218	0.300997	2.1398	6.29707	0.035964	0.15267	1.73218
C7orf63	1.73018	3.3177	0.891297	5.86605	0.0412547	0.160761	1.73018
SPRED1	-1.72738	0.301999	4.04613	28.7912	0.000637998	0.0738731	1.72738
NOTCH2	1.72661	3.3095	4.51351	12.5966	0.00732642	0.104896	1.72661
KIAA1524	-1.72647	0.30219	6.82112	65.4413	3.68e-05	0.0386049	1.72647
MEA1	1.72594	3.30797	1.5399	5.59323	0.0451199	0.166957	1.72594
SLC38A7	1.72577	3.30756	0.00115269	7.17295	0.0276085	0.13822	1.72577
TNFAIP8L1	1.72571	3.30742	1.97783	9.40892	0.0151166	0.119034	1.72571
ANKRD37	-1.72471	0.302559	5.0149	21.2738	0.00165643	0.0909794	1.72471
PEG10	-1.72438	0.302629	6.88261	31.0635	0.000497357	0.0684086	1.72438
PSMB3	1.72385	3.30317	3.85311	8.85909	0.0173823	0.122021	1.72385
PFN1	1.72227	3.29955	6.53529	8.88603	0.0172617	0.121835	1.72227
PI4K2A	1.72182	3.29853	3.53035	15.4447	0.00422163	0.0998409	1.72182
RGPD4	1.72094	3.29651	0.141432	10.0993	0.0127714	0.115486	1.72094
PSMB6	1.71925	3.29265	2.86553	6.79725	0.0308545	0.143992	1.71925
ERCC6L	-1.71874	0.303815	4.9274	42.779	0.000167933	0.0551035	1.71874
DNAJB2	1.71823	3.29032	2.3228	8.83648	0.0174843	0.122234	1.71823
TMED3	1.71792	3.28961	3.07894	8.56018	0.018794	0.123962	1.71792
MORN4	1.71426	3.28129	1.93907	10.2038	0.0124576	0.115043	1.71426
GBP4	-1.71286	0.305054	7.17159	7.13402	0.0279241	0.138806	1.71286
LOC285626	1.7111	3.2741	0.0103841	5.30139	0.0497786	0.173516	1.7111
POLE2	-1.71072	0.305508	5.12282	40.5368	0.000202366	0.055304	1.71072
CDK16	1.71047	3.27268	2.20059	8.25258	0.0204006	0.125338	1.71047
MFNG	1.70985	3.27128	2.32594	6.97035	0.0293022	0.140903	1.70985
PRPF19	1.70921	3.26981	4.25348	7.65914	0.0240207	0.131553	1.70921
GDI1	1.70807	3.26724	4.05315	9.9823	0.013135	0.115486	1.70807
MOB3C	1.70712	3.26509	2.96956	13.5159	0.00608049	0.103304	1.70712
TMEM63A	1.70651	3.2637	1.95565	9.09051	0.01638	0.119968	1.70651
MARC2	1.70526	3.26088	3.01468	5.97456	0.0398346	0.158475	1.70526
PAX5	1.70523	3.2608	3.75879	11.9835	0.00833836	0.107697	1.70523
SPINT2	1.7034	3.25668	1.89665	9.84203	0.0135881	0.116864	1.7034
OTUD5	1.70162	3.25266	4.60302	12.3865	0.00765495	0.105086	1.70162
BCAS3	1.70133	3.25201	2.36225	14.5413	0.00498765	0.100667	1.70133
COX4I1	1.70008	3.24918	4.97156	9.31323	0.015483	0.119708	1.70008
SLC7A11	1.7	3.24902	3.35176	10.1922	0.0124918	0.115043	1.7
DEDD2	1.69923	3.24729	0.395643	5.87256	0.0411677	0.160761	1.69923
TTC38	1.69872	3.24614	2.75263	10.1965	0.0124791	0.115043	1.69872
NISCH	1.69822	3.245	2.49063	8.24912	0.0204196	0.125338	1.69822
ARFRP1	1.69736	3.24308	0.130572	5.51023	0.0463863	0.168234	1.69736
NEDD4L	1.69626	3.24059	4.3606	15.2368	0.00438413	0.100079	1.69626
MSRB2	1.69588	3.23974	1.68647	7.06471	0.0284975	0.139364	1.69588
ANAPC2	1.69225	3.2316	1.35894	10.1213	0.0127047	0.115486	1.69225
LRRC16A	-1.69202	0.309492	3.24044	8.41312	0.0195414	0.125113	1.69202
VPS4A	1.69201	3.23106	3.05738	7.0994	0.0282087	0.139081	1.69201
FTH1P3	1.69105	3.22891	-0.188381	7.67696	0.0239007	0.131533	1.69105
PPP2R1A	1.69056	3.22782	4.0171	8.3038	0.0201214	0.125298	1.69056
KAT2A	1.68981	3.22615	2.22496	7.31228	0.026515	0.136502	1.68981
HTRA2	1.68909	3.22453	3.62436	11.6117	0.00903781	0.108556	1.68909
AX747516	1.68884	3.22396	1.86594	11.6918	0.00888112	0.107697	1.68884
TREML2	1.6874	3.22075	2.14615	5.67831	0.0438669	0.16563	1.6874
SLFN11	-1.68709	0.310553	5.61555	31.0439	0.000498392	0.0684086	1.68709
C11orf82	-1.68573	0.310847	5.45604	49.5615	0.00010014	0.0465717	1.68573
KLHDC9	1.6848	3.21496	-0.203731	6.95003	0.0294792	0.141072	1.6848
QSOX1	1.6837	3.21251	1.373	6.89014	0.030009	0.142234	1.6837
STK40	1.68353	3.21213	3.22313	13.1813	0.00650076	0.103625	1.68353
MIR600HG	1.68152	3.20765	3.32721	11.7408	0.00878694	0.107697	1.68152
MYO1G	1.67853	3.20103	4.86673	9.2182	0.015858	0.119747	1.67853
ZWINT	-1.67804	0.312507	6.34979	55.2826	6.78e-05	0.0432998	1.67804
AUP1	1.67592	3.19523	3.85142	7.18903	0.0274795	0.13822	1.67592
ROMO1	1.67559	3.1945	0.0727377	7.1735	0.027604	0.13822	1.67559
ZNF391	1.67487	3.1929	1.70926	9.55919	0.0145629	0.117612	1.67487
NLRP1	1.67382	3.19057	4.40141	9.31021	0.0154947	0.11972	1.67382
SLC9A1	1.67346	3.18978	1.20283	8.23994	0.0204702	0.125338	1.67346
IL6R	1.67204	3.18665	4.21071	15.6589	0.00406204	0.09974	1.67204
RECQL5	1.67199	3.18654	2.57222	9.88198	0.0134571	0.116583	1.67199
ANLN	-1.67105	0.314024	6.02415	63.3267	4.15e-05	0.0386049	1.67105
ADORA2A	1.67072	3.18374	1.51167	6.77417	0.0310693	0.144532	1.67072
MIR570	1.66957	3.18119	0.0549566	8.15642	0.0209381	0.126401	1.66957
ZNF714	-1.66925	0.314417	5.58233	17.8543	0.00279195	0.0990083	1.66925
ZNF833P	-1.66714	0.314877	0.641561	8.56282	0.0187809	0.123962	1.66714
ZNF526	1.66674	3.17497	1.1166	8.29576	0.0201649	0.125298	1.66674
ARHGAP9	1.66669	3.17485	2.22393	7.44865	0.0254971	0.134514	1.66669
TOP1MT	1.66669	3.17484	1.19722	6.12667	0.0379465	0.155768	1.66669
SLC41A1	1.66626	3.17391	3.30219	14.3916	0.00513088	0.100769	1.66626
LRRC20	1.66551	3.17225	0.467409	5.29969	0.0498075	0.173516	1.66551
YARS	1.66429	3.16959	7.37741	15.5509	0.00414159	0.09974	1.66429
PTPLA	1.66425	3.16948	0.903697	5.63737	0.0444642	0.166635	1.66425
VAV1	1.66256	3.16578	3.02392	9.04032	0.0165911	0.120378	1.66256
HILPDA	-1.66099	0.316223	4.95431	8.57755	0.0187081	0.123962	1.66099
ZNF257	-1.66093	0.316235	3.8526	15.2516	0.00437227	0.100079	1.66093
RPS15A	1.65968	3.15945	7.67374	16.5196	0.00349201	0.0992223	1.65968
CCL3	1.65926	3.15855	6.03755	10.1466	0.0126283	0.115486	1.65926
SMPD2	1.65916	3.15832	0.61147	5.51933	0.0462453	0.16809	1.65916
ZNF486	-1.65843	0.316783	4.03902	10.3691	0.0119803	0.114071	1.65843
JAK3	1.65778	3.1553	4.44525	10.9698	0.0104281	0.111127	1.65778
SLC7A6OS	1.65702	3.15364	0.926884	7.89925	0.0224656	0.129303	1.65702
TCF25	1.65563	3.15061	2.91263	9.08811	0.01639	0.119968	1.65563
SPC25	-1.65506	0.317524	5.24853	31.5368	0.000473102	0.0681442	1.65506
CENPQ	-1.65503	0.317532	5.9117	35.1554	0.000329045	0.057481	1.65503
CAD	1.65495	3.14912	3.52018	5.66115	0.0441161	0.166033	1.65495
OTUB1	1.65476	3.14871	3.16059	8.33087	0.0199758	0.125298	1.65476
MTMR14	1.65459	3.14834	3.43346	14.3872	0.00513521	0.100769	1.65459
CCL22	1.65455	3.14824	9.91207	6.91489	0.0297886	0.14197	1.65455
KLHL22	1.65411	3.14729	0.27729	6.49549	0.0338177	0.149121	1.65411
GRHPR	1.64983	3.13796	4.24772	18.0935	0.00268569	0.0990083	1.64983
ADCK1	1.6495	3.13726	-0.0819407	5.34274	0.0490826	0.172432	1.6495
LRRC8C	-1.64772	0.319144	5.83446	9.66336	0.014194	0.116864	1.64772
FAM214B	1.64528	3.12809	1.3827	9.65902	0.0142091	0.116864	1.64528
RHBDD2	1.64522	3.12796	1.57275	7.85549	0.0227394	0.129703	1.64522
ASNA1	1.64457	3.12654	1.61639	6.06407	0.0387095	0.156542	1.64457
SEC31B	1.64264	3.12236	4.48788	16.2842	0.00363742	0.0992223	1.64264
NUF2	-1.6425	0.320302	6.61211	15.8564	0.00392152	0.0992223	1.6425
BIN1	1.64224	3.12149	0.70321	5.81299	0.0419725	0.161882	1.64224
RPL7A	1.64179	3.12052	5.88005	8.77447	0.017768	0.122687	1.64179
CTH	1.64101	3.11884	5.91219	10.0337	0.0129739	0.115486	1.64101
PCGF1	1.64038	3.11748	1.73852	8.96894	0.0168972	0.120995	1.64038
CDK4	1.6396	3.1158	3.66118	7.02479	0.0288345	0.140055	1.6396
MED12	1.63934	3.11522	3.3402	13.7521	0.00580412	0.101481	1.63934
PBK	-1.63839	0.321214	6.40296	38.8413	0.000234403	0.055304	1.63839
HIATL2	1.63808	3.11251	-0.0277807	6.78097	0.0310057	0.144342	1.63808
XYLT2	1.63804	3.11243	0.195425	6.13897	0.0377989	0.155555	1.63804
ZC2HC1A	-1.63692	0.321543	4.76524	24.9858	0.00100541	0.083644	1.63692
TMED9	1.63625	3.10856	4.52061	6.67702	0.0319942	0.146498	1.63625
MSMP	1.6349	3.10567	0.438903	5.62604	0.0446313	0.166635	1.6349
EIF3F	1.63459	3.105	5.6056	20.3981	0.00188145	0.0913027	1.63459
ST7.AS1	1.63434	3.10446	0.607554	6.21556	0.0368955	0.154023	1.63434
TGFB1	1.63407	3.10387	2.26161	8.27444	0.0202808	0.125298	1.63407
CHMP1A	1.63397	3.10367	1.62309	6.5565	0.0331905	0.148126	1.63397
GOLM1	1.63229	3.10004	3.56553	9.16938	0.0160551	0.119809	1.63229
FAM171B	1.63211	3.09965	2.96487	9.68305	0.0141256	0.116864	1.63211
EBP	1.63147	3.09828	2.4832	5.72224	0.0432373	0.164368	1.63147
BST2	1.6314	3.09813	5.17108	12.4237	0.00759545	0.10504	1.6314
PIM3	1.63117	3.09763	3.60144	12.6854	0.0071929	0.104302	1.63117
EDEM2	1.63043	3.09606	3.34233	8.96352	0.0169207	0.120995	1.63043
KRI1	1.62976	3.09462	2.04501	6.0443	0.0389545	0.156904	1.62976
COASY	1.6296	3.09427	2.76211	6.66127	0.0321474	0.146684	1.6296
XRCC2	-1.62893	0.323329	4.93385	38.3367	0.000245139	0.055304	1.62893
SLC25A23	1.62779	3.0904	4.39129	20.1888	0.00194078	0.0913027	1.62779
LOC100506499	1.6275	3.08977	-0.236637	5.97045	0.0398872	0.158475	1.6275
ICAM1	1.62596	3.08647	6.2894	17.2547	0.00308242	0.0992223	1.62596
CCP110	-1.62582	0.324025	7.37342	18.1007	0.00268256	0.0990083	1.62582
PDK2	1.62529	3.08504	-0.196911	5.48638	0.0467586	0.168731	1.62529
ACBD7	-1.62524	0.324156	-0.0330247	7.17358	0.0276035	0.13822	1.62524
PSMG3	1.62452	3.08339	1.4843	6.07246	0.0386061	0.156354	1.62452
UBA1	1.62195	3.0779	5.28219	8.96424	0.0169176	0.120995	1.62195
LRP10	1.62177	3.07752	3.55556	11.0484	0.0102441	0.111127	1.62177
VMAC	1.6216	3.07716	0.555205	6.65052	0.0322524	0.146684	1.6216
LMNA	1.62087	3.0756	4.18553	14.9893	0.00458786	0.100667	1.62087
LMAN2	1.62074	3.07534	2.13506	7.01251	0.0289392	0.140213	1.62074
PPOX	1.61847	3.07048	0.853478	6.29399	0.0359986	0.15267	1.61847
BRI3	1.61732	3.06805	2.02376	10.4307	0.0118084	0.113574	1.61732
RPL32	1.61729	3.06798	7.50538	14.5326	0.00499582	0.100667	1.61729
ZNF821	1.61688	3.06712	1.81656	9.43542	0.015017	0.118667	1.61688
TLN1	1.61422	3.06147	5.75762	12.387	0.00765416	0.105086	1.61422
GNAI2	1.61319	3.05928	4.77308	11.0841	0.0101618	0.111009	1.61319
TMEM38A	1.61158	3.05586	2.21515	8.10161	0.0212524	0.12722	1.61158
DRAP1	1.61098	3.0546	1.30356	8.54705	0.0188592	0.124031	1.61098
SH3BP1	1.60996	3.05244	2.98958	7.75159	0.0234063	0.130786	1.60996
S100A6	1.60956	3.05158	2.2107	9.37232	0.0152554	0.119231	1.60956
CD38	-1.60858	0.327922	6.40887	22.3304	0.00142782	0.0889606	1.60858
HOXB9	1.60844	3.04922	-0.00674813	5.52854	0.046103	0.16792	1.60844
GIMAP8	1.60709	3.04637	3.94167	9.33956	0.0153811	0.119475	1.60709
TMBIM1	1.60547	3.04295	4.14768	13.9564	0.00557767	0.100956	1.60547
LIMK1	1.60436	3.04061	2.1562	6.16318	0.0375103	0.154914	1.60436
DFNA5	1.60393	3.0397	7.28991	61.962	4.49e-05	0.0386049	1.60393
STAG3	1.60129	3.03414	5.62865	13.6103	0.0059681	0.102097	1.60129
BC041466	1.60063	3.03275	-0.160562	5.33305	0.0492445	0.172793	1.60063
TBRG4	1.60037	3.03222	2.48838	7.30666	0.026558	0.136502	1.60037
ARHGAP24	1.59861	3.02851	3.08382	5.56106	0.0456055	0.167321	1.59861
LOXL3	1.59699	3.02511	2.45423	13.9145	0.00562316	0.100956	1.59699
FLJ00050	1.59625	3.02357	2.73054	6.93226	0.0296352	0.141544	1.59625
KIF1C	1.59591	3.02285	4.90029	16.0222	0.00380826	0.0992223	1.59591
RGMB	1.59542	3.02182	3.53857	17.9337	0.00275612	0.0990083	1.59542
SETD1A	1.59518	3.02133	1.35734	6.51583	0.033607	0.148703	1.59518
MAST2	1.59392	3.01868	2.29931	7.07251	0.0284322	0.139364	1.59392
TUBGCP6	1.59382	3.01847	2.12784	5.90245	0.0407713	0.160323	1.59382
LRRC37A	-1.59379	0.3313	0.471413	5.85806	0.0413618	0.16091	1.59379
MED22	1.59352	3.01784	1.47323	6.57763	0.0329767	0.148065	1.59352
AK024736	1.5932	3.01718	0.490451	6.25056	0.0364918	0.153479	1.5932
WAS	1.59301	3.01678	2.05732	5.67294	0.0439448	0.165816	1.59301
AK057188	-1.59249	0.331599	1.16174	8.76345	0.017819	0.122687	1.59249
VPS16	1.58979	3.01007	1.75633	5.57512	0.0453925	0.16717	1.58979
NFKBIE	1.58961	3.00969	4.76405	16.7618	0.00334993	0.0992223	1.58961
MRPL49	1.5893	3.00904	3.95344	9.7194	0.0140004	0.116864	1.5893
ING4	1.58912	3.00867	2.51784	8.05823	0.0215054	0.127724	1.58912
THEMIS2	1.58796	3.00625	5.12444	14.6265	0.00490836	0.100667	1.58796
CLSPN	-1.58779	0.332681	5.72213	47.4371	0.000116924	0.0465717	1.58779
ABI3	1.58711	3.00448	1.43366	5.83376	0.0416897	0.16149	1.58711
NDST2	1.58682	3.00387	3.37454	8.83629	0.0174852	0.122234	1.58682
EDC4	1.5868	3.00382	2.49367	6.89624	0.0299544	0.142234	1.5868
PTP4A3	1.58625	3.00267	3.32949	22.1605	0.00146179	0.0889606	1.58625
AK127190	1.58615	3.00247	0.0348441	7.46209	0.0253995	0.134454	1.58615
TMSB10	1.58579	3.00171	6.10026	8.87258	0.0173218	0.121973	1.58579
CLN3	1.58568	3.0015	0.233519	6.59051	0.0328472	0.147851	1.58568
ZNF862	1.58278	2.99547	1.93135	8.40024	0.0196086	0.125113	1.58278
LOC115110	1.58229	2.99445	0.333921	6.60576	0.0326949	0.147597	1.58229
BET1L	1.58198	2.9938	3.41509	8.62809	0.018461	0.123962	1.58198
GSTM4	1.58194	2.99372	2.04095	6.02755	0.0391636	0.157157	1.58194
FARP1	1.58114	2.99206	1.10715	8.74793	0.0178912	0.122687	1.58114
CDC6	-1.57869	0.334785	5.68768	50.3026	9.5e-05	0.0465717	1.57869
CPT1B	1.5776	2.98472	1.85446	6.43451	0.0344597	0.149848	1.5776
LOC728743	1.57646	2.98237	1.57752	9.44207	0.0149922	0.118667	1.57646
BAZ2A	1.57622	2.98187	5.42681	12.8609	0.00693791	0.103625	1.57622
WDR45	1.57617	2.98177	1.93653	5.63051	0.0445653	0.166635	1.57617
KCP	1.57615	2.98173	1.59907	7.38947	0.0259326	0.135276	1.57615
RPS18P9	1.57604	2.9815	3.81028	11.9407	0.00841531	0.107697	1.57604
MAST3	1.57596	2.98134	2.51066	9.13827	0.0161823	0.119968	1.57596
POLR2A	1.57569	2.98078	5.05261	14.0389	0.00548934	0.100769	1.57569
NAP1L2	1.57492	2.97919	2.9222	14.944	0.00462639	0.100667	1.57492
CBLN3	1.57363	2.97653	2.90411	21.6871	0.00156191	0.0897316	1.57363
STARD3	1.57199	2.97315	1.67403	6.56854	0.0330685	0.148126	1.57199
AK097288	-1.57197	0.33635	2.50618	7.89058	0.0225195	0.129303	1.57197
AK128652	-1.57127	0.336511	8.87261	11.4508	0.00936322	0.109011	1.57127
ECH1	1.57092	2.97093	3.37853	9.07169	0.0164588	0.120015	1.57092
SMAP2	1.57063	2.97035	7.93673	13.8552	0.00568841	0.100974	1.57063
AAMP	1.57038	2.96984	2.54717	7.08239	0.0283499	0.139364	1.57038
DAGLB	1.56868	2.96633	1.07083	6.28711	0.0360762	0.152738	1.56868
YIPF3	1.56741	2.96373	2.48585	6.19158	0.0371754	0.154461	1.56741
URM1	1.56678	2.96242	2.49401	10.7556	0.0109509	0.112479	1.56678
NFE2L1	1.56637	2.96159	6.77919	22.7022	0.00135685	0.0874606	1.56637
PHKG2	1.56586	2.96054	1.8184	7.88515	0.0225534	0.129303	1.56586
SLC7A7	1.56316	2.95501	4.10421	7.04141	0.0286936	0.139663	1.56316
NEIL3	-1.56289	0.338473	4.07478	24.7211	0.0010398	0.0848554	1.56289
TBC1D4	1.56276	2.95418	7.35821	13.9747	0.00555792	0.100956	1.56276
HPS6	1.56189	2.95241	0.210935	5.63433	0.044509	0.166635	1.56189
TYK2	1.56115	2.95089	3.61665	8.68645	0.0181807	0.123251	1.56115
C1S	1.56091	2.95041	1.01406	6.59508	0.0328014	0.147758	1.56091
PLK4	-1.5596	0.339246	6.79321	41.7942	0.000182077	0.055304	1.5596
TMEM25	1.55954	2.94759	-0.269971	6.68523	0.0319147	0.146306	1.55954
MIEN1	1.55918	2.94687	2.03134	7.04993	0.0286217	0.139603	1.55918
THAP4	1.55834	2.94516	0.974578	5.80691	0.0420557	0.161989	1.55834
EIF3I	1.55718	2.94277	5.82708	9.24918	0.0157345	0.119747	1.55718
LRRC37A2	-1.55672	0.339922	0.60215	6.38493	0.034993	0.151041	1.55672
GPR155	-1.55602	0.340087	5.13209	9.34127	0.0153745	0.119475	1.55602
SAT2	1.55498	2.9383	2.5245	8.95483	0.0169585	0.121014	1.55498
ADCK4	1.55496	2.93826	0.67116	7.18233	0.0275331	0.13822	1.55496
RPLP0	1.55451	2.93735	7.16348	11.8573	0.00856783	0.107697	1.55451
NCAPG	-1.55395	0.340577	7.65114	45.2088	0.000138474	0.0504869	1.55395
HPS1	1.55264	2.93353	2.63966	9.85673	0.0135397	0.116864	1.55264
ZNF214	1.55258	2.93342	0.46522	8.26361	0.0203401	0.125338	1.55258
ADAP2	1.55057	2.92933	0.657247	6.48752	0.0339007	0.149121	1.55057
RRNAD1	1.54993	2.92803	1.37638	5.61535	0.0447898	0.166793	1.54993
POLG	1.54938	2.92691	2.58964	7.59471	0.0244609	0.132799	1.54938
FBL	1.54897	2.92609	4.61956	6.83274	0.0305279	0.143385	1.54897
ITGB8	-1.54886	0.341779	6.17937	7.17548	0.0275881	0.13822	1.54886
AP5B1	1.54815	2.92442	3.39978	17.1627	0.00313025	0.0992223	1.54815
HELLS	-1.54767	0.342062	7.70358	42.6267	0.000170029	0.0551035	1.54767
DPF2	1.54645	2.92098	3.42555	10.3633	0.0119967	0.114071	1.54645
ZNF580	1.54513	2.91831	1.03075	7.00009	0.0290456	0.140554	1.54513
ARHGEF28	1.5449	2.91783	2.62234	5.58389	0.0452602	0.167048	1.5449
ZNF768	1.54456	2.91715	1.87383	6.91236	0.029811	0.142019	1.54456
LGALS17A	1.54455	2.91714	4.63556	10.9747	0.0104164	0.111127	1.54455
TPRG1	1.54439	2.9168	3.84116	5.65019	0.0442762	0.166416	1.54439
GBA2	1.54433	2.91668	3.02614	7.66394	0.0239883	0.131553	1.54433
CHEK1	-1.54418	0.34289	6.8146	63.5569	4.09e-05	0.0386049	1.54418
NDC1	-1.54342	0.343071	7.55088	48.0367	0.000111853	0.0465717	1.54342
WDR6	1.54334	2.91469	4.11471	10.4765	0.0116824	0.113301	1.54334
R3HDM4	1.5432	2.9144	2.6927	8.23786	0.0204817	0.125338	1.5432
AHR	1.54299	2.91397	7.90155	17.6518	0.00288608	0.0992223	1.54299
IFT140	1.54166	2.91129	-0.157373	5.8172	0.0419149	0.161804	1.54166
UAP1L1	1.54084	2.90963	1.75565	9.09334	0.0163682	0.119968	1.54084
TNFAIP8L2	1.53962	2.90717	1.24611	6.77023	0.0311061	0.144645	1.53962
SYMPK	1.53632	2.90053	3.36353	8.55479	0.0188207	0.123962	1.53632
SAP30	-1.53437	0.345231	5.90546	23.6394	0.00119654	0.0868517	1.53437
Ig_kappa	1.53334	2.89455	6.85998	8.9056	0.0171748	0.121511	1.53334
SLC43A1	1.53312	2.89411	1.7564	5.95409	0.0400977	0.158879	1.53312
MOB3A	1.53222	2.89231	5.02104	11.3334	0.0096101	0.109744	1.53222
PSMD3	1.53207	2.892	4.10871	7.95043	0.0221507	0.129295	1.53207
AP1M1	1.53114	2.89015	2.02637	6.241	0.0366015	0.153524	1.53114
ASPH	-1.53112	0.346008	4.95635	8.74787	0.0178915	0.122687	1.53112
RAD51.AS1	1.52917	2.88619	0.206499	6.46825	0.0341026	0.149352	1.52917
ARHGEF1	1.52902	2.8859	2.45307	7.30678	0.0265571	0.136502	1.52902
PIFO	1.52852	2.88491	1.2869	9.05792	0.0165167	0.120137	1.52852
POPDC2	1.52724	2.88234	1.60731	8.67826	0.0182197	0.123371	1.52724
SMG5	1.52696	2.88178	4.15934	8.74934	0.0178846	0.122687	1.52696
SYNGR3	1.52686	2.88157	2.37389	7.11762	0.0280585	0.138806	1.52686
CCDC138	-1.52331	0.347887	4.93064	25.5923	0.000931829	0.0818579	1.52331
GABARAP	1.52297	2.87382	6.35373	15.9557	0.00385318	0.0992223	1.52297
SND1	1.51941	2.86673	6.6984	9.58938	0.0144548	0.117377	1.51941
TP53INP2	1.51784	2.86361	3.14648	22.3564	0.0014227	0.0889606	1.51784
RNF187	1.51776	2.86347	4.36709	10.5967	0.0113601	0.11306	1.51776
NDNL2	-1.51731	0.349337	6.04276	9.69069	0.0140991	0.116864	1.51731
SZT2	1.51728	2.86251	2.64696	5.95361	0.0401039	0.158879	1.51728
MAD2L1	-1.51606	0.34964	7.16032	30.2919	0.00054032	0.0708305	1.51606
ZFYVE27	1.51536	2.8587	2.60811	8.52609	0.018964	0.124369	1.51536
CHORDC1	-1.5146	0.349995	7.17308	22.7645	0.00134538	0.0874606	1.5146
MGAT4B	1.51454	2.85708	2.33719	7.09844	0.0282167	0.139081	1.51454
MIR1244.2	-1.5142	0.350091	3.2011	8.69214	0.0181536	0.123232	1.5142
RARRES3	1.51279	2.8536	0.542243	6.00483	0.0394495	0.157676	1.51279
CARD11	1.5121	2.85224	2.67214	7.54186	0.0248296	0.133089	1.5121
SLC39A3	1.51182	2.8517	0.175408	5.40639	0.048035	0.170861	1.51182
INSIG2	-1.51078	0.350923	7.41446	26.712	0.000812795	0.0750859	1.51078
NELFB	1.50964	2.84738	1.40098	6.21956	0.0368492	0.154023	1.50964
RPL13	1.50932	2.84675	6.0976	10.2827	0.012227	0.114857	1.50932
DCPS	1.50703	2.84223	2.5344	5.30448	0.0497261	0.173491	1.50703
CLIP3	1.5069	2.84199	0.928299	7.0141	0.0289256	0.140206	1.5069
SMC4	-1.50609	0.352065	9.60145	27.1236	0.000773852	0.0750859	1.50609
SPATA18	1.50602	2.84025	2.59247	8.00606	0.0218147	0.128754	1.50602
DNA2	-1.50498	0.352336	6.6664	37.274	0.000269833	0.0565169	1.50498
MCM10	-1.50462	0.352424	5.30888	48.6699	0.000106792	0.0465717	1.50462
GAPDH	1.5045	2.83726	7.99699	7.82452	0.0229357	0.129898	1.5045
MOV10	1.50357	2.83543	2.98385	7.58101	0.0245558	0.133005	1.50357
SLC41A3	1.50355	2.83539	1.61886	6.61277	0.032625	0.147436	1.50355
ITPA	1.50252	2.83337	2.18181	7.12903	0.0279649	0.138806	1.50252
MBOAT7	1.50181	2.83197	1.29186	7.97493	0.0220019	0.129295	1.50181
FXR2	1.50146	2.83129	3.26775	11.9704	0.00836183	0.107697	1.50146
HDAC9	-1.50145	0.353197	6.27846	8.5936	0.0186291	0.123962	1.50145
C17orf96	1.50122	2.83081	2.01919	7.25801	0.0269343	0.137164	1.50122
AP1B1	1.50002	2.82847	3.02616	7.6341	0.0241906	0.131766	1.50002
FLVCR2	1.49892	2.82632	3.15044	11.891	0.00850578	0.107697	1.49892
CTSA	1.49795	2.82441	3.7331	12.8158	0.00700224	0.103625	1.49795
MAP2K3	1.49742	2.82338	1.98855	6.88311	0.0300719	0.142332	1.49742
POLDIP3	1.49734	2.82321	3.84006	8.07174	0.0214261	0.127724	1.49734
NEURL3	1.49699	2.82253	1.4973	6.29571	0.0359793	0.15267	1.49699
CFL1	1.49694	2.82243	6.74969	7.37657	0.0260288	0.135455	1.49694
TOM1L2	1.49664	2.82185	1.42385	10.1987	0.0124726	0.115043	1.49664
SESTD1	-1.49659	0.35439	4.8099	7.90516	0.022429	0.129303	1.49659
NACAP1	1.49648	2.82154	1.34397	6.92776	0.0296748	0.141544	1.49648
SH3BGRL3	1.49565	2.81992	3.475	11.8897	0.00850821	0.107697	1.49565
GIPR	1.49347	2.81564	1.51062	7.83845	0.0228471	0.129898	1.49347
TBC1D13	1.4931	2.81494	2.07537	7.78425	0.0231941	0.130446	1.4931
RPL14	1.49084	2.81052	6.04029	11.645	0.00897226	0.108028	1.49084
UBR4	1.49022	2.80932	6.96559	13.3389	0.00629837	0.103625	1.49022
SHCBP1	-1.48871	0.35633	6.69249	58.8955	5.4e-05	0.0393438	1.48871
RAD51AP1	-1.48809	0.356485	6.35642	38.2751	0.000246491	0.055304	1.48809
STK10	1.48625	2.8016	4.85981	18.2195	0.00263174	0.0990083	1.48625
TESK2	1.48584	2.8008	2.30768	8.74056	0.0179256	0.122687	1.48584
HDGFRP2	1.48383	2.7969	0.789881	5.54179	0.0458996	0.167604	1.48383
NSUN5P2	1.48272	2.79475	1.7902	5.79661	0.0421973	0.16232	1.48272
ERGIC3	1.48245	2.79423	4.12855	6.86556	0.0302298	0.142906	1.48245
CSNK1D	1.48235	2.79403	3.90282	11.5363	0.00918865	0.108733	1.48235
ZNF85	-1.48136	0.35815	5.07201	35.1222	0.000330096	0.057481	1.48136
PRG2	1.47918	2.7879	3.81251	10.44	0.0117826	0.113574	1.47918
PRELID1	1.47696	2.78362	2.77391	5.48559	0.0467708	0.168731	1.47696
RRM2	-1.47361	0.36008	8.26648	39.4727	0.00022178	0.055304	1.47361
CDC42EP4	1.47324	2.77644	2.18042	14.0414	0.00548668	0.100769	1.47324
SSR2	1.47304	2.77606	5.95503	7.12298	0.0280145	0.138806	1.47304
PIK3AP1	-1.4726	0.360331	9.0486	18.0194	0.00271806	0.0990083	1.4726
PSD4	1.47189	2.77384	4.0424	11.4598	0.00934472	0.109011	1.47189
STARD13	-1.47161	0.360581	5.02644	19.1502	0.00227238	0.0940793	1.47161
PTPN7	1.47137	2.77284	4.48534	9.00415	0.0167453	0.120796	1.47137
CTSH	1.47054	2.77125	7.32073	21.396	0.00162775	0.0908657	1.47054
DHX38	1.46984	2.76991	3.23544	6.71919	0.0315884	0.14563	1.46984
HMGXB3	1.46977	2.76978	4.06086	11.9328	0.0084295	0.107697	1.46977
KIAA0825	-1.46786	0.361518	1.39652	6.97145	0.0292927	0.140903	1.46786
C8orf44.SGK3	-1.46666	0.36182	3.70815	12.9859	0.00676314	0.103625	1.46666
SDHAF1	1.46547	2.76154	1.08337	5.39115	0.0482831	0.171191	1.46547
ATP6V1F	1.46342	2.75761	2.06557	7.20725	0.0273341	0.138115	1.46342
ABCF3	1.46244	2.75574	2.29829	5.62942	0.0445814	0.166635	1.46244
GAS7	1.46229	2.75545	5.96084	8.15188	0.0209638	0.126401	1.46229
TTK	-1.46223	0.362931	7.0222	23.4621	0.00122497	0.0868517	1.46223
ERAL1	1.4613	2.75356	3.40315	5.68365	0.0437898	0.165445	1.4613
SNORA48	1.46049	2.75202	0.840416	8.17479	0.020834	0.126217	1.46049
CTDSP2	1.46033	2.75172	5.38225	16.1811	0.00370351	0.0992223	1.46033
DPYSL2	1.46005	2.75117	5.06488	9.66323	0.0141944	0.116864	1.46005
AIFM2	1.45864	2.7485	0.726979	5.78997	0.0422889	0.162476	1.45864
KLF7	1.45826	2.74778	5.29591	8.02445	0.021705	0.128349	1.45826
CD81	1.45711	2.74558	3.84131	16.0809	0.00376911	0.0992223	1.45711
E2F8	-1.45562	0.364597	4.74996	28.1116	0.000689448	0.074329	1.45562
KDM5C	1.45428	2.74019	3.72034	6.06481	0.0387004	0.156542	1.45428
CABIN1	1.45297	2.7377	2.58	5.50185	0.0465167	0.168438	1.45297
NDUFAF3	1.4529	2.73758	1.69009	6.79777	0.0308497	0.143992	1.4529
C1QTNF6	1.45266	2.73712	2.33873	9.99146	0.0131061	0.115486	1.45266
NOP10	1.45178	2.73546	4.4305	10.6228	0.0112916	0.11306	1.45178
CENPI	-1.45152	0.365636	4.87672	37.5473	0.000263196	0.0565169	1.45152
RPL10A	1.45078	2.73356	7.52284	14.6221	0.00491242	0.100667	1.45078
RPS3	1.45055	2.73312	8.33792	13.2732	0.00638175	0.103625	1.45055
ARHGAP1	1.44877	2.72976	2.29395	6.3159	0.035753	0.152404	1.44877
GRIPAP1	1.4478	2.72792	3.75957	11.8152	0.00864617	0.107697	1.4478
SLC35C2	1.44708	2.72656	2.777	8.38293	0.0196994	0.125113	1.44708
CCDC97	1.4469	2.72622	2.46168	7.95455	0.0221256	0.129295	1.4469
FBXO5	-1.44632	0.366957	6.34142	35.7388	0.000311248	0.057481	1.44632
ALDOA	1.44554	2.72364	5.24552	6.37805	0.0350678	0.151252	1.44554
VPS11	1.44468	2.72202	3.17634	10.7372	0.0109972	0.112479	1.44468
CTC1	1.44457	2.72182	4.22509	11.9295	0.00843557	0.107697	1.44457
HLA.L	1.44423	2.72118	0.578341	5.58122	0.0453004	0.167048	1.44423
SEMA4C	1.44358	2.71994	1.53625	10.7402	0.0109898	0.112479	1.44358
C14orf182	1.44195	2.71688	1.95467	7.95256	0.0221377	0.129295	1.44195
EXO1	-1.44106	0.368297	5.70398	48.1432	0.000110981	0.0465717	1.44106
HLA.B	1.4405	2.71414	5.97339	7.11852	0.0280511	0.138806	1.4405
EGLN1	-1.43893	0.368841	6.8712	26.4124	0.000842688	0.0767807	1.43893
OS9	1.43867	2.71071	5.18459	10.1019	0.0127635	0.115486	1.43867
PHB2	1.43833	2.71006	5.59941	9.54356	0.0146193	0.117874	1.43833
ZNF76	1.43758	2.70867	1.80814	6.45953	0.0341944	0.149474	1.43758
SGTA	1.43724	2.70802	1.18663	5.57715	0.0453617	0.167135	1.43724
RFC3	-1.43648	0.369467	7.38731	39.6481	0.000218424	0.055304	1.43648
RANBP3	1.43597	2.70563	2.48907	6.65866	0.0321728	0.146684	1.43597
FANCB	-1.43417	0.37006	4.24241	21.4981	0.00160428	0.0908597	1.43417
KMT2D	1.43353	2.70106	4.181	14.1285	0.00539538	0.100769	1.43353
BCL2L1	1.43337	2.70076	5.18631	15.8332	0.00393771	0.0992223	1.43337
IER2	1.43212	2.69842	3.71836	6.79856	0.0308424	0.143992	1.43212
RELT	1.43167	2.69758	2.16998	7.29541	0.0266444	0.136502	1.43167
NET1	-1.42985	0.37117	5.35368	47.1166	0.000119752	0.0465717	1.42985
MOXD1	-1.42954	0.37125	5.41755	5.69683	0.0436002	0.165065	1.42954
NBPF10	1.42948	2.6935	1.22547	8.01418	0.0217662	0.128645	1.42948
HMGCL	1.42925	2.69307	3.73309	11.2606	0.00976728	0.109748	1.42925
PSAP	1.42734	2.6895	6.31113	16.4034	0.0035629	0.0992223	1.42734
CPSF4	1.42712	2.68909	1.73213	6.34899	0.0353861	0.151835	1.42712
DEPDC1	-1.42639	0.372061	6.26224	21.4452	0.00161639	0.0908657	1.42639
TNFSF12.TNFSF13	1.42618	2.68735	1.90166	7.49849	0.0251374	0.13349	1.42618
SIGMAR1	1.4246	2.68441	2.63958	8.64918	0.0183591	0.123962	1.4246
BCAP31	1.42441	2.68404	3.60861	6.83386	0.0305177	0.143385	1.42441
RNASEK.C17orf49	1.42395	2.68319	4.94229	13.3544	0.00627894	0.103625	1.42395
CDK1	-1.42313	0.372903	8.09383	26.8094	0.000803359	0.0750859	1.42313
FUT11	-1.41987	0.373747	5.35468	11.7527	0.00876428	0.107697	1.41987
PXDC1	1.41963	2.67517	0.864846	5.47593	0.0469228	0.16907	1.41963
UBE2MP1	1.41939	2.67472	2.4351	5.4599	0.0471763	0.169662	1.41939
UBB	1.41801	2.67216	6.39722	9.97012	0.0131736	0.115561	1.41801
CNKSR2	-1.4176	0.374334	2.97004	9.66986	0.0141713	0.116864	1.4176
GPATCH11	-1.41687	0.374523	5.01636	34.8652	0.000338372	0.0580556	1.41687
DHRS4	1.41628	2.66897	1.33563	7.41239	0.0257629	0.134911	1.41628
STK16	1.41605	2.66854	2.46155	5.95898	0.0400347	0.158872	1.41605
MRPS16	1.41591	2.66828	2.30746	5.48737	0.046743	0.168731	1.41591
LRSAM1	1.41589	2.66824	2.06159	7.63234	0.0242026	0.131766	1.41589
PCNA	-1.41528	0.374936	8.95426	32.148	0.00044392	0.0681442	1.41528
ADHFE1	1.4146	2.66586	2.06063	11.486	0.0092908	0.108881	1.4146
ANXA11	1.41241	2.66181	5.01042	18.8207	0.00239214	0.0958399	1.41241
LOC728392	1.41221	2.66144	1.74358	6.10862	0.0381646	0.155939	1.41221
MCTP2	-1.41185	0.37583	6.36093	12.5662	0.00737289	0.104896	1.41185
GLB1L	1.41125	2.65967	1.21474	8.06185	0.0214841	0.127724	1.41125
SLC4A5	1.41115	2.65948	1.36911	6.0415	0.0389894	0.156967	1.41115
KLF5	-1.41033	0.376225	2.8283	8.22869	0.0205325	0.125338	1.41033
TFE3	1.40869	2.65496	3.39768	7.95637	0.0221145	0.129295	1.40869
SRC	1.40724	2.65228	2.7356	6.97825	0.0292338	0.140845	1.40724
DDX39A	1.40637	2.65069	2.30933	5.5418	0.0458994	0.167604	1.40637
CALM3	1.40634	2.65063	5.53515	10.2316	0.0123755	0.115043	1.40634
BLOC1S3	1.40541	2.64893	1.41286	5.99993	0.0395116	0.157822	1.40541
MAN1B1	1.40517	2.64848	2.19941	6.969	0.029314	0.140903	1.40517
PPP1R9B	1.4048	2.64781	4.29486	13.9111	0.00562683	0.100956	1.4048
USP1	-1.40422	0.377823	8.28576	25.1585	0.00098374	0.083644	1.40422
HCLS1	1.4016	2.64194	6.67806	10.9903	0.0103795	0.111127	1.4016
RMI1	-1.40139	0.378565	6.08073	29.1395	0.000613485	0.0732651	1.40139
GMNN	-1.4013	0.378587	6.38841	26.8318	0.000801209	0.0750859	1.4013
AK127179	1.4011	2.64103	0.398394	6.40907	0.034732	0.150415	1.4011
BC016978	1.40059	2.64009	-0.273873	6.48393	0.0339382	0.149136	1.40059
ID2	1.39957	2.63823	6.39221	7.75663	0.0233735	0.130786	1.39957
POMGNT1	1.39932	2.63778	3.11854	7.75526	0.0233824	0.130786	1.39932
PVT1	1.39879	2.6368	3.58788	16.9453	0.00324706	0.0992223	1.39879
RPL37A	1.39842	2.63614	7.94876	11.4324	0.00940145	0.109033	1.39842
RPP40	-1.39661	0.37982	3.25259	11.9145	0.00846291	0.107697	1.39661
AK097957	-1.39636	0.379886	1.19549	7.65821	0.024027	0.131553	1.39636
STS	-1.39627	0.379911	6.11316	10.0398	0.0129548	0.115486	1.39627
WARS	1.39608	2.63186	9.33558	13.3572	0.0062754	0.103625	1.39608
FTSJ3	1.39529	2.63041	3.86163	6.25574	0.0364326	0.153395	1.39529
C17orf62	1.39524	2.63033	2.49295	6.27567	0.0362056	0.152881	1.39524
MGRN1	1.39509	2.63005	1.85042	7.89201	0.0225106	0.129303	1.39509
ZNFX1	1.39507	2.63001	6.31594	17.0848	0.00317152	0.0992223	1.39507
SASS6	-1.39364	0.380604	6.46218	27.6708	0.000725608	0.0750859	1.39364
SHMT2	1.39263	2.62558	5.96919	6.26511	0.0363257	0.153056	1.39263
PLP2	1.39097	2.62255	3.90075	5.62703	0.0446167	0.166635	1.39097
EIF3K	1.39066	2.62198	4.14882	8.31205	0.0200769	0.125298	1.39066
ERP29	1.3894	2.6197	5.39661	10.3079	0.0121541	0.114541	1.3894
CCDC150	-1.38926	0.381759	3.78154	19.2077	0.00225225	0.0940793	1.38926
TRGV3	1.38923	2.61938	1.66942	8.05917	0.0214998	0.127724	1.38923
GLB1	1.38772	2.61664	4.08461	15.7437	0.00400095	0.0993511	1.38772
MEF2D	1.38313	2.60833	4.26817	9.94572	0.0132513	0.115776	1.38313
ULK3	1.38249	2.60718	1.51726	6.58281	0.0329246	0.148007	1.38249
AP2S1	1.38222	2.60669	2.85506	6.55413	0.0332146	0.148126	1.38222
ARPC4.TTLL3	1.38187	2.60606	4.67896	14.3371	0.00518432	0.100769	1.38187
CRY2	1.38117	2.6048	1.97359	7.70363	0.0237226	0.131483	1.38117
ARL17A	-1.37998	0.384224	1.41684	7.23646	0.0271031	0.137483	1.37998
CENPT	1.37959	2.60194	2.06275	5.31599	0.0495314	0.173278	1.37959
ARFIP2	1.37905	2.60098	3.01723	7.51998	0.0249843	0.133208	1.37905
KIF11	-1.37692	0.385039	7.95694	33.3519	0.00039272	0.0641672	1.37692
SPRY1	-1.3769	0.385046	1.59785	5.45883	0.0471933	0.169662	1.3769
LOC727896	-1.37604	0.385274	4.86699	22.1127	0.00147153	0.0889606	1.37604
CA2	1.37584	2.5952	3.51821	5.44404	0.0474288	0.169858	1.37584
GLMN	-1.37446	0.385697	6.21422	27.7554	0.000718488	0.0750859	1.37446
FAM72A	-1.3741	0.385793	3.04667	8.49775	0.0191068	0.124536	1.3741
ZSWIM4	1.37387	2.59164	1.08559	6.96366	0.0293604	0.140903	1.37387
AK128346	1.37325	2.59054	3.6755	5.82	0.0418768	0.161727	1.37325
LOC493754	1.37314	2.59034	1.34448	6.2969	0.0359659	0.15267	1.37314
ZFP36	1.37237	2.58896	5.33379	29.3774	0.000597413	0.0732651	1.37237
AK094985	1.37237	2.58895	-0.319712	5.926	0.0404623	0.160064	1.37237
FIS1	1.37067	2.58591	1.57669	6.9777	0.0292385	0.140845	1.37067
OGDH	1.36926	2.58339	4.01722	7.93127	0.0222679	0.129303	1.36926
DDIT3	1.36696	2.57926	1.24497	6.05258	0.0388517	0.156781	1.36696
RPL31P11	1.36563	2.57689	2.69845	10.8732	0.0106599	0.111687	1.36563
GINS1	-1.36538	0.388133	5.60643	36.3844	0.000292928	0.057481	1.36538
DTL	-1.36523	0.388174	7.10461	45.3814	0.000136637	0.0504869	1.36523
GPN2	1.36521	2.57614	1.40378	5.88064	0.0410601	0.160761	1.36521
TRAP1	1.36518	2.57609	4.02719	6.35498	0.0353202	0.151693	1.36518
TRAF1	1.36401	2.57399	6.6359	16.098	0.00375779	0.0992223	1.36401
MMS22L	-1.36364	0.388601	6.3925	26.7036	0.000813616	0.0750859	1.36364
VPS25	1.36302	2.57222	4.08596	7.43533	0.0255943	0.134652	1.36302
HNRNPF	1.36274	2.57174	1.67917	7.12169	0.0280251	0.138806	1.36274
ANKRD32	-1.36253	0.388898	5.66753	32.6236	0.000422754	0.0670956	1.36253
PTK2B	1.36124	2.56906	6.46355	22.0653	0.00148127	0.0889606	1.36124
MND1	-1.35709	0.390369	4.4	9.12671	0.0162298	0.119968	1.35709
LINC00174	1.3562	2.56011	1.05846	7.20153	0.0273796	0.138165	1.3562
AKR1A1	1.35577	2.55934	4.86262	7.68593	0.0238406	0.131533	1.35577
FANCM	-1.35503	0.390926	6.04013	26.9192	0.000792886	0.0750859	1.35503
LSM4	1.35499	2.55796	3.68826	6.8571	0.0303063	0.143209	1.35499
DPH1	1.35446	2.55701	2.69685	6.34033	0.0354817	0.151858	1.35446
GBE1	-1.35418	0.391156	8.68054	12.4477	0.00755735	0.10504	1.35418
RPL13A	1.35401	2.55622	7.74099	16.7618	0.00334994	0.0992223	1.35401
GCSH	-1.35223	0.391686	0.854943	7.43476	0.0255985	0.134652	1.35223
ATG9A	1.35168	2.5521	1.74686	5.83823	0.0416292	0.161459	1.35168
TTC30A	-1.35094	0.392035	3.99509	10.8451	0.0107285	0.111687	1.35094
CARD6	-1.35088	0.392053	2.91231	6.24451	0.0365612	0.153524	1.35088
WBP2	1.3505	2.55001	4.01576	9.8925	0.0134229	0.116583	1.3505
KCNAB2	1.34923	2.54776	3.7002	6.04019	0.0390057	0.156978	1.34923
ELL3	1.34876	2.54692	5.4732	17.6053	0.00290823	0.0992223	1.34876
GSDMB	1.34823	2.546	4.47877	15.1951	0.00441765	0.100079	1.34823
P4HB	1.34791	2.54543	6.43894	6.44503	0.0343478	0.149808	1.34791
DTX3	1.34653	2.54299	2.41212	6.71776	0.0316021	0.14563	1.34653
BDNF.AS	1.34515	2.54057	1.1433	7.92283	0.0223198	0.129303	1.34515
TNFRSF14	1.34178	2.53464	3.93306	11.3129	0.00965401	0.109748	1.34178
LARGE	1.3408	2.53292	3.68779	10.0949	0.0127849	0.115486	1.3408
AK055981	1.33962	2.53084	1.48237	5.63124	0.0445546	0.166635	1.33962
MRPL10	1.33917	2.53006	3.57008	8.2977	0.0201544	0.125298	1.33917
CASC5	-1.3388	0.395349	7.35936	17.158	0.00313276	0.0992223	1.3388
FAM210A	-1.33865	0.395389	6.53688	15.8129	0.003952	0.0992223	1.33865
SNORD79	-1.3368	0.395899	4.62499	13.9287	0.00560763	0.100956	1.3368
RAD54L2	1.33596	2.52443	2.52791	5.75407	0.0427883	0.163569	1.33596
IMPDH2	1.33547	2.52357	5.57549	7.50847	0.0250661	0.133233	1.33547
CLK3	1.33371	2.5205	3.23894	9.74795	0.013903	0.116864	1.33371
BRCA1	-1.33314	0.396903	6.99082	38.7315	0.000236688	0.055304	1.33314
CNTNAP1	1.33286	2.51901	2.94892	6.4272	0.0345376	0.149955	1.33286
P4HA1	-1.33281	0.396993	8.78006	20.5144	0.00184947	0.0913027	1.33281
SNRNP70	1.33273	2.51879	4.65207	7.90576	0.0224252	0.129303	1.33273
MIS18A	-1.33138	0.397388	4.84518	20.8921	0.00175012	0.0913027	1.33138
PAQR7	1.33119	2.5161	2.4623	8.77414	0.0177695	0.122687	1.33119
PRPF6	1.32953	2.51321	4.07821	6.6728	0.0320351	0.146595	1.32953
SARM1	1.32882	2.51197	3.05357	9.87311	0.0134861	0.116636	1.32882
ZBTB7B	1.32871	2.51177	2.07867	7.83366	0.0228775	0.129898	1.32871
IFFO2	1.32806	2.51065	4.21949	10.8566	0.0107004	0.111687	1.32806
BMP6	1.32581	2.50674	1.20363	5.45467	0.0472593	0.169683	1.32581
CEACAM1	-1.32572	0.398949	2.51625	6.12129	0.0380114	0.155825	1.32572
UQCRHL	1.32568	2.5065	5.29135	14.7234	0.00482011	0.100667	1.32568
ATXN2L	1.32247	2.50094	5.80985	9.19808	0.0159388	0.119747	1.32247
AAR2	1.32245	2.50091	3.03699	6.88951	0.0300146	0.142234	1.32245
DAK	1.32196	2.50006	1.6856	5.90323	0.040761	0.160323	1.32196
DDX56	1.32149	2.49924	3.41004	6.20425	0.0370272	0.154265	1.32149
ZNF726	-1.32088	0.40029	0.653882	5.97602	0.0398159	0.158475	1.32088
AKNA	1.32081	2.49806	3.63522	8.59748	0.0186101	0.123962	1.32081
ARMCX6	1.32079	2.49803	1.8772	5.56435	0.0455555	0.167321	1.32079
FAM3C	-1.32002	0.400531	7.21328	7.80736	0.0230453	0.130121	1.32002
NAGK	1.31968	2.49612	4.61905	13.1572	0.00653236	0.103625	1.31968
RPSAP58	1.3189	2.49476	6.82613	7.96004	0.0220922	0.129295	1.3189
ZWILCH	-1.31889	0.400842	6.65708	38.2833	0.000246311	0.055304	1.31889
CTSK	1.31822	2.49359	1.5208	7.27246	0.0268219	0.13689	1.31822
LRP8	1.31684	2.4912	2.66006	7.19245	0.0274521	0.13822	1.31684
PIGT	1.31677	2.49108	2.75159	5.3572	0.048842	0.171949	1.31677
DDB2	1.31628	2.49023	4.95103	11.7811	0.00871034	0.107697	1.31628
SMC2	-1.31388	0.402238	8.12951	35.7656	0.000310459	0.057481	1.31388
KIAA1715	-1.31372	0.402282	6.70637	15.3516	0.00429347	0.100079	1.31372
CDCA2	-1.31273	0.402558	5.84796	28.147	0.000686645	0.074329	1.31273
HMMR	-1.31271	0.402565	7.69387	21.1699	0.00168131	0.0913027	1.31271
TNS3	-1.31135	0.402944	1.79494	5.58985	0.0451705	0.167038	1.31135
POLR3G	-1.31013	0.403286	6.16942	18.0169	0.00271916	0.0990083	1.31013
DDB1	1.30982	2.47911	6.28376	7.92572	0.022302	0.129303	1.30982
GPR55	1.30947	2.4785	3.46194	13.2654	0.00639185	0.103625	1.30947
BSDC1	1.30935	2.4783	3.77958	11.764	0.0087428	0.107697	1.30935
HMGA1	1.30768	2.47543	4.47011	6.42848	0.0345239	0.149955	1.30768
GPX1	1.30734	2.47485	2.33211	6.07656	0.0385558	0.156354	1.30734
HUWE1	1.3071	2.47444	8.38107	11.4631	0.00933796	0.109011	1.3071
ACTR1B	1.30641	2.47326	3.45943	6.96958	0.0293089	0.140903	1.30641
ESYT1	1.30597	2.4725	4.44129	7.85274	0.0227567	0.129703	1.30597
ATF3	1.30528	2.47132	5.34222	17.8193	0.00280794	0.0990693	1.30528
METTL1	1.30475	2.47041	1.74368	5.72565	0.0431889	0.164346	1.30475
CCL5	1.30348	2.46823	2.29181	8.45238	0.0193382	0.124789	1.30348
MTBP	-1.30313	0.405247	5.15128	20.8992	0.00174834	0.0913027	1.30313
SGOL1	-1.30291	0.405309	4.87305	16.0304	0.00380275	0.0992223	1.30291
AGXT2L2	1.30275	2.46699	3.10468	9.97659	0.0131531	0.115555	1.30275
CUL9	1.30208	2.46584	2.39301	6.15256	0.0376365	0.155216	1.30208
TMEM42	1.30208	2.46583	1.78694	5.33498	0.0492123	0.172731	1.30208
FAM63B	-1.30116	0.4058	4.55377	6.58682	0.0328842	0.14796	1.30116
DCK	-1.30101	0.405842	6.61264	20.669	0.00180798	0.0913027	1.30101
VAMP8	1.30093	2.46387	4.67748	6.54021	0.0333565	0.148312	1.30093
CCDC15	-1.30057	0.405966	3.74483	18.0447	0.00270695	0.0990083	1.30057
SLC39A1	1.30013	2.46252	5.17681	10.2211	0.0124064	0.115043	1.30013
OIP5	-1.29923	0.406344	4.46534	19.7573	0.0020707	0.0924543	1.29923
SNORD28	-1.29908	0.406385	2.94049	8.146	0.0209973	0.126472	1.29908
NDUFB8	1.29874	2.46014	4.32642	6.57586	0.0329946	0.148065	1.29874
TRIM56	1.29834	2.45946	2.32149	6.05762	0.0387892	0.156701	1.29834
CEP57L1	-1.29758	0.406809	5.17279	23.8526	0.00116343	0.0864569	1.29758
C20orf112	1.29742	2.4579	3.18907	9.43961	0.0150014	0.118667	1.29742
ARHGAP18	-1.29689	0.407002	6.54283	29.6859	0.000577349	0.0718083	1.29689
STRIP1	1.29613	2.45569	3.23964	7.31211	0.0265163	0.136502	1.29613
HEXA	1.29597	2.45542	4.71091	14.6994	0.0048418	0.100667	1.29597
BAG2	-1.29544	0.407412	6.42727	33.9563	0.000369794	0.0616341	1.29544
SERPINB1	1.29479	2.45341	6.42712	8.83385	0.0174962	0.122234	1.29479
CNP	1.2934	2.45105	3.29792	6.23253	0.0366991	0.153707	1.2934
RNF167	1.29193	2.44855	4.10723	7.10407	0.0281701	0.138969	1.29193
NOP14.AS1	1.29187	2.44846	2.70537	14.0768	0.00544929	0.100769	1.29187
NEXN	1.29101	2.44699	4.57453	10.9416	0.010495	0.111415	1.29101
AK094188	1.2908	2.44664	3.30281	10.2577	0.0122993	0.11502	1.2908
FBXO41	1.29056	2.44623	2.94499	5.69284	0.0436574	0.165065	1.29056
SLC5A3	-1.28891	0.40926	8.96168	5.82526	0.0418051	0.161625	1.28891
SLC44A1	-1.28834	0.409421	7.57577	19.5367	0.0021413	0.0930167	1.28834
SUGP1	1.28834	2.44248	2.45217	7.2515	0.0269852	0.137241	1.28834
ERI1	-1.28539	0.410261	6.66189	28.9709	0.000625204	0.0736793	1.28539
P2RX7	1.28503	2.43687	2.74602	9.24296	0.0157592	0.119747	1.28503
FAM212B	1.28491	2.43666	3.02315	12.0023	0.00830475	0.107697	1.28491
MSH2	-1.28473	0.410447	7.24098	43.8116	0.000154544	0.0542764	1.28473
CSTB	1.28442	2.43584	4.20284	9.72099	0.0139949	0.116864	1.28442
MCM4	-1.28431	0.410568	7.44797	41.4964	0.000186643	0.055304	1.28431
ZC3H12A	1.28383	2.43485	2.07123	6.20143	0.0370601	0.154265	1.28383
JUNB	1.28332	2.43398	2.55606	7.89673	0.0224813	0.129303	1.28332
H6PD	1.28332	2.43398	4.29491	12.812	0.00700778	0.103625	1.28332
CD99L2	1.28317	2.43373	3.38464	6.78803	0.0309401	0.144266	1.28317
C1GALT1	-1.28317	0.410893	7.35093	24.2276	0.00110792	0.0856338	1.28317
OXLD1	1.28313	2.43366	0.493987	5.37732	0.0485099	0.171259	1.28313
SNX11	1.28308	2.43358	5.71846	18.6493	0.00245758	0.0966712	1.28308
VPS33B	1.28291	2.43329	3.69176	8.6452	0.0183782	0.123962	1.28291
DPP3	1.2827	2.43294	2.52447	5.81333	0.0419678	0.161882	1.2827
CDK9	1.28135	2.43066	3.60113	8.93068	0.0170642	0.121174	1.28135
PSMD4	1.28127	2.43053	4.2977	6.17439	0.0373776	0.154914	1.28127
TRAF4	1.28125	2.43049	3.90027	8.62872	0.0184579	0.123962	1.28125
TSPAN17	1.28097	2.43003	1.69118	6.34414	0.0354396	0.151835	1.28097
DAPK1	1.28096	2.43001	6.67004	6.23189	0.0367064	0.153707	1.28096
KIF20B	-1.28069	0.411599	7.74731	19.5579	0.00213436	0.0930167	1.28069
SNX16	-1.28058	0.411629	4.05604	14.1603	0.00536257	0.100769	1.28058
CD40	1.27928	2.42718	6.24706	14.7467	0.00479917	0.100667	1.27928
RALY	1.27889	2.42652	3.93209	7.80889	0.0230355	0.130121	1.27889
GLDC	1.27882	2.4264	5.3255	12.9679	0.00678794	0.103625	1.27882
DCTN1	1.27729	2.42383	3.2806	6.24831	0.0365177	0.153524	1.27729
C19orf43	1.27409	2.41846	4.20751	7.59578	0.0244535	0.132799	1.27409
MED24	1.27406	2.41842	3.06741	7.16105	0.0277045	0.138368	1.27406
TOMM7	1.27388	2.41812	5.85492	14.1629	0.00535984	0.100769	1.27388
VCP	1.2735	2.41747	6.96487	9.7033	0.0140556	0.116864	1.2735
C1orf112	-1.27347	0.413664	5.49956	33.9738	0.000369159	0.0616341	1.27347
ALOX5	1.27324	2.41704	4.21063	8.28763	0.020209	0.125298	1.27324
SPCS2	-1.27171	0.414168	5.53489	16.0466	0.00379194	0.0992223	1.27171
GTPBP8	-1.27054	0.414503	4.97879	16.6909	0.00339081	0.0992223	1.27054
GBP3	-1.2705	0.414517	5.50068	13.1848	0.00649616	0.103625	1.2705
BRCA2	-1.26937	0.414842	7.13977	20.007	0.00199424	0.0919637	1.26937
NUDCD3	1.26899	2.40994	4.52894	10.8597	0.0106927	0.111687	1.26899
YPEL3	1.26698	2.40657	1.36211	5.73577	0.0430457	0.164057	1.26698
PES1	1.26664	2.40601	3.085	5.45726	0.0472181	0.169662	1.26664
EIF2D	1.26614	2.40518	5.5179	11.3979	0.00947358	0.109319	1.26614
FIGNL1	-1.26566	0.41591	6.41972	29.1115	0.000615409	0.0732651	1.26566
PLAGL2	1.26544	2.404	5.59394	12.3389	0.00773183	0.105753	1.26544
TRIP13	-1.2644	0.416274	4.50626	17.2804	0.00306923	0.0992223	1.2644
LINC00926	1.26438	2.40224	4.59634	8.56895	0.0187505	0.123962	1.26438
DLGAP4	1.26432	2.40213	3.28538	9.27847	0.0156189	0.119747	1.26432
TEX30	-1.264	0.416388	4.9218	17.8912	0.00277521	0.0990083	1.264
DDX23	1.26385	2.40135	4.20536	6.03334	0.0390912	0.157078	1.26385
ABR	1.26375	2.40119	4.06515	10.0001	0.013079	0.115486	1.26375
CNPPD1	1.26365	2.40102	3.47402	8.84028	0.0174671	0.122234	1.26365
SASH3	1.26334	2.4005	6.00905	15.8922	0.00389674	0.0992223	1.26334
GPI	1.26308	2.40008	5.34417	5.69675	0.0436013	0.165065	1.26308
MYO9B	1.26265	2.39936	4.7173	7.51559	0.0250155	0.133208	1.26265
IFITM1	1.26243	2.399	5.23178	8.10913	0.0212089	0.127183	1.26243
ACTR1A	1.26213	2.3985	4.52629	8.05529	0.0215227	0.127724	1.26213
ARL4A	-1.26163	0.417071	3.35251	11.3831	0.00950461	0.109467	1.26163
CEP55	-1.26143	0.417132	7.03092	28.7702	0.000639511	0.0738731	1.26143
PIGW	-1.26061	0.417366	5.1603	25.3181	0.00096423	0.0833309	1.26061
SNORD81	-1.26053	0.41739	3.94964	9.70009	0.0140667	0.116864	1.26053
SUN2	1.25937	2.39391	2.12524	5.44379	0.0474328	0.169858	1.25937
CTIF	1.25928	2.39376	1.04433	6.5846	0.0329066	0.148004	1.25928
CACYBP	-1.25868	0.417927	7.80036	28.1097	0.000689601	0.074329	1.25868
LOC100129550	1.25773	2.39119	1.05538	6.54453	0.0333124	0.148229	1.25773
SNORD77	-1.25759	0.418242	2.55173	7.07095	0.0284453	0.139364	1.25759
BRI3BP	-1.25656	0.41854	3.90503	10.8371	0.0107481	0.111687	1.25656
PRCC	1.25613	2.38854	3.44928	6.96378	0.0293593	0.140903	1.25613
PRKCD	1.25544	2.3874	4.6853	6.57596	0.0329935	0.148065	1.25544
SMURF1	1.25496	2.3866	1.55252	7.03152	0.0287773	0.139836	1.25496
KIF15	-1.25486	0.419034	6.23177	32.5587	0.000425566	0.0670956	1.25486
YY2	-1.25476	0.419063	1.91958	5.72028	0.0432652	0.164368	1.25476
TMEM214	1.25446	2.38577	3.92477	5.43085	0.04764	0.170287	1.25446
SMARCD2	1.25413	2.38524	4.14419	7.02112	0.0288658	0.14009	1.25413
ABCB1	-1.2541	0.419255	4.11272	12.1058	0.00812316	0.107494	1.2541
ARHGAP11B	-1.25306	0.419559	3.79289	14.9365	0.00463281	0.100667	1.25306
NCAPG2	-1.25296	0.419587	6.97265	39.1319	0.000228485	0.055304	1.25296
M6PR	1.25282	2.38307	5.11651	14.618	0.00491624	0.100667	1.25282
PRRG4	-1.25222	0.419801	5.82001	14.8254	0.00472929	0.100667	1.25222
MYL6	1.25118	2.38035	6.02623	6.90224	0.029901	0.142215	1.25118
NDC80	-1.24913	0.420702	6.64118	22.9994	0.00130325	0.0872648	1.24913
CAPN3	1.24907	2.37689	2.00119	6.0834	0.0384719	0.15634	1.24907
PKIA	-1.24891	0.420767	5.1765	19.0914	0.0022932	0.0940793	1.24891
RNF113A	1.24821	2.37547	4.58632	6.66494	0.0321116	0.146634	1.24821
SUPT6H	1.2482	2.37545	5.51666	9.7087	0.0140371	0.116864	1.2482
LYRM7	-1.24781	0.421088	7.16928	19.0648	0.00230271	0.0940793	1.24781
IP6K1	1.247	2.37347	2.5699	6.03434	0.0390787	0.157078	1.247
GPKOW	1.24657	2.37276	1.72636	5.54493	0.0458515	0.167604	1.24657
GGH	-1.24637	0.421507	6.24177	27.8545	0.000710257	0.0750859	1.24637
WHAMMP1	-1.24572	0.421696	2.30578	6.57567	0.0329965	0.148065	1.24572
ASPM	-1.24566	0.421715	7.8245	17.3321	0.0030429	0.0992223	1.24566
WBSCR16	1.24554	2.37108	1.7049	5.38361	0.0484067	0.171191	1.24554
DUT	-1.24553	0.421752	7.56018	22.7084	0.0013557	0.0874606	1.24553
RNASEH2B	-1.24213	0.422749	6.66236	23.5046	0.00121809	0.0868517	1.24213
FGGY	1.24202	2.3653	2.08537	7.21903	0.0272406	0.137822	1.24202
ARHGAP11A	-1.23883	0.423715	7.41831	23.5557	0.00120986	0.0868517	1.23883
PACS1	1.23866	2.35979	4.8493	14.3289	0.00519243	0.100769	1.23866
LRRC49	1.2386	2.3597	2.57716	7.43938	0.0255647	0.134629	1.2386
JAG1	-1.23847	0.423821	3.26613	5.62261	0.0446821	0.166635	1.23847
ARHGEF11	1.23774	2.35829	2.07197	5.49344	0.0466479	0.168652	1.23774
FKBP7	-1.23729	0.42417	3.33893	13.1916	0.00648725	0.103625	1.23729
APEX2	1.23495	2.35372	2.28668	6.56135	0.0331413	0.148126	1.23495
LINC00910	1.23454	2.35306	0.236841	6.10243	0.0382397	0.155939	1.23454
CCDC121	-1.23451	0.424988	1.87234	7.48412	0.0252404	0.133753	1.23451
NOMO2	1.23427	2.35262	2.80083	6.97853	0.0292313	0.140845	1.23427
RP2	-1.23383	0.425186	5.02467	8.23236	0.0205121	0.125338	1.23383
RAB40B	-1.23326	0.425354	2.34345	6.77987	0.031016	0.144342	1.23326
IL11RA	1.23253	2.34979	2.37958	8.48879	0.0191522	0.124693	1.23253
CENPP	-1.23223	0.425659	3.76556	15.4764	0.00419751	0.09974	1.23223
CXorf40B	1.23068	2.34677	3.08369	7.04297	0.0286804	0.139663	1.23068
GANAB	1.23054	2.34654	6.07606	7.22404	0.027201	0.13774	1.23054
PRIM1	-1.22963	0.426427	5.80625	18.3968	0.00255808	0.0976188	1.22963
PIK3C2B	1.22943	2.34474	4.82213	11.7111	0.00884384	0.107697	1.22943
PLEKHF2	-1.2292	0.426553	7.38245	8.7098	0.01807	0.12301	1.2292
NDUFS2	1.22857	2.34334	5.31403	9.94528	0.0132527	0.115776	1.22857
NPR2	1.22781	2.34211	1.90531	5.96995	0.0398937	0.158475	1.22781
CIITA	1.22677	2.34042	3.96815	6.42616	0.0345487	0.149955	1.22677
SCAMP2	1.22607	2.33929	3.81588	6.29878	0.0359448	0.15267	1.22607
TRAFD1	1.22517	2.33782	5.7337	19.7746	0.00206527	0.0924543	1.22517
POLQ	-1.22509	0.42777	6.62037	20.4412	0.00186953	0.0913027	1.22509
WDHD1	-1.22466	0.4279	7.12244	27.5001	0.000740244	0.0750859	1.22466
DHDDS	1.22463	2.33695	3.51201	6.78337	0.0309835	0.144305	1.22463
CENPE	-1.22281	0.428447	7.85082	16.182	0.00370286	0.0992223	1.22281
LPGAT1	-1.22271	0.428478	8.91536	13.0902	0.00662143	0.103625	1.22271
WDR59	1.22194	2.33259	4.55659	15.0475	0.00453885	0.100667	1.22194
DNAJC14	1.22175	2.3323	4.30982	8.47529	0.0192209	0.124718	1.22175
KCTD2	1.22094	2.33099	3.14596	6.84333	0.0304313	0.143385	1.22094
ASUN	-1.21795	0.429894	7.78298	36.8339	0.000280962	0.0565169	1.21795
ARMCX4	1.21633	2.32354	2.3971	6.40017	0.0348279	0.150594	1.21633
ERAP2	-1.21577	0.430543	6.83307	6.4415	0.0343853	0.149808	1.21577
ARG2	-1.21563	0.430584	0.891213	6.30301	0.0358973	0.15267	1.21563
RBL1	-1.2156	0.430594	5.69638	21.7555	0.00154694	0.0897316	1.2156
NBPF9	1.21548	2.32218	3.75671	11.7698	0.00873174	0.107697	1.21548
C9orf40	-1.2152	0.430713	5.42493	21.0274	0.00171617	0.0913027	1.2152
HM13	1.21461	2.32079	4.11578	6.28213	0.0361325	0.152738	1.21461
JMY	1.21438	2.32042	6.62438	12.1735	0.0080069	0.106824	1.21438
IDH3B	1.21414	2.32003	4.08655	6.95546	0.0294318	0.140903	1.21414
FDPS	1.21402	2.31983	6.62727	11.5752	0.00911049	0.108733	1.21402
IDH2	1.21366	2.31926	4.66188	5.7745	0.0425031	0.162867	1.21366
IVD	1.21224	2.31698	4.29604	8.38617	0.0196824	0.125113	1.21224
CYCS	-1.21158	0.431796	9.36197	18.5307	0.00250414	0.0970454	1.21158
SLC35D2	1.21148	2.31574	4.52257	12.5303	0.00742813	0.10504	1.21148
EAF2	-1.21087	0.432007	6.0022	11.3767	0.00951807	0.109514	1.21087
CEP128	-1.21037	0.432157	4.02959	13.6778	0.00588932	0.101945	1.21037
ATXN7L3	1.21011	2.31356	3.66777	7.64364	0.0241257	0.131766	1.21011
MAPKAPK2	1.20935	2.31234	5.14367	8.3543	0.0198508	0.12528	1.20935
PNKD	1.2092	2.3121	1.95799	6.71387	0.0316393	0.14563	1.2092
ATP8B2	1.20826	2.31058	3.46697	8.33696	0.0199432	0.125298	1.20826
NBPF15	1.20593	2.30686	3.34749	11.8964	0.00849599	0.107697	1.20593
PRKD3	-1.2057	0.433559	7.87905	10.352	0.0120287	0.114283	1.2057
EIF3D	1.20518	2.30565	6.91624	12.9254	0.00684696	0.103625	1.20518
CCDC92	1.20459	2.30472	1.46574	7.83498	0.0228691	0.129898	1.20459
MGST3	1.20429	2.30424	3.51155	10.4889	0.0116488	0.113301	1.20429
SERGEF	1.20409	2.30392	2.89826	6.35783	0.0352889	0.151666	1.20409
CRYL1	1.20404	2.30384	2.81358	7.52501	0.0249486	0.133208	1.20404
DLGAP5	-1.20314	0.434329	7.42352	13.709	0.00585332	0.101782	1.20314
CNDP2	1.20312	2.30237	5.74604	14.0577	0.0054694	0.100769	1.20312
SPIN4	-1.2031	0.434341	4.55306	19.055	0.00230622	0.0940793	1.2031
STIM1	1.20113	2.29919	4.52536	9.39703	0.0151615	0.119231	1.20113
SKP2	-1.20004	0.435263	6.16699	24.3521	0.00109021	0.085366	1.20004
TMPO	-1.19907	0.435555	9.51912	20.0427	0.00198361	0.0918362	1.19907
STAT5B	1.19758	2.29355	6.46138	13.0276	0.00670601	0.103625	1.19758
RAD54B	-1.19734	0.436078	7.03672	17.1799	0.00312128	0.0992223	1.19734
MLLT6	1.19658	2.29196	5.62883	15.223	0.00439513	0.100079	1.19658
CDC45	-1.19605	0.43647	3.96388	18.8085	0.00239675	0.0958399	1.19605
UBXN1	1.19565	2.29048	3.53979	8.60709	0.0185631	0.123962	1.19565
IRF5	1.19558	2.29037	4.8952	5.31117	0.0496129	0.173407	1.19558
AMBRA1	1.19533	2.28998	2.77503	6.50587	0.03371	0.148975	1.19533
LRRC58	-1.19524	0.436712	7.95268	16.1263	0.0037392	0.0992223	1.19524
OSER1.AS1	1.19521	2.28979	1.04547	6.95707	0.0294178	0.140903	1.19521
ATAD2	-1.19443	0.43696	7.90842	30.0733	0.000553325	0.071477	1.19443
DLEU2	-1.19312	0.437357	4.73176	12.3116	0.00777642	0.106168	1.19312
LRRC4C	1.19216	2.28494	2.20402	7.22216	0.0272159	0.137756	1.19216
SIRPA	1.19117	2.28337	3.03225	8.48149	0.0191894	0.124718	1.19117
CD63	1.18973	2.2811	4.93333	10.9023	0.0105894	0.111605	1.18973
NMT1	1.18934	2.28048	5.23788	9.99055	0.013109	0.115486	1.18934
MACC1	-1.1882	0.438849	8.18455	12.1804	0.00799528	0.106824	1.1882
MAP1LC3B2	1.18798	2.27833	3.56028	8.55498	0.0188198	0.123962	1.18798
SQSTM1	1.18665	2.27624	5.00652	15.5568	0.00413715	0.09974	1.18665
BCL7A	1.18662	2.27619	3.9752	11.9031	0.00848357	0.107697	1.18662
TNFRSF1B	1.18547	2.27437	3.31075	5.50641	0.0464457	0.168391	1.18547
CTSZ	1.18492	2.27351	5.8454	11.9372	0.00842157	0.107697	1.18492
CCDC18	-1.18486	0.439867	6.7788	18.0912	0.00268668	0.0990083	1.18486
IRF1	1.18465	2.27308	4.02689	6.16458	0.0374937	0.154914	1.18465
DCTN2	1.18296	2.27042	4.71808	8.26213	0.0203482	0.125338	1.18296
WDFY4	1.18223	2.26927	6.00978	17.2929	0.00306282	0.0992223	1.18223
DCTN3	1.18167	2.26839	2.58923	6.81654	0.0306764	0.143515	1.18167
SARS	1.18138	2.26793	6.87273	12.1614	0.00802755	0.106915	1.18138
PIM2	1.18136	2.26791	7.90081	8.24144	0.020462	0.125338	1.18136
ATF5	1.18098	2.26731	6.91527	8.33796	0.0199379	0.125298	1.18098
PLEKHO2	1.18045	2.26648	3.75718	11.896	0.00849659	0.107697	1.18045
SPR	1.17797	2.26258	0.766078	5.78962	0.0422937	0.162476	1.17797
GSTK1	1.17699	2.26104	4.15578	7.33939	0.0263086	0.135984	1.17699
ARID5B	1.17637	2.26007	6.39699	12.8867	0.00690139	0.103625	1.17637
EXOC6	-1.17604	0.442565	4.95701	13.1873	0.00649292	0.103625	1.17604
FAM118A	1.17595	2.25941	5.10222	8.76472	0.0178131	0.122687	1.17595
CDC7	-1.17576	0.44265	6.6059	20.6735	0.00180678	0.0913027	1.17576
CREG1	-1.17489	0.442919	5.58844	22.8416	0.00133137	0.0872648	1.17489
TMEM185A	1.17332	2.2553	1.92612	8.32782	0.0199921	0.125298	1.17332
DTNBP1	1.17323	2.25517	3.03368	9.43131	0.0150325	0.118667	1.17323
STK17B	-1.17287	0.443538	8.4684	23.1056	0.00128475	0.0868517	1.17287
XXYLT1.AS2	1.17235	2.25379	2.85271	6.66565	0.0321047	0.146634	1.17235
ELF4	1.17144	2.25236	4.15476	11.0773	0.0101774	0.111075	1.17144
ELP5	1.1713	2.25215	2.88338	6.2841	0.0361102	0.152738	1.1713
DGKI	1.17068	2.25118	3.04491	5.35824	0.0488248	0.171941	1.17068
FBN1	1.1702	2.25043	5.41149	16.8259	0.00331354	0.0992223	1.1702
MRPS21	1.16971	2.24966	3.90507	8.39108	0.0196566	0.125113	1.16971
ARHGEF2	1.16959	2.24948	5.07301	14.596	0.00493662	0.100667	1.16959
IPMK	-1.1688	0.444792	6.05846	12.2937	0.00780592	0.106392	1.1688
ATXN1	-1.1662	0.445593	6.83431	13.0697	0.00664895	0.103625	1.1662
EDC3	1.16615	2.24413	3.84537	7.42381	0.0256788	0.13483	1.16615
abParts	1.16562	2.2433	9.07326	5.85282	0.0414322	0.161064	1.16562
PRPF8	1.16429	2.24123	6.97362	8.27474	0.0202792	0.125298	1.16429
KBTBD7	-1.16318	0.446527	3.71716	10.5277	0.0115439	0.11306	1.16318
TRAPPC9	1.16285	2.23899	2.96874	7.31653	0.0264825	0.136502	1.16285
FMNL2	-1.16273	0.446667	4.61058	13.1874	0.00649279	0.103625	1.16273
YKT6	1.16265	2.23868	4.60667	7.95105	0.0221469	0.129295	1.16265
C18orf54	-1.16222	0.446824	5.40159	13.7996	0.00575042	0.101063	1.16222
ARHGAP31	1.16201	2.23769	5.86553	21.7213	0.0015544	0.0897316	1.16201
ATAD5	-1.16054	0.447345	6.97701	10.428	0.0118157	0.113574	1.16054
LOC155060	1.15849	2.23224	1.79955	5.66709	0.0440297	0.165855	1.15849
RPL19	1.15842	2.23212	7.79602	12.1907	0.00797776	0.106824	1.15842
FTH1	1.15778	2.23114	6.41892	14.6324	0.0049029	0.100667	1.15778
ENOSF1	-1.15721	0.448378	8.08054	31.3079	0.00048464	0.0684086	1.15721
RAPGEF1	1.15652	2.22919	5.93978	13.1157	0.00658735	0.103625	1.15652
KIF18A	-1.15651	0.448595	6.05536	24.2196	0.00110906	0.0856338	1.15651
RPS21	1.15644	2.22906	6.12604	9.10559	0.0163172	0.119968	1.15644
SRCAP	1.15629	2.22883	4.03476	5.53714	0.0459709	0.167607	1.15629
NADSYN1	1.15576	2.22802	4.51745	14.0757	0.00545048	0.100769	1.15576
CCDC34	-1.15522	0.448999	4.80442	23.2666	0.00125731	0.0868517	1.15522
TIPIN	-1.15512	0.44903	5.61551	19.8297	0.00204814	0.0922614	1.15512
ZNF681	-1.15504	0.449054	4.66219	16.4309	0.00354596	0.0992223	1.15504
EHBP1L1	1.15482	2.22656	4.26171	9.37623	0.0152405	0.119231	1.15482
MTFR2	-1.15453	0.449214	5.26798	16.8429	0.00330399	0.0992223	1.15453
DMC1	-1.15278	0.449758	2.19701	5.43226	0.0476174	0.170258	1.15278
VAMP2	1.15265	2.22322	4.7417	14.8259	0.00472886	0.100667	1.15265
CENPK	-1.15238	0.449883	6.62401	13.1696	0.00651608	0.103625	1.15238
CEP72	-1.15223	0.449928	2.33791	8.25921	0.0203642	0.125338	1.15223
TIMM21	-1.1521	0.449971	5.02839	24.0237	0.00113767	0.0856338	1.1521
SKA1	-1.15158	0.450133	5.41522	24.7192	0.00104006	0.0848554	1.15158
UBL7	1.15136	2.22124	3.55591	6.73555	0.0314328	0.145353	1.15136
TBC1D22A	1.15039	2.21974	2.75079	6.51072	0.0336598	0.14881	1.15039
PARPBP	-1.15023	0.450554	6.65968	22.2134	0.0014511	0.0889606	1.15023
PFDN5	1.15013	2.21934	6.41084	12.1836	0.00798977	0.106824	1.15013
NT5C3B	1.14911	2.21777	4.01359	13.1428	0.00655144	0.103625	1.14911
NEK2	-1.14738	0.451446	5.35342	15.6175	0.00409231	0.09974	1.14738
HAUS6	-1.14727	0.45148	6.89758	22.0505	0.00148432	0.0889606	1.14727
EFCAB11	-1.14703	0.451552	3.60731	14.6901	0.00485018	0.100667	1.14703
SGCB	1.14662	2.21394	3.97697	15.1313	0.00446954	0.100667	1.14662
STIL	-1.1446	0.452314	6.22515	30.0044	0.000557504	0.071477	1.1446
LAMTOR1	1.14448	2.21067	3.5802	8.27905	0.0202557	0.125298	1.14448
SETD9	-1.14421	0.452436	2.50498	7.39352	0.0259025	0.135276	1.14421
ZNF519	-1.14378	0.452571	4.38937	14.1488	0.00537436	0.100769	1.14378
CASP8AP2	-1.14339	0.452695	6.96479	12.9326	0.00683697	0.103625	1.14339
RILPL2	1.14271	2.20795	5.45676	9.88491	0.0134475	0.116583	1.14271
SDHA	1.1412	2.20564	4.47618	5.8624	0.0413037	0.160791	1.1412
FTSJD2	1.14048	2.20454	5.92317	9.0551	0.0165285	0.120149	1.14048
SCAMP3	1.14005	2.20388	3.01177	5.90812	0.0406966	0.160266	1.14005
NMT2	-1.14002	0.453754	5.44047	8.73038	0.0179732	0.122872	1.14002
PAPLN	1.13977	2.20346	3.52968	7.08425	0.0283344	0.139364	1.13977
CSF1	1.13962	2.20323	4.19961	5.29095	0.0499564	0.173723	1.13962
TMX1	-1.13947	0.453925	7.93681	15.6236	0.00408785	0.09974	1.13947
RFC5	-1.13782	0.454445	5.82801	35.3928	0.000321654	0.057481	1.13782
EPS15L1	1.13772	2.20033	4.11067	8.41287	0.0195427	0.125113	1.13772
ARF5	1.13694	2.19914	3.27941	7.71494	0.0236475	0.131435	1.13694
VRK3	1.13658	2.19859	3.15442	6.13591	0.0378356	0.155651	1.13658
unknown	-1.13512	0.455297	3.69998	7.56714	0.0246524	0.133089	1.13512
ENTPD7	-1.13483	0.455388	5.08032	12.6941	0.00718006	0.104302	1.13483
NFATC1	1.13409	2.1948	3.20695	8.6285	0.0184589	0.123962	1.13409
PARP6	1.13324	2.1935	4.64336	11.2932	0.00969651	0.109748	1.13324
EEF1E1	-1.1329	0.455998	6.31752	27.1683	0.000769758	0.0750859	1.1329
ERO1L	-1.13069	0.456696	8.54587	12.4659	0.00752867	0.10504	1.13069
ZNF180	-1.13048	0.456763	4.92373	20.4649	0.001863	0.0913027	1.13048
CD27.AS1	1.12948	2.1878	3.57293	8.29321	0.0201787	0.125298	1.12948
PEA15	1.1293	2.18752	7.12755	21.2547	0.00166098	0.0909794	1.1293
THOC5	1.12907	2.18718	2.94212	6.48559	0.0339208	0.149121	1.12907
ITFG3	1.12817	2.18581	1.28985	5.30628	0.0496957	0.173491	1.12817
PPP2R5D	1.12786	2.18535	3.66624	5.80896	0.0420276	0.161934	1.12786
LOC389831	-1.12761	0.457674	6.92999	16.4949	0.00350696	0.0992223	1.12761
MELK	-1.12754	0.457694	6.52011	31.7636	0.000462	0.0681442	1.12754
GNGT2	1.12747	2.18475	2.59932	6.26879	0.0362838	0.15305	1.12747
SRA1	1.12722	2.18437	4.11255	6.03173	0.0391113	0.157078	1.12722
ATP5J2	1.12633	2.18302	4.49929	5.5045	0.0464754	0.168438	1.12633
SEC24C	1.12617	2.18278	6.49643	8.80621	0.0176221	0.122379	1.12617
KIF14	-1.12577	0.458258	6.55487	20.1899	0.00194048	0.0913027	1.12577
WBP5	-1.12509	0.458475	4.60441	15.4917	0.00418599	0.09974	1.12509
PPFIA4	-1.12404	0.458807	1.66453	6.00544	0.0394419	0.157676	1.12404
ORC6	-1.12401	0.458817	6.04136	26.124	0.000872773	0.0777301	1.12401
LIN9	-1.12398	0.458827	4.69917	14.0296	0.00549915	0.100769	1.12398
OASL	1.12332	2.17848	2.9977	8.41406	0.0195365	0.125113	1.12332
STAT2	1.12302	2.17803	7.09092	13.8783	0.00566284	0.100974	1.12302
AGBL5	1.12285	2.17777	1.88296	5.53756	0.0459643	0.167607	1.12285
ZNF823	-1.12279	0.459206	3.33863	7.29563	0.0266427	0.136502	1.12279
IKBIP	-1.12265	0.459248	6.91347	20.2742	0.00191631	0.0913027	1.12265
DNAJC25	-1.12136	0.459661	5.33565	15.785	0.00397161	0.0992223	1.12136
PTRHD1	1.12055	2.1743	2.64349	7.26862	0.0268517	0.136982	1.12055
TICRR	-1.11926	0.460329	4.03119	13.678	0.00588908	0.101945	1.11926
SENP3.EIF4A1	1.11878	2.17164	7.24115	6.41642	0.034653	0.150185	1.11878
IGBP1P1	1.11854	2.17127	3.569	7.80339	0.0230708	0.130158	1.11854
DPY19L1	-1.11793	0.460754	4.72443	6.71353	0.0316425	0.14563	1.11793
ATP6AP1	1.11764	2.16992	4.03747	9.09493	0.0163615	0.119968	1.11764
PRKACB	-1.1168	0.461114	6.38315	28.3607	0.00067001	0.074329	1.1168
ZNF829	-1.11651	0.461208	4.34411	11.6986	0.00886798	0.107697	1.11651
HDAC6	1.11638	2.16802	3.465	5.65832	0.0441573	0.166134	1.11638
SP4	-1.11627	0.461286	5.64146	7.13627	0.0279058	0.13878	1.11627
SNORD87	-1.11621	0.461304	3.4474	9.53516	0.0146497	0.117956	1.11621
KSR1	1.11606	2.16755	4.96088	8.55343	0.0188275	0.123962	1.11606
NDUFB9	1.11369	2.16398	4.09414	6.18182	0.0372901	0.1547	1.11369
ASNS	1.11311	2.16312	8.39128	5.90312	0.0407624	0.160323	1.11311
EIF1	1.11217	2.1617	9.28077	11.9659	0.00836986	0.107697	1.11217
ECT2	-1.112	0.462651	6.87675	18.4062	0.00255425	0.0976188	1.112
PKHD1L1	1.11169	2.16098	5.22125	13.7646	0.00578991	0.101481	1.11169
GOT1	1.1115	2.1607	4.93533	7.9032	0.0224411	0.129303	1.1115
ADCY3	1.11145	2.16062	3.02695	8.68817	0.0181725	0.123251	1.11145
SNORD18B	-1.11141	0.462842	1.08604	5.59519	0.0450905	0.166957	1.11141
AP3S1	-1.11121	0.462905	8.33188	17.7692	0.00283102	0.0991878	1.11121
HSPH1	-1.11111	0.462938	9.30849	16.1026	0.00375479	0.0992223	1.11111
RIC8A	1.1111	2.1601	3.42759	6.0731	0.0385982	0.156354	1.1111
SLC25A30	-1.1101	0.463261	5.95555	15.9477	0.00385867	0.0992223	1.1101
TRAM2	1.10995	2.15838	4.9989	8.5045	0.0190726	0.124522	1.10995
NANP	-1.10991	0.463323	4.64421	13.3792	0.00624798	0.103625	1.10991
ZNF43	-1.10958	0.463428	5.92102	20.9687	0.0017308	0.0913027	1.10958
PKM	1.10957	2.15781	7.52411	6.16671	0.0374685	0.154914	1.10957
POLR3D	1.10893	2.15685	2.56081	5.42636	0.0477123	0.170441	1.10893
TMOD2	1.10795	2.1554	6.10103	5.98353	0.03972	0.158308	1.10795
RTCB	1.10719	2.15426	5.85222	11.2959	0.00969076	0.109748	1.10719
PUS7L	-1.10709	0.464228	6.42377	14.9189	0.00464792	0.100667	1.10709
RNF135	1.1058	2.15218	3.2904	7.10584	0.0281555	0.138969	1.1058
CKS2	-1.10566	0.46469	7.04197	16.8786	0.00328401	0.0992223	1.10566
MLF1IP	-1.10503	0.464893	6.55805	10.4061	0.0118766	0.113667	1.10503
COQ3	-1.10389	0.465259	4.56371	14.7297	0.00481439	0.100667	1.10389
HDGFRP3	-1.10357	0.465364	7.24817	5.66538	0.0440544	0.165855	1.10357
CNNM4	1.10349	2.14873	2.42917	5.73129	0.043109	0.164096	1.10349
TFIP11	1.10315	2.14824	3.6493	6.56418	0.0331126	0.148126	1.10315
RPL37	1.10253	2.14731	7.58411	10.5293	0.0115394	0.11306	1.10253
TUBGCP5	-1.10049	0.466358	5.40499	24.9431	0.00101087	0.083644	1.10049
GBF1	1.10029	2.14397	5.01911	5.64745	0.0443163	0.16646	1.10029
DIAPH3	-1.10016	0.466465	6.12757	23.0877	0.00128785	0.0868517	1.10016
CENPN	-1.09987	0.466559	5.83777	28.6221	0.00065034	0.074329	1.09987
SNORD44	-1.09962	0.466639	3.41654	7.41905	0.0257138	0.134833	1.09962
FAM72D	-1.09762	0.467285	3.23302	6.23678	0.0366501	0.153593	1.09762
APITD1	-1.09761	0.467291	3.19858	9.61216	0.0143738	0.11719	1.09761
COMMD8	-1.09679	0.467555	6.54165	14.2523	0.00526888	0.100769	1.09679
CSE1L	-1.0966	0.467616	8.57599	24.1063	0.0011255	0.0856338	1.0966
SNORD78	-1.09575	0.467893	2.68394	5.86751	0.0412353	0.160761	1.09575
PLIN3	1.09554	2.13693	4.23367	8.20301	0.0206754	0.12557	1.09554
AKAP5	-1.09461	0.468261	5.59743	7.54263	0.0248242	0.133089	1.09461
NECAP2	1.09427	2.13506	5.6414	26.3104	0.000853178	0.0767807	1.09427
CCNA2	-1.09384	0.468511	6.46997	21.5788	0.00158602	0.090264	1.09384
RPS6	1.0936	2.13405	10.0954	11.1581	0.00999408	0.110628	1.0936
ITGAL	1.09349	2.13389	4.81861	5.97652	0.0398096	0.158475	1.09349
NKIRAS2	1.0929	2.13303	3.22398	6.1638	0.037503	0.154914	1.0929
BABAM1	1.09233	2.13218	3.08625	5.43298	0.0476059	0.170258	1.09233
SPTSSA	-1.09199	0.469114	6.29463	14.1061	0.00541872	0.100769	1.09199
ALG6	-1.09197	0.469119	5.73128	12.4578	0.00754138	0.10504	1.09197
SLC44A2	1.09049	2.12946	4.9634	6.95682	0.02942	0.140903	1.09049
ZNF675	-1.08917	0.470033	5.66965	18.2152	0.00263357	0.0990083	1.08917
IER3IP1	-1.08858	0.470223	7.13202	19.688	0.00209256	0.0924543	1.08858
GPR15	1.08774	2.1254	6.62417	7.36872	0.0260876	0.135614	1.08774
DEPDC4	-1.0872	0.470675	2.28383	5.91618	0.0405908	0.160188	1.0872
DENND4B	1.08497	2.12133	4.13604	5.81021	0.0420106	0.161934	1.08497
INADL	1.08495	2.1213	4.67036	14.2152	0.0053064	0.100769	1.08495
ZNF767	1.0842	2.1202	4.29888	8.95479	0.0169587	0.121014	1.0842
GLIS3	1.08401	2.11992	2.25599	5.86889	0.0412168	0.160761	1.08401
ALAS1	1.08365	2.11939	5.69361	10.4956	0.0116306	0.113301	1.08365
AK093552	-1.08365	0.471834	4.78701	5.96183	0.039998	0.158835	1.08365
ITGA1	-1.08341	0.471913	5.65021	10.0934	0.0127895	0.115486	1.08341
PIK3R2	1.08302	2.11846	5.718	9.98283	0.0131333	0.115486	1.08302
LTB4R	1.08301	2.11845	3.06078	9.49601	0.0147925	0.118615	1.08301
CHPF2	1.08253	2.11774	3.48131	7.53141	0.0249033	0.133208	1.08253
UXT	1.08207	2.11707	5.02854	9.61426	0.0143664	0.11719	1.08207
RBBP8	-1.08086	0.472747	7.24986	31.2436	0.000487947	0.0684086	1.08086
DENND3	1.08032	2.1145	5.43271	11.029	0.0102891	0.111127	1.08032
COX20	-1.07945	0.473209	6.18656	11.339	0.00959811	0.109744	1.07945
SRF	1.07934	2.11307	3.68505	6.43501	0.0344543	0.149848	1.07934
POLN	-1.07898	0.473364	4.5914	11.513	0.00923581	0.108733	1.07898
NCSTN	1.07831	2.11157	5.36912	8.40936	0.019561	0.125113	1.07831
MBLAC2	-1.07802	0.473679	4.87119	9.70156	0.0140616	0.116864	1.07802
DESI1	1.07715	2.10987	5.8203	13.2841	0.00636791	0.103625	1.07715
LRRC8B	-1.07585	0.474391	5.23835	8.69146	0.0181569	0.123232	1.07585
MIR22HG	1.07439	2.10582	4.30167	11.6978	0.0088694	0.107697	1.07439
ZNF687	1.07277	2.10347	2.26891	6.56517	0.0331026	0.148126	1.07277
RPL27	1.07237	2.10289	7.98918	10.0395	0.0129556	0.115486	1.07237
ATG4C	-1.07207	0.475635	6.26579	22.661	0.00136448	0.0874695	1.07207
DGKA	1.06833	2.09701	5.47226	18.511	0.00251202	0.0970454	1.06833
DCAKD	1.06688	2.0949	2.88534	7.17252	0.027612	0.13822	1.06688
INPP5D	1.06685	2.09485	5.77149	10.4935	0.0116363	0.113301	1.06685
ITGA4	-1.06668	0.477416	9.47955	17.484	0.00296706	0.0992223	1.06668
GPR160	-1.06617	0.477586	7.01914	8.64862	0.0183617	0.123962	1.06617
HDAC3	1.06441	2.09132	4.57445	6.65334	0.0322249	0.146684	1.06441
SMC5	-1.06436	0.478186	7.93346	14.9058	0.00465922	0.100667	1.06436
WDR1	1.06283	2.08902	6.44366	9.60766	0.0143897	0.117221	1.06283
KDM4A	1.06281	2.089	4.84682	8.63617	0.0184218	0.123962	1.06281
FLJ37201	-1.06262	0.478762	2.00316	6.60536	0.0326988	0.147597	1.06262
SUV39H2	-1.06256	0.47878	5.97618	21.6644	0.00156694	0.0897316	1.06256
MGC70870	-1.06244	0.478821	4.79497	6.07002	0.0386362	0.156354	1.06244
EID3	-1.06165	0.479084	2.456	7.39138	0.0259185	0.135276	1.06165
GMCL1	-1.06153	0.479123	5.33439	13.7466	0.00581037	0.101481	1.06153
PPP1R3B	-1.06113	0.479256	4.30003	11.3937	0.00948233	0.109319	1.06113
AKT2	1.06106	2.08646	3.66599	6.82232	0.0306233	0.143515	1.06106
TMEM9	1.06057	2.08575	3.02742	5.4065	0.0480331	0.170861	1.06057
HSPA4L	-1.05992	0.479658	6.61039	24.4273	0.0010797	0.085366	1.05992
WDR85	1.0597	2.08449	2.36243	5.9031	0.0407627	0.160323	1.0597
PTPN22	-1.05962	0.479758	7.93069	17.5326	0.00294332	0.0992223	1.05962
TAF5	-1.05941	0.479829	4.79332	19.8993	0.00202679	0.0922158	1.05941
RPL11	1.05889	2.08332	9.10535	11.171	0.00996507	0.110621	1.05889
C15orf57	1.05872	2.08308	5.74742	10.2943	0.0121935	0.114727	1.05872
GPN3	-1.05842	0.480156	6.19292	20.6456	0.00181419	0.0913027	1.05842
MIR5047	1.05839	2.0826	4.67062	8.16598	0.0208838	0.126244	1.05839
RAB35	1.05768	2.08158	4.77721	7.51987	0.024985	0.133208	1.05768
ELMOD2	-1.05745	0.480481	6.31915	9.10932	0.0163017	0.119968	1.05745
HAT1	-1.05627	0.480873	7.69148	25.5808	0.000933153	0.0818579	1.05627
MAP3K13	-1.05625	0.48088	5.1732	10.0525	0.0129155	0.115486	1.05625
CLSTN1	1.05464	2.0772	3.62997	5.60487	0.0449459	0.166868	1.05464
GCN1L1	1.05398	2.07625	4.9956	5.37213	0.0485953	0.171365	1.05398
ANP32E	-1.05389	0.481666	9.32704	16.6737	0.00340078	0.0992223	1.05389
LDLR	1.05363	2.07574	4.4272	9.21538	0.0158693	0.119747	1.05363
SH3BP2	1.05293	2.07474	5.18822	13.1487	0.00654364	0.103625	1.05293
SNRNP200	1.05242	2.074	6.63276	8.99355	0.0167909	0.120995	1.05242
DPY19L2P2	-1.05196	0.482312	4.11802	7.93416	0.0222502	0.129303	1.05196
RAB11FIP4	1.05135	2.07246	2.51039	5.55546	0.0456907	0.167475	1.05135
SOGA1	1.05027	2.07092	1.95376	5.86601	0.0412552	0.160761	1.05027
ZNF654	-1.05011	0.482931	6.07579	10.5282	0.0115426	0.11306	1.05011
HMGB1	-1.04971	0.483066	8.97317	8.83044	0.0175117	0.122234	1.04971
SLC25A25	1.04898	2.06907	2.04103	6.73077	0.0314782	0.145459	1.04898
HIST2H2BE	1.04864	2.06859	2.51309	5.55012	0.0457722	0.167604	1.04864
STYXL1	1.04849	2.06836	4.43919	7.82596	0.0229265	0.129898	1.04849
PPM1G	1.0482	2.06795	5.30193	5.9193	0.0405499	0.160154	1.0482
ZNF682	-1.04733	0.483864	3.79298	8.68137	0.0182049	0.123343	1.04733
NIPSNAP1	1.04649	2.06549	5.74799	12.5686	0.00736917	0.104896	1.04649
KIF18B	-1.04633	0.484199	2.80451	8.47124	0.0192416	0.124718	1.04633
SLC35G1	-1.04575	0.484392	2.90949	5.83878	0.0416216	0.161459	1.04575
PITPNA	1.04545	2.06401	4.4518	8.30085	0.0201373	0.125298	1.04545
SKIL	-1.04383	0.485039	6.54583	6.3361	0.0355285	0.15186	1.04383
NAA15	-1.04316	0.485264	8.60208	19.2163	0.00224928	0.0940793	1.04316
VRK1	-1.04259	0.485455	7.03711	20.9074	0.00174625	0.0913027	1.04259
PSMD2	1.04227	2.05946	5.52615	6.07072	0.0386276	0.156354	1.04227
ARHGAP30	1.04212	2.05925	6.31621	10.9148	0.0105593	0.111464	1.04212
STK11	1.0421	2.05922	2.20643	6.65097	0.032248	0.146684	1.0421
FANCI	-1.04154	0.485808	7.64561	28.0493	0.000694426	0.074329	1.04154
C6orf211	-1.04058	0.486132	6.90737	16.0425	0.00379468	0.0992223	1.04058
DBNL	1.04029	2.05664	3.70994	6.71396	0.0316384	0.14563	1.04029
FEN1	-1.03976	0.486407	5.5586	16.6973	0.0033871	0.0992223	1.03976
RFC4	-1.03967	0.486439	6.31386	20.4127	0.00187739	0.0913027	1.03967
C5orf30	-1.03892	0.486691	5.96132	16.9682	0.00323454	0.0992223	1.03892
MZT1	-1.03666	0.487456	6.94853	10.2115	0.0124348	0.115043	1.03666
ZMYM3	1.03658	2.05136	4.09741	6.13258	0.0378754	0.155761	1.03658
PDGFA	1.03635	2.05103	2.81638	6.03363	0.0390876	0.157078	1.03635
S1PR2	1.03602	2.05057	2.02665	5.29209	0.0499369	0.173723	1.03602
ARHGAP26	1.03558	2.04993	4.86152	10.9806	0.0104024	0.111127	1.03558
LHFP	1.03512	2.04929	2.39594	7.66091	0.0240088	0.131553	1.03512
NDUFB6	-1.03453	0.488176	6.57163	14.3494	0.00517221	0.100769	1.03453
COX14	1.034	2.0477	2.68631	5.73309	0.0430836	0.164057	1.034
NIT1	1.03393	2.04759	3.27118	6.71595	0.0316194	0.14563	1.03393
CEP152	-1.03378	0.48843	6.48693	23.2628	0.00125795	0.0868517	1.03378
LSM11	-1.03362	0.488482	4.33809	12.8636	0.00693401	0.103625	1.03362
HK2	-1.03277	0.48877	6.99451	20.0883	0.00197011	0.0915748	1.03277
HMGN2	-1.03273	0.488783	6.44038	12.71	0.00715642	0.104237	1.03273
BC171896	-1.03218	0.488969	5.88823	15.3795	0.00427177	0.100079	1.03218
EHD1	1.03198	2.04483	4.79142	7.85928	0.0227155	0.129658	1.03198
HOOK3	-1.03188	0.489073	7.34771	6.12844	0.0379252	0.155768	1.03188
C12orf23	-1.03168	0.489142	8.19013	14.2012	0.00532064	0.100769	1.03168
RANBP10	1.03158	2.04426	3.5662	8.30275	0.0201271	0.125298	1.03158
MTA2	1.03116	2.04367	5.79873	7.84381	0.0228131	0.12978	1.03116
LZIC	-1.03041	0.48957	4.55866	9.72928	0.0139666	0.116864	1.03041
ALG10	-1.02986	0.489758	4.93474	8.35599	0.0198419	0.12528	1.02986
MARCKSL1	1.0294	2.04117	7.58992	5.845	0.0415376	0.161271	1.0294
IGF2R	1.02933	2.04107	6.756	7.51817	0.0249971	0.133208	1.02933
FAM219B	1.02654	2.03713	5.47817	13.1546	0.00653584	0.103625	1.02654
LDB1	1.02573	2.03598	3.7504	6.09177	0.0383695	0.15612	1.02573
HPRT1	-1.02552	0.491234	7.71043	18.0787	0.00269211	0.0990083	1.02552
TIMM8A	-1.02511	0.491373	4.58385	15.634	0.0040802	0.09974	1.02511
SYNPO	1.02496	2.03491	4.80492	6.30654	0.0358578	0.15267	1.02496
FRRS1	-1.02494	0.49143	4.20079	8.00365	0.0218291	0.128756	1.02494
NAA16	-1.02492	0.491437	6.18022	15.7854	0.00397133	0.0992223	1.02492
CENPW	-1.02469	0.491515	3.96648	5.74255	0.0429501	0.163884	1.02469
SOCS2	1.02412	2.03371	5.90111	8.45459	0.0193269	0.124789	1.02412
KDELC2	-1.02262	0.492222	6.42458	13.8437	0.00570121	0.100974	1.02262
RPL26	1.02221	2.03102	9.12127	17.2088	0.00310617	0.0992223	1.02221
RRM1	-1.02117	0.492715	8.02506	29.2113	0.000608578	0.0732651	1.02117
EIF3L	1.02095	2.02925	8.52948	15.2687	0.0043587	0.100079	1.02095
UCHL5	-1.02092	0.492801	8.02734	23.4207	0.00123173	0.0868517	1.02092
ZNF124	-1.0209	0.49281	4.30346	8.07617	0.0214003	0.127647	1.0209
LYSMD3	-1.02064	0.492897	7.0196	12.6444	0.00725421	0.104571	1.02064
MAGOHB	-1.02053	0.492937	5.85272	21.9124	0.00151323	0.0897316	1.02053
MLF2	1.02046	2.02856	4.6058	8.58887	0.0186523	0.123962	1.02046
LACTB2	-1.0204	0.49298	6.0375	18.0152	0.00271993	0.0990083	1.0204
CEP97	-1.01985	0.493168	5.16742	11.3231	0.00963209	0.109744	1.01985
TPRKB	-1.01846	0.493644	5.71504	9.14672	0.0161476	0.119968	1.01846
[truncated: 34 more rows]

## Sheet: Neurons
Gene name	logFC	FC	logCPM	F	PValue	FDR	absLogFC
NNAT	-12.2305	0.00020809	9.30249	106.051	0.000343753	0.575257	12.2305
RPS4Y1	-11.5691	0.000329122	7.8786	222.251	7.27e-05	0.575257	11.5691
DDX3Y	-10.6311	0.000630544	6.95153	104.927	0.000351449	0.575257	10.6311
USP9Y	-10.1934	0.000854062	6.23049	64.2421	0.00284399	0.575257	10.1934
TXLNG2P	-9.33455	0.00154889	5.40172	43.3548	0.00527374	0.575257	9.33455
MTRNR2L1	-9.31776	0.00156702	5.9502	138.743	0.000196167	0.575257	9.31776
L1TD1	-9.31665	0.00156823	5.3845	62.7534	0.00295157	0.575257	9.31665
ESRG	-9.26036	0.00163062	5.33064	85.295	0.00181092	0.575257	9.26036
TTTY15	-9.08578	0.00184039	5.1651	66.3696	0.00270084	0.575257	9.08578
KDM5D	-9.06588	0.00186594	5.14575	62.8	0.0029481	0.575257	9.06588
UTY	-8.9845	0.00197422	5.35238	72.0387	0.000763757	0.575257	8.9845
EIF1AY	-8.83086	0.00219607	4.92525	51.5543	0.00402352	0.575257	8.83086
NLRP7	-8.37501	0.0030121	4.672	60.0771	0.00110586	0.575257	8.37501
NLGN4Y	-8.29923	0.00317456	4.43377	54.9364	0.00364119	0.575257	8.29923
LOC100505817	-8.24854	0.00328807	4.38786	46.8384	0.00467543	0.575257	8.24854
XIST	8.22003	298.178	8.08075	140.92	0.000189869	0.575257	8.22003
MX1	-8.15927	0.00349797	7.12935	138.199	0.000197787	0.575257	8.15927
DDR1	8.11972	278.15	4.76594	47.8631	0.00174819	0.575257	8.11972
TUBB	7.85176	231.002	5.22796	51.2184	0.00152616	0.575257	7.85176
LIN28A	-7.8329	0.00438593	6.4908	149.19	0.000168462	0.575257	7.8329
CO9	7.78187	220.078	3.97168	43.6785	0.00521308	0.575257	7.78187
OAS1	-7.2627	0.00651193	4.79873	64.2196	0.00096571	0.575257	7.2627
DPPA3	-7.22049	0.00670527	3.64711	50.0169	0.00160065	0.575257	7.22049
TDGF1	-7.1035	0.00727167	3.54871	55.0208	0.00132119	0.575257	7.1035
LOC100506013	-7.08517	0.00736466	3.75938	42.2743	0.00223859	0.575257	7.08517
OAS2	-7.02129	0.00769805	4.03362	64.3987	0.000960247	0.575257	7.02129
DPPA4	-6.88933	0.00843536	5.37064	78.1868	0.000645633	0.575257	6.88933
ZFY	-6.79989	0.00897488	3.15314	28.1632	0.0102176	0.640595	6.79989
OAS3	-6.26318	0.0130195	4.54567	49.8259	0.00161298	0.575257	6.26318
MX2	-6.03643	0.0152354	2.84076	56.2839	0.00126199	0.575257	6.03643
LINC00678	-5.95864	0.0160794	2.54014	50.4389	0.00416393	0.575257	5.95864
BRDT	-5.95618	0.0161069	2.53866	25.4523	0.0118951	0.668939	5.95618
CHI3L2	-5.90646	0.0166716	3.24707	37.1459	0.0028889	0.575257	5.90646
HERV.Fb1	-5.84941	0.0173441	2.67193	54.5462	0.00134449	0.575257	5.84941
DDX60	-5.80899	0.0178369	6.36431	54.1733	0.00136322	0.575257	5.80899
HAND2	-5.77787	0.0182258	3.17417	37.0628	0.00290162	0.575257	5.77787
NBLA00301	-5.63198	0.0201653	2.72587	44.9565	0.00198104	0.575257	5.63198
PCDH11Y	-5.60267	0.0205792	2.31229	20.4846	0.0164012	0.702746	5.60267
RNF125	-5.59846	0.0206394	3.9443	37.9148	0.002775	0.575257	5.59846
MME	-5.53395	0.0215832	5.95718	53.2793	0.00140971	0.575257	5.53395
TPTEP1	-5.47438	0.022493	2.52273	60.6712	0.001084	0.575257	5.47438
TRIML2	-5.44799	0.0229083	2.71731	45.0141	0.001976	0.575257	5.44799
SCNN1A	-5.38118	0.0239941	3.23193	22.7292	0.0073963	0.586679	5.38118
HHLA1	-5.37087	0.0241662	2.95961	54.4134	0.00135112	0.575257	5.37087
IFIH1	-5.33621	0.0247538	4.41619	41.1988	0.00235579	0.575257	5.33621
REN	-5.31104	0.0251895	2.47962	14.6786	0.0162559	0.70188	5.31104
SAMD9	-5.24243	0.0264163	4.57501	28.7078	0.00476005	0.575257	5.24243
EF565118	-5.20293	0.0271495	2.28555	26.27	0.00563606	0.584977	5.20293
HERC5	-5.16746	0.0278253	5.37873	34.1555	0.00340377	0.575257	5.16746
GTF2H4	5.14881	35.4769	2.1598	24.4781	0.00643935	0.586679	5.14881
ESRP1	-5.12247	0.0287067	2.86206	44.9793	0.00197904	0.575257	5.12247
IFI27	-5.10721	0.0290119	5.65572	9.16506	0.0354109	0.800289	5.10721
EPSTI1	-5.09277	0.0293038	3.40238	42.5026	0.00221481	0.575257	5.09277
H19	-5.07827	0.0295997	8.24091	11.7082	0.0238632	0.746554	5.07827
BC073897	-5.06035	0.0299698	2.45362	40.7651	0.00240561	0.575257	5.06035
RNF5	5.04805	33.0837	2.10456	42.031	0.00226434	0.575257	5.04805
DPPA2	-5.0323	0.0305582	2.09191	44.6798	0.00200555	0.575257	5.0323
SERPINB9	-5.02991	0.0306089	4.28083	45.0216	0.00197534	0.575257	5.02991
XAF1	-5.01103	0.031012	3.32359	38.5485	0.00268602	0.575257	5.01103
CD70	-5.00124	0.0312231	2.71644	13.7409	0.0182167	0.708803	5.00124
CYP2S1	-4.99962	0.0312583	2.60812	8.16549	0.0423021	0.830205	4.99962
TDO2	-4.99452	0.031369	2.43939	20.4255	0.00900998	0.609465	4.99452
BST2	-4.97078	0.0318895	5.46344	11.8601	0.0233579	0.746554	4.97078
HOXD.AS1	-4.94896	0.0323754	2.04712	42.4028	0.00222516	0.575257	4.94896
HRASLS5	-4.93935	0.0325918	2.32932	44.8503	0.00199039	0.575257	4.93935
POU5F1P4	-4.92944	0.0328164	1.94104	9.51843	0.0475154	0.839353	4.92944
IFI44L	-4.89036	0.0337174	8.17491	40.1588	0.00247789	0.575257	4.89036
TRIM6	-4.85671	0.0345132	2.85696	44.6318	0.00200984	0.575257	4.85671
ARGFX	-4.82507	0.0352784	1.88889	34.5092	0.00750119	0.586679	4.82507
FAM153A	-4.81428	0.0355432	1.88334	21.6202	0.0151531	0.695642	4.81428
HOXD1	-4.81124	0.0356182	1.97596	45.758	0.0019125	0.575257	4.81124
IGSF10	-4.8104	0.0356389	3.21962	39.2501	0.00259231	0.575257	4.8104
PARP9	-4.80394	0.0357989	5.38796	45.3091	0.00195046	0.575257	4.80394
EF565094	-4.77768	0.0364565	1.86698	33.3128	0.00791739	0.588552	4.77768
CLDN7	-4.77125	0.0366193	1.86488	10.6458	0.0410146	0.823576	4.77125
ABHD12B	-4.77017	0.0366468	2.39091	37.789	0.00279319	0.575257	4.77017
SPINK5	-4.76908	0.0366744	4.75757	38.8422	0.00264619	0.575257	4.76908
TMEM154	-4.76675	0.0367336	2.952	35.7075	0.00312115	0.575257	4.76675
CXCL10	-4.74979	0.0371681	2.83045	29.7072	0.00445789	0.575257	4.74979
C9orf135	-4.74351	0.0373303	2.35342	44.016	0.00206617	0.575257	4.74351
TMSB4Y	-4.73725	0.0374927	1.84765	34.2678	0.0075823	0.586679	4.73725
HTRA3	-4.73137	0.0376457	2.66617	10.977	0.0265358	0.752951	4.73137
LINC.ROR	-4.68466	0.0388845	1.91327	42.8317	0.00218118	0.575257	4.68466
NANOG	-4.66806	0.0393344	1.90505	36.4243	0.00300212	0.575257	4.66806
WDR72	-4.66545	0.0394057	4.41239	24.0639	0.00664884	0.586679	4.66545
FAM83B	-4.65589	0.0396677	2.16358	31.1292	0.00407427	0.575257	4.65589
ELF3	-4.648	0.0398853	3.21491	11.017	0.0263784	0.752951	4.648
TFCP2L1	-4.62909	0.0404114	3.00407	40.7264	0.00241013	0.575257	4.62909
GALP	-4.6011	0.0412031	2.37261	51.2365	0.00152507	0.575257	4.6011
VENTX	-4.60011	0.0412316	1.93095	13.3043	0.01925	0.712108	4.60011
PRRG4	-4.58611	0.0416336	2.70083	21.9866	0.00786665	0.588552	4.58611
TDGF1P3	-4.5682	0.0421535	1.85882	28.3146	0.00488723	0.575257	4.5682
DTX3L	-4.56302	0.0423051	4.79922	37.5543	0.00282757	0.575257	4.56302
NCRNA00185	-4.5484	0.0427361	1.76316	26.4978	0.011199	0.649276	4.5484
TRIM14	-4.54422	0.0428601	3.00591	43.4914	0.00211598	0.575257	4.54422
HERC6	-4.54081	0.0429615	3.9629	28.2503	0.00490847	0.575257	4.54081
PITX2	-4.4886	0.0445447	3.48722	36.2535	0.00302987	0.575257	4.4886
AX747756	-4.46684	0.0452218	2.8078	24.8225	0.00627243	0.586679	4.46684
PRKY	-4.4657	0.0452575	3.89686	39.3648	0.00257743	0.575257	4.4657
FMOD	-4.45236	0.045678	2.99896	27.8023	0.0050605	0.575257	4.45236
BC032716	-4.44503	0.0459107	2.09161	33.5314	0.00352808	0.575257	4.44503
TBX4	-4.42154	0.0466642	1.92042	32.9312	0.00365399	0.575257	4.42154
ERVW.1	-4.41948	0.046731	1.96739	27.1708	0.00528675	0.575257	4.41948
LINC00261	4.39229	20.9996	3.47397	35.2913	0.00319347	0.575257	4.39229
ZFP42	-4.31178	0.0503528	1.74513	36.8701	0.00762723	0.586679	4.31178
IFIT3	-4.30427	0.0506159	5.10349	43.922	0.00207496	0.575257	4.30427
NANOS2	4.29008	19.5634	1.90248	10.3195	0.0293329	0.764715	4.29008
OASL	-4.27513	0.0516484	1.73068	18.8535	0.0104257	0.64082	4.27513
BNC1	-4.26931	0.0518571	1.98036	42.7476	0.00230412	0.575257	4.26931
PRDM14	-4.26648	0.051959	1.79968	29.2386	0.00621303	0.586679	4.26648
TRIM38	-4.25268	0.0524584	3.06772	37.9234	0.00277377	0.575257	4.25268
TRIM60	-4.24929	0.0525818	1.64273	29.4381	0.0123662	0.673394	4.24929
APOBEC3F	-4.22692	0.0534036	2.13543	22.2998	0.00766305	0.586679	4.22692
NPR3	-4.21417	0.0538777	5.08518	30.6136	0.00420757	0.575257	4.21417
TRIM6.TRIM34	-4.21181	0.0539656	2.05241	40.3801	0.00245114	0.575257	4.21181
HOXC10	-4.20385	0.0542645	1.70116	29.0955	0.0104967	0.64082	4.20385
DSG3	-4.19965	0.0544225	1.62356	25.4438	0.0139252	0.688494	4.19965
PARP12	-4.14095	0.0566827	4.00226	29.737	0.00444934	0.575257	4.14095
FOXA1	4.13422	17.5599	4.61585	32.3147	0.00379032	0.575257	4.13422
KHDC1L	-4.13304	0.0569942	1.95569	11.7681	0.023662	0.746554	4.13304
SP100	-4.133	0.0569959	3.26101	31.0034	0.0041062	0.575257	4.133
SHH	4.12693	17.4715	3.41246	10.5034	0.0285085	0.760145	4.12693
MIR205HG	-4.11989	0.057516	1.59518	25.2571	0.0171056	0.704142	4.11989
CTCFL	-4.10954	0.0579302	2.46097	37.0145	0.00290904	0.575257	4.10954
IFI16	-4.1055	0.0580926	6.15325	30.8144	0.00415489	0.575257	4.1055
PLSCR5	4.09027	17.0331	3.22401	28.3003	0.00489193	0.575257	4.09027
SHE	-4.0711	0.0594944	2.38257	41.0435	0.00237346	0.575257	4.0711
CD36	4.06824	16.775	4.39091	23.8244	0.00677456	0.586679	4.06824
NLRP2	-4.06405	0.0597858	5.25507	33	0.00363922	0.575257	4.06405
LINC00304	4.03792	16.4261	2.1676	20.1622	0.00922666	0.615045	4.03792
USP18	-4.02989	0.0612186	2.21339	15.7438	0.0143832	0.690411	4.02989
IFI6	-4.02158	0.0615719	7.66103	55.5074	0.00129791	0.575257	4.02158
TRIM71	-4.0062	0.0622321	3.09126	20.4121	0.00902088	0.609465	4.0062
AK125288	-4.00574	0.0622518	1.55456	24.2695	0.0220619	0.739701	4.00574
LINC00900	-3.9987	0.0625561	1.73138	36.6482	0.0111742	0.649276	3.9987
DSC3	-3.99787	0.0625923	3.30817	25.2707	0.00606459	0.586679	3.99787
RSAD2	-3.99767	0.0626009	2.4829	33.0185	0.00363527	0.575257	3.99767
IFIT1	-3.99638	0.062657	6.97948	44.548	0.00201737	0.575257	3.99638
MPZL2	-3.98396	0.0631986	3.12573	24.9096	0.00623122	0.586679	3.98396
HOXA11	-3.9567	0.0644041	1.53919	16.3312	0.0248907	0.746554	3.9567
PARP14	-3.95276	0.0645802	6.07094	48.8691	0.00167691	0.575257	3.95276
DHX58	-3.93174	0.0655282	3.06023	8.07199	0.0430457	0.832558	3.93174
MTL5	-3.93118	0.0655539	2.12581	32.236	0.00380826	0.575257	3.93118
PLBD1	-3.93093	0.0655652	3.15452	30.8228	0.00415273	0.575257	3.93093
LEFTY2	-3.88317	0.0677716	2.47292	32.4581	0.00375796	0.575257	3.88317
INS.IGF2	-3.87657	0.0680828	7.38212	16.6253	0.0130635	0.684835	3.87657
AX747577	3.87294	14.6511	3.15441	11.5393	0.0244442	0.746554	3.87294
ARHGEF15	-3.86202	0.0687726	1.67807	14.6256	0.0166199	0.702746	3.86202
TRDC	3.85703	14.4904	2.3609	21.4836	0.00821059	0.598947	3.85703
IGFN1	-3.85139	0.0692812	2.95482	13.9558	0.0177378	0.704142	3.85139
MAP3K14.AS1	-3.84841	0.0694246	2.00749	20.4575	0.0089842	0.609465	3.84841
HGF	-3.82546	0.070538	2.78358	18.0739	0.0112516	0.649276	3.82546
DDX58	-3.82541	0.0705402	5.75988	25.6548	0.00589438	0.586679	3.82541
CYSLTR2	-3.82095	0.0707588	2.28888	31.1788	0.00406176	0.575257	3.82095
ZC3HAV1	-3.81495	0.0710533	6.15078	38.3939	0.00270735	0.575257	3.81495
GPR4	-3.80391	0.0715994	1.67372	18.761	0.017789	0.704142	3.80391
DOK3	3.77944	13.7317	3.02707	20.1951	0.00919915	0.615045	3.77944
TMEM155	-3.77284	0.0731578	2.93343	27.8275	0.00505175	0.575257	3.77284
BC035096	-3.76003	0.0738105	1.73185	30.0174	0.0143341	0.690411	3.76003
VWDE	-3.75231	0.0742063	2.32266	30.414	0.00426089	0.575257	3.75231
TTR	-3.73882	0.0749037	8.36371	14.0891	0.01745	0.704142	3.73882
HPGD	-3.73535	0.0750838	3.65343	16.0508	0.0139022	0.688494	3.73535
LOC375295	-3.735	0.0751023	2.00998	33.8744	0.00375214	0.575257	3.735
NKX2.2	3.7218	13.1939	1.7339	21.2793	0.0147852	0.690795	3.7218
HAND1	-3.72003	0.0758855	1.56614	26.8371	0.0291141	0.764715	3.72003
SHISA3	-3.71954	0.0759113	2.41734	30.7223	0.00417894	0.575257	3.71954
RGS1	3.71739	13.1536	2.81105	19.3757	0.00992124	0.640595	3.71739
PRAME	-3.71059	0.0763836	2.04269	26.789	0.00543081	0.575257	3.71059
STAT1	-3.71039	0.0763946	9.06894	37.6234	0.00281738	0.575257	3.71039
SERPINB1	-3.70153	0.0768651	2.87528	36.0907	0.00305668	0.575257	3.70153
MARVELD2	-3.69942	0.0769775	2.62566	28.9986	0.00466912	0.575257	3.69942
LINC00565	3.6983	12.9807	2.04811	15.582	0.0146465	0.690795	3.6983
SIM1	-3.69318	0.0773113	2.24029	32.5091	0.00374654	0.575257	3.69318
NTN1	3.67946	12.8123	6.53155	8.25282	0.0416245	0.825286	3.67946
IFI44	-3.67849	0.0781026	7.3424	30.782	0.00416333	0.575257	3.67849
TRIM25	-3.67764	0.0781486	3.08878	22.9202	0.00728199	0.586679	3.67764
MAFIP	-3.67724	0.07817	1.98161	34.0855	0.00472181	0.575257	3.67724
CA4	-3.67443	0.0783225	2.96014	7.67856	0.046396	0.835498	3.67443
LOC339975	-3.67281	0.0784104	1.45011	20.5352	0.043404	0.832602	3.67281
AX747345	-3.6717	0.0784708	1.50944	23.9278	0.0369084	0.808772	3.6717
C1QTNF7	-3.65785	0.0792277	2.53272	22.5509	0.00750539	0.586679	3.65785
GSTM1	-3.64818	0.0797606	2.55529	30.1915	0.0043215	0.575257	3.64818
NPY	3.64107	12.4759	2.97157	31.7061	0.00393233	0.575257	3.64107
LOXL4	-3.61668	0.081521	1.77442	17.797	0.0140682	0.688494	3.61668
DAZL	-3.61368	0.0816907	2.18422	9.68619	0.0324576	0.784436	3.61368
CDH1	-3.60896	0.0819586	3.6529	30.1607	0.00433	0.575257	3.60896
ACAN	-3.60325	0.0822836	2.17973	19.0078	0.0102727	0.640595	3.60325
BC024248	-3.59255	0.0828962	1.57826	28.5031	0.0313495	0.776955	3.59255
TSL.A	3.59	12.042	2.06051	28.1909	0.00492824	0.575257	3.59
SCGB3A2	-3.58849	0.08313	1.92561	34.8595	0.00701537	0.586679	3.58849
C3	-3.56668	0.0843963	2.27393	11.9646	0.023019	0.746309	3.56668
CPXM2	-3.55474	0.0850977	4.87438	25.3962	0.00600819	0.586679	3.55474
RAX	-3.54463	0.0856961	2.07778	10.7971	0.0272607	0.752951	3.54463
GRAMD2	-3.54386	0.0857419	2.08773	21.4236	0.00825311	0.599222	3.54386
EPCAM	-3.53978	0.0859845	3.57407	15.124	0.0154317	0.695642	3.53978
OLFML3	-3.53659	0.0861746	5.65274	16.4605	0.0132963	0.688494	3.53659
APOD	3.5307	11.557	3.15391	27.9621	0.00500548	0.575257	3.5307
CRH	3.5173	11.4502	2.90562	31.5796	0.00396283	0.575257	3.5173
SLC29A1	-3.50374	0.0881598	5.77026	9.58914	0.0329794	0.789515	3.50374
LOC400655	-3.49129	0.0889236	2.56452	33.4247	0.00354998	0.575257	3.49129
EN2	3.48698	11.2121	3.72574	20.6397	0.0088392	0.609465	3.48698
KANK4	-3.4714	0.0901578	4.87996	26.8122	0.00542188	0.575257	3.4714
DDX60L	-3.46704	0.0904308	4.14436	13.0226	0.0199631	0.717974	3.46704
IFIT2	-3.46696	0.0904357	4.35342	23.6075	0.00689142	0.586679	3.46696
STK32A	-3.4475	0.0916639	4.95834	19.1096	0.0101737	0.640595	3.4475
LINC00865	-3.44682	0.0917072	1.64169	13.6263	0.0280559	0.759585	3.44682
CPED1	-3.44113	0.0920698	3.89117	17.7126	0.0116672	0.663548	3.44113
ASB9	-3.4317	0.0926734	1.57455	27.3767	0.0372148	0.809231	3.4317
LOC100216479	-3.43089	0.0927255	2.64795	30.4802	0.0042431	0.575257	3.43089
PAX5	3.42777	10.7612	2.27537	11.873	0.0233157	0.746554	3.42777
ERG	-3.42673	0.0929935	2.2979	33.7123	0.00349137	0.575257	3.42673
SLFN13	-3.42487	0.0931135	4.27084	23.4794	0.00696188	0.586679	3.42487
ZNF300P1	3.40588	10.5992	5.59769	24.438	0.00645921	0.586679	3.40588
HOXD8	-3.38887	0.0954657	2.37882	23.6647	0.00686033	0.586679	3.38887
PLSCR1	-3.378	0.0961881	5.50271	28.227	0.00491623	0.575257	3.378
PAX2	3.37752	10.3928	2.36974	7.37095	0.0492909	0.849815	3.37752
PRDM1	-3.37749	0.096222	2.33568	26.2945	0.00562609	0.584977	3.37749
HSD17B7P2	-3.37011	0.0967152	3.13037	29.0314	0.00465902	0.575257	3.37011
SALL4	-3.36565	0.0970151	4.28205	9.30223	0.0345963	0.796772	3.36565
CEACAM1	-3.36552	0.0970239	1.59844	23.183	0.0360909	0.800289	3.36552
ZYG11A	-3.36323	0.097178	2.31849	32.5866	0.00372929	0.575257	3.36323
KCNE4	-3.3572	0.0975846	3.62306	27.3	0.00523928	0.575257	3.3572
C2orf50	-3.35548	0.0977012	2.4226	12.6099	0.0210799	0.727889	3.35548
PGR	-3.35236	0.0979128	1.99122	18.4203	0.0108731	0.64082	3.35236
HES7	-3.34735	0.0982532	2.54833	8.43764	0.0402422	0.823576	3.34735
EGFL6	-3.34385	0.0984923	3.06874	23.4323	0.00698802	0.586679	3.34385
LOC100130354	-3.3376	0.0989195	1.87799	21.4583	0.0123268	0.673394	3.3376
LOC284581	-3.33315	0.0992254	2.70986	23.6238	0.00688252	0.586679	3.33315
TRIM22	-3.31655	0.100374	5.8895	27.368	0.00521455	0.575257	3.31655
DMRT3	-3.3154	0.100454	4.41375	23.8904	0.00673954	0.586679	3.3154
KCNS3	-3.30742	0.101011	2.64356	24.2233	0.00656706	0.586679	3.30742
RBM43	-3.30429	0.10123	2.86818	12.4857	0.0214342	0.731742	3.30429
TFAP2B	3.30408	9.87706	5.61699	37.41	0.00284902	0.575257	3.30408
FLG	-3.30386	0.10126	2.01527	7.83216	0.0450437	0.835498	3.30386
LOC401134	3.29697	9.82852	2.04415	18.3971	0.0108979	0.64082	3.29697
CEBPA.AS1	-3.28759	0.102409	2.28625	14.6592	0.0162932	0.70188	3.28759
LAMA3	-3.27965	0.102974	3.39296	27.7539	0.00507733	0.575257	3.27965
TKTL1	-3.27667	0.103187	4.39597	23.63	0.00687916	0.586679	3.27667
ZNF729	-3.27515	0.103295	2.4241	15.5747	0.0146586	0.690795	3.27515
AK056431	-3.27363	0.103404	2.04079	14.397	0.0168108	0.702746	3.27363
APOBEC3C	-3.25714	0.104593	1.95963	10.2944	0.029448	0.764715	3.25714
LOC339535	-3.24285	0.105634	1.76235	25.6948	0.0221934	0.739701	3.24285
C9orf64	-3.23435	0.106258	3.3442	25.5229	0.00595205	0.586679	3.23435
AX748125	-3.23339	0.106329	2.18269	22.6745	0.00742951	0.586679	3.23339
XKR5	-3.22971	0.106601	1.74381	20.1256	0.0244517	0.746554	3.22971
DSC1	-3.216	0.107619	1.798	11.8273	0.0234654	0.746554	3.216
ABCB4	-3.21094	0.107996	1.86839	26.0199	0.0147253	0.690795	3.21094
PHKA1	-3.20416	0.108506	4.45225	22.4864	0.00754547	0.586679	3.20416
LOC400043	-3.2032	0.108577	3.81286	19.3009	0.00999128	0.640595	3.2032
AK054990	-3.19947	0.108859	2.27989	15.9486	0.0140597	0.688494	3.19947
PTGR1	-3.19859	0.108925	5.22151	28.4662	0.00483762	0.575257	3.19859
NOD2	3.19475	9.15621	2.06329	23.7348	0.00682246	0.586679	3.19475
FERMT1	-3.19182	0.109438	2.59179	32.1094	0.00383738	0.575257	3.19182
TNFSF9	-3.19179	0.10944	3.33029	16.83	0.0127824	0.676988	3.19179
ANKRD33B	-3.18692	0.10981	5.40468	27.6703	0.0051066	0.575257	3.18692
AOX1	-3.17306	0.11087	2.73072	26.8133	0.00542146	0.575257	3.17306
CATSPERB	3.17291	9.01866	2.10367	17.2972	0.0121736	0.670431	3.17291
OSR2	-3.17252	0.110912	1.85407	11.1473	0.0258753	0.752182	3.17252
MS4A8	3.17184	9.01197	2.11049	28.7377	0.00535411	0.575257	3.17184
PABPC4L	-3.16513	0.111481	3.36111	13.1775	0.0195664	0.713054	3.16513
EPAS1	-3.15861	0.111986	5.95449	33.625	0.00350901	0.575257	3.15861
AK055623	-3.1586	0.111987	1.82443	20.1066	0.0193319	0.712108	3.1586
WNT8A	-3.14937	0.112705	1.93012	25.477	0.0125393	0.676988	3.14937
LOC642236	-3.13793	0.113603	2.2883	13.4963	0.0187854	0.710967	3.13793
AMBN	-3.13681	0.113691	1.73195	26.3785	0.0281906	0.759585	3.13681
MICA	-3.13167	0.114097	1.94457	14.532	0.0165414	0.702746	3.13167
CMPK2	-3.12943	0.114274	3.06678	24.7592	0.00630264	0.586679	3.12943
C3orf67	-3.12924	0.114289	2.54647	28.6042	0.00479308	0.575257	3.12924
DPT	-3.12858	0.114341	1.65457	25.0223	0.0377388	0.810429	3.12858
ARMC4	-3.11492	0.115429	3.0897	22.3016	0.00766191	0.586679	3.11492
TMEM158	3.10146	8.58285	5.40237	17.9704	0.0113684	0.653579	3.10146
CCDC122	-3.09631	0.116928	2.5801	13.8747	0.0179163	0.705026	3.09631
SBF2.AS1	-3.09356	0.117151	2.35856	20.6253	0.00885055	0.609465	3.09356
COL14A1	-3.08399	0.117931	4.98962	24.1609	0.0065989	0.586679	3.08399
MMRN2	-3.08262	0.118043	2.19259	15.2412	0.015225	0.695642	3.08262
EF565122	-3.08024	0.118237	4.15165	14.4091	0.0167864	0.702746	3.08024
OPRK1	3.07953	8.45337	4.11645	20.2042	0.00919156	0.615045	3.07953
RIBC2	-3.07713	0.118493	1.94948	22.9444	0.0127066	0.676988	3.07713
PTPN3	-3.07511	0.118659	5.21322	27.3069	0.00523676	0.575257	3.07511
EIF2AK2	-3.07231	0.11889	6.00828	16.3828	0.0134082	0.688494	3.07231
ITIH2	3.07006	8.39806	2.2261	24.9652	0.00620513	0.586679	3.07006
GPR160	-3.06367	0.119604	2.24716	8.82656	0.0375463	0.809647	3.06367
GRB14	-3.05992	0.119915	4.57591	18.4815	0.0108083	0.64082	3.05992
SGPP2	-3.05567	0.120268	2.41854	27.0316	0.00533861	0.575257	3.05567
PCOLCE2	-3.04584	0.121091	3.38972	23.6776	0.00685335	0.586679	3.04584
LOC100128885	-3.04314	0.121317	2.88885	23.1058	0.00717341	0.586679	3.04314
APOBEC3G	-3.04182	0.121428	1.77609	20.1605	0.0268986	0.752951	3.04182
TWIST2	-3.03971	0.121607	2.22706	27.9649	0.00500453	0.575257	3.03971
LINC00624	-3.03591	0.121927	2.11531	24.4011	0.00647756	0.586679	3.03591
SP110	-3.03526	0.121982	3.26081	23.8876	0.00674102	0.586679	3.03526
PART1	-3.03367	0.122116	2.36964	23.6246	0.00688211	0.586679	3.03367
SLC9A2	-3.02835	0.122568	1.8962	26.2179	0.0168057	0.702746	3.02835
FAXDC2	-3.02749	0.122641	4.39278	17.4013	0.0120437	0.670431	3.02749
KLKB1	3.02139	8.11951	1.98064	16.8848	0.0127087	0.676988	3.02139
GDF3	-3.01693	0.123542	2.16653	15.5396	0.0147168	0.690795	3.01693
HPSE2	-3.01573	0.123645	1.8714	22.2063	0.0191246	0.710967	3.01573
LINC00622	3.01528	8.08518	2.30691	15.5761	0.0146563	0.690795	3.01528
C14orf64	-3.00285	0.124753	1.77039	25.6045	0.0284338	0.760145	3.00285
LIPH	-2.99835	0.125143	1.91188	19.0721	0.016442	0.702746	2.99835
PLD1	-2.99821	0.125155	4.34674	18.7304	0.01055	0.64082	2.99821
RNF150	-2.99814	0.125162	5.27554	24.1833	0.00658742	0.586679	2.99814
HOXD4	-2.99735	0.12523	2.3639	17.7098	0.0116705	0.663548	2.99735
FAM163A	-2.99352	0.125563	1.89279	8.03664	0.0433318	0.832558	2.99352
C22orf31	2.99169	7.95407	1.75394	18.4893	0.0308713	0.772532	2.99169
STAT5A	-2.99137	0.12575	2.19438	8.30879	0.0411986	0.823576	2.99137
TMEM119	-2.9912	0.125765	3.01761	9.13916	0.035568	0.800289	2.9912
GALNT5	-2.98153	0.126611	3.20304	21.962	0.00788296	0.588552	2.98153
HOXA1	-2.96343	0.128209	3.08177	25.8267	0.00582049	0.586679	2.96343
NR3C2	-2.96029	0.128488	4.35637	17.8189	0.0115426	0.661133	2.96029
AVIL	2.9531	7.74413	2.84154	14.7459	0.0161273	0.700588	2.9531
CRISPLD2	-2.94498	0.129859	5.58126	23.7714	0.00680286	0.586679	2.94498
DMC1	-2.94432	0.129919	1.81861	13.308	0.0250882	0.746554	2.94432
SLC19A3	-2.93606	0.130665	1.71076	17.1889	0.0381549	0.81053	2.93606
SELV	-2.93429	0.130825	2.00613	9.04933	0.0361204	0.800289	2.93429
AQP1	-2.92207	0.131938	5.92379	13.4247	0.0189566	0.710967	2.92207
SVEP1	-2.91906	0.132213	4.86076	24.571	0.00639366	0.586679	2.91906
IFNLR1	-2.91604	0.13249	1.8969	10.5764	0.0281907	0.759585	2.91604
SDC4	-2.91144	0.132913	5.3957	27.3907	0.0052063	0.575257	2.91144
CBLN2	2.90403	7.48512	4.59527	18.802	0.0104774	0.64082	2.90403
BEAN1	2.90331	7.48142	1.94316	12.5755	0.0211771	0.727889	2.90331
HTR2C	-2.89972	0.133997	6.71266	17.3123	0.0121545	0.670431	2.89972
DDR2	-2.89849	0.134112	3.71897	19.8599	0.00948489	0.626854	2.89849
C14orf25	2.89785	7.45315	1.69836	13.9492	0.0431961	0.832558	2.89785
BMP3	2.89497	7.43828	2.20494	12.8831	0.0203307	0.724456	2.89497
GAD2	2.88955	7.4104	2.81841	25.1982	0.00609749	0.586679	2.88955
KIAA1199	2.88624	7.39339	3.92055	14.0974	0.0174323	0.704142	2.88624
SPON1	2.88555	7.38989	7.13314	35.9944	0.00307269	0.575257	2.88555
SKOR1	2.87563	7.33923	2.89206	8.00942	0.0435541	0.832602	2.87563
SIAH3	-2.87045	0.136744	3.53564	21.051	0.00852437	0.604722	2.87045
ACCS	-2.85773	0.137955	2.0459	12.7141	0.0207893	0.727889	2.85773
PRRG3	-2.85685	0.138039	1.79604	8.79705	0.0377414	0.810429	2.85685
JAKMIP2.AS1	2.85429	7.23148	1.73401	19.9725	0.0395517	0.823576	2.85429
GATA3	2.85216	7.2208	3.6821	16.6924	0.0129703	0.682266	2.85216
FGF1	2.85182	7.21909	2.8554	20.6456	0.00883456	0.609465	2.85182
APLNR	-2.85169	0.138534	3.88494	11.4001	0.0249387	0.746554	2.85169
CLDN10	-2.85112	0.138589	2.19669	21.1208	0.0084725	0.603812	2.85112
DDX39B	-2.84732	0.138954	2.17966	14.3035	0.0170011	0.704142	2.84732
NXPH1	2.8457	7.18854	3.16453	12.9265	0.0202154	0.723683	2.8457
ANKRD18B	-2.84353	0.13932	1.7682	14.8794	0.0344163	0.796772	2.84353
ZPLD1	2.8427	7.17359	1.76071	10.9109	0.0374233	0.809647	2.8427
AQP4	2.83743	7.14746	2.33545	12.6112	0.0210764	0.727889	2.83743
AK094929	2.8313	7.11717	4.08169	13.4494	0.0188973	0.710967	2.8313
SLCO1A2	-2.80973	0.142622	2.52404	15.178	0.0153359	0.695642	2.80973
HERC2P3	-2.80739	0.142854	1.90417	10.3353	0.0292605	0.764715	2.80739
FAM20A	-2.80231	0.143358	2.1868	19.2975	0.00999449	0.640595	2.80231
PTER	-2.79939	0.143648	2.55168	15.1199	0.015439	0.695642	2.79939
FA2H	-2.79454	0.144132	1.93371	7.50589	0.0479891	0.843354	2.79454
NDST4	-2.79416	0.14417	4.58482	12.5893	0.021138	0.727889	2.79416
SPTSSB	2.79243	6.92795	2.13776	11.2652	0.025432	0.74773	2.79243
SOST	2.79159	6.92391	2.45258	27.2068	0.00527346	0.575257	2.79159
TCEA3	-2.78964	0.144622	2.39943	15.0299	0.0156006	0.697121	2.78964
NR6A1	-2.787	0.144887	2.41019	21.2057	0.00841012	0.602141	2.787
MERTK	-2.78465	0.145123	4.16195	19.7219	0.00960632	0.632178	2.78465
ANKRD18A	-2.78459	0.145129	2.92422	13.752	0.0181915	0.708803	2.78459
PRDM13	2.78048	6.87082	2.92988	13.6953	0.0183207	0.708803	2.78048
LOC100049716	-2.77981	0.14561	2.35622	25.9879	0.0057524	0.586679	2.77981
SKOR2	2.77708	6.85462	2.4387	14.3614	0.016883	0.703761	2.77708
MIPEPP3	2.77211	6.83108	2.34364	22.4987	0.00753776	0.586679	2.77211
F11R	-2.76819	0.146789	5.96238	29.8054	0.00442974	0.575257	2.76819
CCDC69	-2.76334	0.147282	2.24329	14.7195	0.0161776	0.700802	2.76334
CDC20B	-2.75921	0.147705	4.78354	18.9485	0.0103311	0.64082	2.75921
ALDH1A2	-2.75832	0.147796	3.15017	19.0087	0.0102719	0.640595	2.75832
SLC6A13	2.75347	6.74339	2.20066	8.66223	0.0386519	0.81817	2.75347
VRK2	-2.74993	0.148658	4.84473	12.7528	0.020683	0.727889	2.74993
P4HA3	-2.74838	0.148818	1.74319	10.4918	0.043754	0.834347	2.74838
USP44	-2.74361	0.149311	3.3139	13.0664	0.0198499	0.717239	2.74361
CORO2A	-2.7415	0.149529	2.59741	15.5079	0.0147696	0.690795	2.7415
LACC1	-2.73747	0.149947	3.00403	10.9519	0.0266352	0.752951	2.73747
CYP26A1	2.73393	6.65266	4.784	21.7634	0.00801659	0.588552	2.73393
EGFEM1P	-2.73356	0.150355	3.50251	15.0753	0.0155187	0.695642	2.73356
EFHC2	-2.73328	0.150383	3.49968	9.56697	0.0331003	0.789964	2.73328
NOMO3	-2.72765	0.150971	2.88964	22.5585	0.00750072	0.586679	2.72765
MET	-2.72547	0.1512	4.07198	13.6303	0.0184706	0.708803	2.72547
PLEKHA2	-2.72408	0.151345	3.97858	16.7289	0.01292	0.68194	2.72408
CYP27B1	2.71976	6.58764	2.03296	19.4927	0.0157743	0.697121	2.71976
ZBTB7C	2.70717	6.5304	2.70446	11.9413	0.0230941	0.746554	2.70717
MIR503HG	-2.70594	0.15326	1.89313	21.0647	0.027255	0.752951	2.70594
GATA6	-2.69692	0.154222	2.72258	21.9603	0.0078841	0.588552	2.69692
LOC100130705	2.69666	6.48298	3.13677	11.0462	0.0262643	0.752951	2.69666
NEB	2.69311	6.46707	2.86706	19.374	0.0099228	0.640595	2.69311
intersectin_1_long_form	2.68752	6.44203	4.40922	18.683	0.0105985	0.64082	2.68752
PRSS16	-2.68225	0.155799	1.86625	20.8157	0.0305913	0.772468	2.68225
DSG2	-2.6805	0.155987	6.96704	20.598	0.00887205	0.609465	2.6805
LOC150622	-2.67945	0.156101	2.53494	25.2702	0.00606481	0.586679	2.67945
SLC7A7	-2.67656	0.156414	2.05205	18.4445	0.0160296	0.698303	2.67656
CASQ2	2.67602	6.39091	1.9375	13.4821	0.0251809	0.746554	2.67602
ZMAT4	2.67405	6.38218	4.40985	17.0308	0.0125154	0.676988	2.67405
RASGEF1A	-2.67392	0.1567	2.38275	11.7745	0.0236405	0.746554	2.67392
TDH	-2.66958	0.157172	2.01155	21.4423	0.0187843	0.710967	2.66958
F2RL1	-2.66374	0.15781	4.36004	16.5588	0.0131567	0.686459	2.66374
PROSER2	-2.65989	0.158231	2.82571	20.6823	0.00880581	0.609465	2.65989
DSC2	-2.65584	0.158677	5.29144	13.1863	0.0195443	0.713054	2.65584
RNF213	-2.64901	0.159429	6.44502	22.647	0.00744632	0.586679	2.64901
ERAP1	-2.64663	0.159693	4.95904	15.2196	0.0152628	0.695642	2.64663
BTN3A1	-2.64611	0.15975	4.71669	19.9578	0.00940016	0.62392	2.64611
HNMT	-2.64439	0.15994	1.80729	10.2495	0.0388382	0.818301	2.64439
USP32P1	-2.64095	0.160323	2.1051	15.6934	0.0144645	0.690411	2.64095
MYOZ3	-2.64001	0.160427	1.83261	18.526	0.0370339	0.80894	2.64001
BC039382	2.6376	6.22297	1.82456	8.437	0.0402469	0.823576	2.6376
BBX	-2.6319	0.161331	6.90084	17.2907	0.0121818	0.670431	2.6319
ELF4	-2.63011	0.161531	2.98991	9.05686	0.0360736	0.800289	2.63011
FKBP5	-2.62788	0.161782	5.49779	21.8777	0.00793932	0.588552	2.62788
C11orf88	-2.62616	0.161974	2.41865	16.1665	0.0137271	0.688494	2.62616
IQCA1	-2.62414	0.162201	1.92185	21.5836	0.0275569	0.756958	2.62414
H1F0	-2.62241	0.162396	8.42991	29.1748	0.00461524	0.575257	2.62241
HOXC4	-2.62206	0.162436	2.60306	17.6276	0.0117682	0.666651	2.62206
LRP1B	-2.62006	0.162661	5.52458	11.5993	0.0242352	0.746554	2.62006
AK024141	2.61843	6.14082	3.27708	13.88	0.0179046	0.705026	2.61843
PIK3AP1	-2.61842	0.162846	2.51046	18.3577	0.0109401	0.640869	2.61842
MOBP	2.61686	6.13413	2.00139	17.339	0.0218623	0.737524	2.61686
KLHL7.AS1	-2.61474	0.163261	2.07855	14.4344	0.0167356	0.702746	2.61474
TTC6	2.61265	6.11628	2.02952	7.46412	0.0483867	0.845536	2.61265
TNFRSF11A	-2.60941	0.163867	2.86699	22.2184	0.00771523	0.587763	2.60941
CACNG3	2.60854	6.09885	3.84477	12.4557	0.021521	0.733089	2.60854
ATL3	-2.59197	0.165859	3.90588	15.7779	0.0143286	0.690411	2.59197
MYBPC1	-2.58657	0.166481	3.28013	16.0146	0.0139577	0.688494	2.58657
GPD2	-2.58636	0.166506	5.07764	12.004	0.0228935	0.74493	2.58636
IRF6	-2.58269	0.16693	2.34968	23.0628	0.00719835	0.586679	2.58269
MITF	-2.58104	0.16712	4.21976	13.0926	0.0197824	0.716475	2.58104
HAPLN1	-2.57949	0.167301	3.42231	11.6965	0.0239028	0.746554	2.57949
FILIP1	-2.57636	0.167663	3.63521	15.3544	0.0150292	0.695642	2.57636
STON1	-2.57537	0.167778	5.74662	15.4458	0.0148738	0.692756	2.57537
PTGER2	2.56782	5.92913	2.40542	21.8257	0.00797436	0.588552	2.56782
SULT1C4	-2.5671	0.168743	3.67299	12.1606	0.0224035	0.741905	2.5671
C5orf34	-2.56464	0.169031	4.80258	10.291	0.029464	0.764715	2.56464
HTR7	-2.56172	0.169373	1.90982	14.5527	0.0311275	0.774412	2.56172
TWIST1	-2.56033	0.169537	4.26084	15.9088	0.0141217	0.688933	2.56033
ATP10A	-2.55742	0.169879	1.87946	9.80016	0.0360839	0.800289	2.55742
AK094945	-2.55336	0.170358	1.98042	21.8528	0.0252954	0.746554	2.55336
POSTN	-2.55075	0.170666	8.68167	16.2791	0.0135596	0.688494	2.55075
SAMHD1	-2.54913	0.170858	4.21721	9.38976	0.0340909	0.796772	2.54913
AX746562	2.54773	5.84713	1.97597	17.321	0.026159	0.752951	2.54773
CD302	-2.54404	0.171462	3.99531	8.27805	0.0414317	0.824635	2.54404
RELN	-2.54217	0.171684	9.2756	31.0695	0.00408937	0.575257	2.54217
LCP1	-2.54184	0.171723	2.18682	15.96	0.0140419	0.688494	2.54184
TMC5	-2.53824	0.172152	1.84666	19.056	0.0402359	0.823576	2.53824
CR627135	-2.52926	0.173228	2.7567	18.5731	0.0107121	0.64082	2.52926
NCCRP1	-2.51807	0.174577	1.84752	9.57954	0.0424212	0.83137	2.51807
TRPC6	-2.51647	0.17477	2.66434	15.1735	0.0153438	0.695642	2.51647
TCP11L2	-2.51468	0.174987	3.0868	18.4792	0.0108107	0.64082	2.51468
RHOJ	2.50981	5.69544	4.06987	14.9499	0.0157463	0.697121	2.50981
RDM1	-2.50869	0.175715	2.51233	19.0389	0.0102423	0.640595	2.50869
PAIP2B	-2.50833	0.175759	2.29322	23.2088	0.00837592	0.602141	2.50833
GUSBP4	2.5077	5.68714	3.86313	14.8439	0.0159426	0.697121	2.5077
SKAP2	-2.50271	0.176445	4.31844	10.5034	0.0285083	0.760145	2.50271
DPF3	2.49769	5.6478	2.80184	18.1022	0.01122	0.649276	2.49769
LINC00052	2.49663	5.64364	1.88334	12.4326	0.0393964	0.823576	2.49663
SERINC5	-2.49281	0.17766	6.74655	28.5076	0.00482419	0.575257	2.49281
CD44	2.49077	5.62079	5.95067	21.2635	0.00836809	0.602141	2.49077
CLMN	-2.48903	0.178127	4.59837	17.3578	0.0120977	0.670431	2.48903
C2orf66	2.48745	5.60784	3.21393	10.8623	0.0269948	0.752951	2.48745
MAP3K19	-2.48562	0.178548	2.44981	14.8432	0.0159439	0.697121	2.48562
ZNF728	-2.48417	0.178727	2.94661	9.28023	0.0347252	0.796772	2.48417
MYLK	2.48395	5.59427	4.71988	15.9654	0.0140336	0.688494	2.48395
MGC12916	-2.48118	0.179097	2.08246	18.0865	0.020174	0.723683	2.48118
TFPI	-2.47878	0.179396	4.91535	8.99256	0.0364761	0.803565	2.47878
GRM8	-2.46981	0.180516	5.88303	18.4402	0.010852	0.64082	2.46981
PKI55	2.46299	5.5136	5.83759	19.0385	0.0102427	0.640595	2.46299
DLX1	2.45782	5.49387	1.8214	19.5772	0.0495297	0.852031	2.45782
CASP10	-2.45507	0.182369	2.05709	20.9263	0.0227815	0.74493	2.45507
CYP39A1	-2.45424	0.182474	3.4907	12.3977	0.0216901	0.735609	2.45424
BBOX1	2.45424	5.48023	1.84383	11.4309	0.0474177	0.839353	2.45424
GPR39	2.45005	5.46433	2.46646	9.43644	0.0338258	0.796772	2.45005
AK025975	2.4461	5.44939	5.38234	14.836	0.0159574	0.697121	2.4461
PLS3	-2.44465	0.183691	8.39886	16.3817	0.0134098	0.688494	2.44465
KCNC2	-2.44181	0.184052	4.6818	12.5858	0.0211481	0.727889	2.44181
TEKT1	-2.44071	0.184192	2.23023	14.2429	0.0171264	0.704142	2.44071
PRDM5	-2.43383	0.185074	3.04147	14.4998	0.016605	0.702746	2.43383
FLT1	-2.43193	0.185317	3.2264	11.4561	0.0247381	0.746554	2.43193
CNTNAP4	-2.42935	0.185649	4.61803	14.048	0.017538	0.704142	2.42935
SFPQ	2.4286	5.3837	9.55521	23.2931	0.00706617	0.586679	2.4286
HS3ST2	2.42194	5.35891	3.55459	13.6501	0.0184249	0.708803	2.42194
NSUN7	-2.42071	0.186764	3.9699	11.3399	0.0251572	0.746554	2.42071
LOC100507557	-2.41611	0.18736	3.26281	13.1023	0.0197575	0.716475	2.41611
LNPEP	-2.41508	0.187494	3.78489	11.3098	0.0252674	0.746554	2.41508
PTGES	-2.41368	0.187676	2.97273	7.53863	0.0476809	0.839847	2.41368
MKX	-2.41162	0.187944	2.19281	12.0367	0.0227899	0.74493	2.41162
C19orf66	-2.41007	0.188147	4.81778	8.75933	0.0379929	0.810429	2.41007
OLIG2	2.40021	5.27879	1.98458	10.327	0.0319811	0.781797	2.40021
TEC	-2.4	0.189465	2.0624	11.0433	0.0262758	0.752951	2.4
CDKL5	-2.39793	0.189737	2.68502	18.7548	0.0105252	0.64082	2.39793
NUP62CL	-2.39378	0.190283	4.48042	8.78756	0.0378044	0.810429	2.39378
STEAP2	-2.39289	0.1904	3.70747	7.91868	0.0443074	0.835498	2.39289
BHLHE41	2.38835	5.2356	4.08735	10.9298	0.0267231	0.752951	2.38835
IL13RA2	2.38263	5.21486	3.97048	8.26721	0.0415143	0.825218	2.38263
HAUS4	-2.37784	0.192397	4.79855	14.4099	0.0167849	0.702746	2.37784
MIR7.3HG	2.37538	5.18874	2.33221	10.5645	0.0282419	0.759585	2.37538
SMCO3	-2.37301	0.193042	4.51724	12.2487	0.0221344	0.739701	2.37301
FLI1	-2.37191	0.193189	1.96844	16.8044	0.0356581	0.800289	2.37191
HOOK1	-2.37128	0.193274	5.14951	8.39216	0.0405761	0.823576	2.37128
FBXO17	-2.36948	0.193515	3.16021	8.03599	0.0433372	0.832558	2.36948
MLIP	2.36572	5.15411	2.40601	12.6486	0.0209713	0.727889	2.36572
MST4	-2.35915	0.194905	5.64901	7.6296	0.0468398	0.835498	2.35915
TNFAIP6	-2.35775	0.195095	2.43726	8.51846	0.0396591	0.823576	2.35775
B4GALT1	-2.3517	0.195916	5.31411	18.5376	0.0107492	0.64082	2.3517
ZNF600	-2.34889	0.196296	3.67715	10.962	0.0265951	0.752951	2.34889
WHAMMP3	-2.34802	0.196416	2.74867	12.2339	0.0221792	0.739701	2.34802
LOC100505806	-2.3465	0.196623	3.58606	14.0804	0.0174686	0.704142	2.3465
KCNK9	2.34644	5.08566	2.54001	7.58199	0.0472772	0.839353	2.34644
SLC22A15	-2.34406	0.196956	4.4976	10.6999	0.0276648	0.758574	2.34406
LOC286367	-2.34027	0.197473	2.22871	11.6249	0.024147	0.746554	2.34027
TM4SF18	2.3322	5.03574	2.58088	10.8123	0.0271983	0.752951	2.3322
NEDD4	-2.32764	0.19921	4.28483	8.09752	0.0428408	0.832558	2.32764
MYO3A	-2.32014	0.200248	3.01878	10.0352	0.0306782	0.772468	2.32014
PLCD4	-2.31658	0.200743	5.5056	16.4479	0.0133143	0.688494	2.31658
CCDC170	-2.31439	0.201048	2.92177	16.1565	0.013742	0.688494	2.31439
ERBB3	-2.31305	0.201234	2.57693	17.342	0.0121174	0.670431	2.31305
POU3F1	2.31271	4.96816	3.41829	10.3714	0.0290968	0.764715	2.31271
ZNF804A	2.30926	4.95628	4.46008	10.0662	0.0305274	0.772468	2.30926
IGFL2	-2.3073	0.202038	2.00311	12.5659	0.0359312	0.800289	2.3073
RERG	2.30551	4.94344	3.76351	9.45876	0.0337001	0.796772	2.30551
TRAF5	-2.30486	0.20238	4.7326	13.3814	0.0190615	0.710967	2.30486
INPP4B	-2.3046	0.202417	2.68055	14.2905	0.0170279	0.704142	2.3046
TEX15	-2.30162	0.202836	4.99118	7.69269	0.0462692	0.835498	2.30162
PHF11	-2.29828	0.203306	3.32307	8.20094	0.042025	0.829569	2.29828
CXorf22	-2.2953	0.203725	2.10777	7.70795	0.0461327	0.835498	2.2953
ZNF204P	-2.29203	0.204188	4.43872	8.54684	0.0394572	0.823576	2.29203
WIPF3	-2.29132	0.204289	2.95983	17.185	0.0123158	0.673394	2.29132
DGKG	2.28979	4.88985	2.58994	19.2781	0.0100127	0.640595	2.28979
BC040572	-2.28802	0.204757	2.02971	13.0979	0.0330541	0.789964	2.28802
REL	-2.28768	0.204804	2.5434	12.5656	0.0212053	0.727889	2.28768
FAM122B	-2.28529	0.205144	7.63722	10.53	0.0283919	0.760145	2.28529
FOXA2	2.28383	4.86969	2.1176	13.5561	0.02558	0.750655	2.28383
SLC6A1	2.28009	4.85707	5.04102	14.8486	0.0159338	0.697121	2.28009
LOX	-2.27947	0.205974	6.51434	13.1685	0.019589	0.713054	2.27947
ASIC2	2.27516	4.84053	2.27044	9.1953	0.035229	0.800289	2.27516
UBE2QL1	2.26867	4.81878	5.95559	19.1966	0.0100901	0.640595	2.26867
MUC20	2.2647	4.80554	3.15698	12.5431	0.0212695	0.727889	2.2647
SP6	-2.2625	0.208411	3.09126	7.91317	0.0443538	0.835498	2.2625
TGFBI	-2.26138	0.208573	6.03864	13.4817	0.01882	0.710967	2.26138
LINC00669	-2.2557	0.209395	2.50465	10.427	0.0288465	0.763889	2.2557
UGT8	-2.25359	0.209702	2.98413	10.3256	0.0293048	0.764715	2.25359
ITGA9	-2.25356	0.209706	3.01643	12.5858	0.0211479	0.727889	2.25356
VSIG10	-2.25351	0.209713	4.73338	12.5776	0.0211711	0.727889	2.25351
CYB5R2	-2.25283	0.209812	2.42055	9.94046	0.0311467	0.774412	2.25283
TMEM26	-2.25236	0.209881	2.0991	8.38277	0.0406455	0.823576	2.25236
TRPM3	-2.25225	0.209896	6.34061	23.2932	0.00706614	0.586679	2.25225
SLC7A9	2.25156	4.76199	1.93937	11.3741	0.0465872	0.835498	2.25156
ETS2	-2.25131	0.210033	5.28392	13.8301	0.0180157	0.707137	2.25131
MEG3	-2.25109	0.210065	8.996	14.0617	0.0175085	0.704142	2.25109
PHOX2B	2.2494	4.75484	3.00336	16.3337	0.0134796	0.688494	2.2494
NLRP14	-2.24927	0.210331	1.9216	13.4978	0.048935	0.847443	2.24927
ATF7IP2	-2.24703	0.210658	4.1697	9.70714	0.0323465	0.784436	2.24703
C1orf115	-2.24694	0.210671	4.323	11.4938	0.0246042	0.746554	2.24694
TTC39B	-2.24483	0.210978	3.01597	8.42552	0.0403308	0.823576	2.24483
GRTP1	-2.2444	0.211041	2.05747	7.77808	0.0455131	0.835498	2.2444
TTN	2.24261	4.73251	4.06629	9.67623	0.0325106	0.784436	2.24261
IL16	2.2426	4.7325	2.0815	11.5877	0.0306152	0.772468	2.2426
SUCLG2	-2.23748	0.212056	5.0766	10.0447	0.0306318	0.772468	2.23748
AK098333	2.23599	4.71086	2.86313	8.3163	0.0411419	0.823576	2.23599
EVC2	-2.23349	0.212643	2.19702	13.705	0.0221724	0.739701	2.23349
DOCK9	-2.23321	0.212685	4.31551	12.6937	0.0208458	0.727889	2.23321
PEAR1	-2.23233	0.212815	2.86695	7.63319	0.046807	0.835498	2.23233
HOXA2	2.23149	4.69617	4.10663	13.3989	0.0190191	0.710967	2.23149
PCLO	-2.23142	0.212948	7.89146	16.54	0.0131832	0.686459	2.23142
ACSS1	-2.228	0.213455	3.91386	7.70162	0.0461892	0.835498	2.228
DRC1	-2.22463	0.213954	3.63471	12.768	0.0206415	0.727889	2.22463
CAPN6	-2.21936	0.214736	3.15368	15.7713	0.014339	0.690411	2.21936
SERPINI1	2.21891	4.65542	5.18197	8.78221	0.03784	0.810429	2.21891
UTRN	-2.21323	0.21565	6.32029	13.9718	0.0177029	0.704142	2.21323
CXCL14	-2.21189	0.215852	4.98536	14.9041	0.0158307	0.697121	2.21189
KLF9	-2.21139	0.215927	3.22276	9.91165	0.0312913	0.776758	2.21139
NEFM	2.21114	4.6304	7.88162	28.6892	0.00476597	0.575257	2.21114
THBD	2.21056	4.62854	3.16349	15.1334	0.015415	0.695642	2.21056
FOXF2	2.21037	4.62793	2.40431	16.0751	0.0138651	0.688494	2.21037
XKR6	-2.20786	0.216455	2.04566	15.1902	0.0368253	0.808772	2.20786
ZNF563	-2.20599	0.216735	3.3815	13.0301	0.0199437	0.717974	2.20599
UCP3	2.2046	4.60946	2.46499	15.6964	0.0144596	0.690411	2.2046
HEY2	-2.2041	0.21702	4.36741	11.344	0.0251423	0.746554	2.2041
PTN	2.19871	4.59069	9.25692	26.5757	0.00551383	0.580077	2.19871
SLC25A43	-2.19775	0.217977	3.09478	11.6026	0.024224	0.746554	2.19775
KHDRBS2	-2.19551	0.218316	4.36281	11.2083	0.0256447	0.751127	2.19551
SLC16A10	-2.1941	0.218529	3.78948	10.3981	0.0289762	0.764715	2.1941
TMPRSS15	2.19391	4.57545	2.33839	9.37308	0.0341864	0.796772	2.19391
INSM1	2.19197	4.56929	6.44497	22.3675	0.0076201	0.586679	2.19197
APOL6	-2.19019	0.219122	2.15515	10.9828	0.0265129	0.752951	2.19019
SPARCL1	2.18916	4.56038	8.14854	16.8581	0.0127446	0.676988	2.18916
TAC1	2.18723	4.55432	4.80093	10.7887	0.0272953	0.752951	2.18723
CFP	2.18656	4.55219	2.04465	7.832	0.0450451	0.835498	2.18656
SLC30A4	-2.18627	0.219718	2.81784	12.0912	0.0226187	0.744253	2.18627
EBF1	2.17976	4.53077	6.16176	13.709	0.0182895	0.708803	2.17976
LOC100507577	2.17933	4.52942	4.85578	10.451	0.02874	0.763137	2.17933
ARHGAP19.SLIT1	-2.17347	0.221676	3.67917	10.0145	0.0307797	0.772532	2.17347
LANCL2	2.17192	4.50623	5.97324	19.6409	0.00967869	0.634241	2.17192
KCNB1	-2.17071	0.222102	2.88674	10.8074	0.0272185	0.752951	2.17071
UBXN10	-2.16243	0.223379	2.86923	12.5414	0.0212742	0.727889	2.16243
NCOA5	2.15738	4.46105	6.10176	12.7315	0.0207415	0.727889	2.15738
FOXD1	2.15561	4.45556	2.53815	13.7345	0.0182312	0.708803	2.15561
TXNRD3	-2.15464	0.22459	2.71996	9.29401	0.0346444	0.796772	2.15464
ACP6	-2.15278	0.22488	3.86229	11.5	0.0245824	0.746554	2.15278
CASQ1	2.14845	4.43351	2.30123	17.7949	0.0187377	0.710967	2.14845
ADAM32	2.14225	4.41449	2.46355	8.22485	0.0418398	0.828492	2.14225
EPHB1	2.13784	4.40104	6.05959	17.5694	0.0118382	0.668166	2.13784
NUDT7	-2.13642	0.227443	3.84448	11.6389	0.0240991	0.746554	2.13642
NPTX2	2.13583	4.39489	6.11885	9.76774	0.0320285	0.781797	2.13583
OCLN	-2.13525	0.227629	3.29508	11.5241	0.0244974	0.746554	2.13525
LXN	-2.13404	0.227819	2.66931	14.1442	0.0173329	0.704142	2.13404
PRND	2.13332	4.38727	3.91788	12.1444	0.0224532	0.741964	2.13332
LDB2	-2.13221	0.228109	4.53751	11.7028	0.0238814	0.746554	2.13221
FAM216B	-2.12907	0.228605	2.09042	10.7042	0.0364252	0.803565	2.12907
SCN4B	-2.12654	0.229007	3.09155	9.76354	0.0320504	0.781797	2.12654
FRRS1	-2.12544	0.229181	2.73697	8.81995	0.0375898	0.809647	2.12544
TEK	-2.12343	0.229501	2.70109	13.9262	0.0178027	0.704142	2.12343
MYH15	2.12262	4.35485	2.77958	11.3705	0.0250459	0.746554	2.12262
ZNF101	-2.11597	0.23069	3.57533	9.58998	0.0329749	0.789515	2.11597
SLC35D2	-2.11097	0.231492	3.612	10.7842	0.0273136	0.752951	2.11097
SPP1	-2.11028	0.231601	4.54207	12.6015	0.0211037	0.727889	2.11028
SFT2D2	-2.10211	0.232918	2.09952	13.3422	0.0381224	0.81053	2.10211
BC032407	-2.09992	0.233271	2.24255	8.34655	0.0409149	0.823576	2.09992
KIAA1239	2.09522	4.27291	3.39052	9.81659	0.0317754	0.781797	2.09522
COL15A1	-2.09443	0.23416	6.22491	14.94	0.0157645	0.697121	2.09443
RGS6	2.09314	4.26675	2.69973	13.2731	0.0193271	0.712108	2.09314
PRKCQ	-2.08942	0.234976	2.63525	16.1551	0.0137441	0.688494	2.08942
IRX2	2.08539	4.2439	5.76772	14.1686	0.0172817	0.704142	2.08539
CD55	-2.07948	0.2366	4.32312	7.37398	0.0492611	0.849815	2.07948
STAG3	-2.07687	0.237028	3.03885	8.87081	0.0372565	0.809231	2.07687
LINC00925	2.07559	4.21518	6.86034	13.5082	0.0187571	0.710967	2.07559
RNF135	-2.07541	0.237267	2.19901	13.3222	0.0305061	0.772468	2.07541
AMPD3	-2.07494	0.237345	2.34061	16.9461	0.0193395	0.712108	2.07494
B2M	-2.07423	0.237461	8.60195	13.6444	0.018438	0.708803	2.07423
CABYR	-2.0728	0.237698	2.98104	11.494	0.0246034	0.746554	2.0728
TRANK1	-2.06981	0.238191	3.9046	10.1886	0.0299414	0.767901	2.06981
ADAM20P1	2.06782	4.19252	2.10709	12.5692	0.0411462	0.823576	2.06782
ACSS3	-2.06616	0.238795	4.3107	9.69646	0.0324031	0.784436	2.06616
PDE7B	-2.06303	0.239314	4.12012	10.6314	0.0279543	0.759585	2.06303
FAM81B	-2.06196	0.23949	2.92573	8.43094	0.0402912	0.823576	2.06196
LRIG3	-2.06133	0.239595	5.30413	12.4148	0.02164	0.735522	2.06133
SLC6A5	2.05642	4.15952	2.11162	13.5597	0.0413684	0.824435	2.05642
LPAR5	-2.05358	0.240885	2.22987	13.6995	0.029041	0.764715	2.05358
SLC4A10	-2.05095	0.241325	6.10882	8.60186	0.0390701	0.821835	2.05095
CCDC163P	-2.0474	0.24192	2.78141	11.1499	0.0258654	0.752182	2.0474
DNAH11	-2.04685	0.242013	3.44042	8.974	0.0365935	0.805005	2.04685
TMBIM1	-2.0438	0.242524	3.67387	7.64017	0.0467434	0.835498	2.0438
DUSP5P1	-2.04217	0.242798	2.37364	16.729	0.0186015	0.710967	2.04217
SHISA2	-2.04169	0.242879	4.72548	10.3535	0.0291777	0.764715	2.04169
WNT8B	-2.03557	0.243912	6.04717	16.986	0.0125742	0.676988	2.03557
ST6GAL1	-2.0349	0.244024	5.60573	14.1046	0.017417	0.704142	2.0349
DEPTOR	-2.03412	0.244157	2.61576	13.1659	0.0195957	0.713054	2.03412
HTR1D	-2.03045	0.244778	2.49525	12.0338	0.0227991	0.74493	2.03045
BTN3A2	-2.02962	0.24492	3.55353	12.1711	0.0223711	0.741905	2.02962
RARB	-2.02933	0.244969	4.21217	8.49967	0.0397935	0.823576	2.02933
C6orf57	-2.02698	0.245369	3.43506	10.9299	0.0267227	0.752951	2.02698
ARSG	-2.0269	0.245382	4.38867	7.35137	0.0494842	0.852031	2.0269
ZNF185	-2.02663	0.245427	5.97852	15.9661	0.0140324	0.688494	2.02663
ZFYVE16	-2.02545	0.245629	8.27736	7.47839	0.0482502	0.844589	2.02545
SYNPO2	-2.02407	0.245864	3.73772	9.65666	0.0326151	0.784436	2.02407
ARHGAP15	2.02288	4.06393	2.2524	12.7714	0.0295946	0.766635	2.02288
FAM102B	-2.0223	0.246166	5.87125	9.45742	0.0337076	0.796772	2.0223
ASB4	-2.02152	0.246298	2.92042	8.05999	0.0431425	0.832558	2.02152
CCK	-2.01942	0.246657	3.60115	7.76763	0.0456047	0.835498	2.01942
EMX2OS	-2.01667	0.247127	7.67461	21.7437	0.00803004	0.588552	2.01667
PDGFRA	-2.01208	0.247916	5.82045	11.404	0.0249247	0.746554	2.01208
PAPLN	-2.01113	0.248079	3.44904	11.4996	0.0245838	0.746554	2.01113
GLDC	-2.00627	0.248915	6.75217	20.4073	0.00902473	0.609465	2.00627
WDHD1	-2.00545	0.249057	6.38678	8.30624	0.0412178	0.823576	2.00545
FRAT2	-2.00368	0.249362	3.74914	9.79301	0.0318972	0.781797	2.00368
SULF1	-1.99559	0.250766	8.50488	20.4322	0.00900459	0.609465	1.99559
PDZD2	-1.99324	0.251174	4.40441	11.2719	0.0254073	0.74773	1.99324
FAM47E.STBD1	-1.99238	0.251324	3.4547	11.4031	0.0249277	0.746554	1.99238
MAMDC2	-1.9912	0.25153	5.39399	9.76614	0.0320368	0.781797	1.9912
AK123878	-1.99089	0.251584	6.07189	7.40222	0.0489847	0.847443	1.99089
AK094342	1.98416	3.95632	2.9	10.1607	0.0300735	0.768739	1.98416
HDAC9	-1.98375	0.252832	5.92764	10.6023	0.0280791	0.759585	1.98375
DKK2	-1.98214	0.253113	5.41296	8.45971	0.0400818	0.823576	1.98214
CMTM7	-1.97915	0.253639	2.79641	9.15103	0.0354959	0.800289	1.97915
RMI2	-1.97697	0.254023	4.40736	9.1257	0.0356499	0.800289	1.97697
TGFBR3	-1.9767	0.25407	3.80438	7.74641	0.0457914	0.835498	1.9767
PTGS1	-1.97372	0.254595	3.13497	11.0939	0.0260799	0.752951	1.97372
TNFAIP3	-1.96485	0.256167	4.12098	10.9884	0.0264906	0.752951	1.96485
PRTG	-1.96383	0.256347	7.99694	7.6756	0.0464227	0.835498	1.96383
BTBD11	1.9611	3.89359	4.70161	11.6762	0.0239715	0.746554	1.9611
ESRRB	1.9589	3.88765	2.27614	9.38575	0.0341138	0.796772	1.9589
KDELC2	-1.95774	0.257432	5.26105	7.89237	0.0445294	0.835498	1.95774
BMPER	1.95457	3.87599	3.5638	10.4445	0.0287688	0.763137	1.95457
DIXDC1	-1.95217	0.258427	6.45017	10.8687	0.0269687	0.752951	1.95217
RYR3	1.94903	3.86116	4.46706	9.42396	0.0338964	0.796772	1.94903
CHMP4C	-1.94772	0.259226	2.32991	13.8361	0.0265507	0.752951	1.94772
BC023516	-1.94717	0.259325	2.52243	15.0935	0.0154861	0.695642	1.94717
SYNM	1.94556	3.85187	5.40097	13.6328	0.0184648	0.708803	1.94556
TYRP1	-1.9446	0.259787	2.43164	10.8653	0.0269827	0.752951	1.9446
FST	-1.94337	0.260009	4.3019	10.7318	0.0275311	0.756958	1.94337
KCNAB1	-1.94287	0.260099	3.21242	7.76409	0.0456357	0.835498	1.94287
C1orf192	-1.94161	0.260326	2.46156	9.96874	0.0310058	0.774412	1.94161
IKZF1	-1.93873	0.260846	3.52565	9.20719	0.0351578	0.800289	1.93873
BTN2A3P	-1.93487	0.261544	2.29967	15.0529	0.0303519	0.772468	1.93487
ZNF833P	-1.93443	0.261625	3.5978	7.68735	0.0463171	0.835498	1.93443
SYTL5	1.93431	3.82195	2.43382	8.35006	0.0408887	0.823576	1.93431
SDCBP2.AS1	1.93198	3.81578	2.74096	13.1885	0.0195386	0.713054	1.93198
LINC00470	-1.93194	0.262077	2.36172	9.32554	0.0344607	0.796772	1.93194
TMEM150C	-1.92651	0.263065	3.74191	8.18332	0.0421624	0.829569	1.92651
APAF1	-1.92621	0.263119	6.64714	10.2448	0.029678	0.767509	1.92621
TLL2	1.9236	3.79368	2.1571	12.6809	0.0464198	0.835498	1.9236
OSMR	-1.92144	0.263991	4.22727	8.2552	0.0416062	0.825286	1.92144
LMX1A	-1.91761	0.264693	5.36382	11.7709	0.0236525	0.746554	1.91761
C1RL.AS1	-1.91482	0.265205	2.14657	13.8658	0.0486184	0.845822	1.91482
CAV1	1.91119	3.76119	3.21152	9.37265	0.0341888	0.796772	1.91119
SCG5	-1.91093	0.265922	5.19921	10.8968	0.0268553	0.752951	1.91093
TMEM194B	-1.91041	0.266017	2.34683	8.39842	0.0405298	0.823576	1.91041
DQ573668	-1.90911	0.266256	2.63776	11.3056	0.0252828	0.746554	1.90911
LINC00664	-1.90558	0.266909	3.14774	10.5743	0.0281995	0.759585	1.90558
MYH3	1.90515	3.74547	3.18135	8.06905	0.0430694	0.832558	1.90515
COL5A2	-1.90263	0.267455	7.81157	20.7717	0.00873636	0.609465	1.90263
EFCAB1	-1.89761	0.268388	3.53224	7.82489	0.0451064	0.835498	1.89761
MARC1	-1.89601	0.268685	4.14582	9.3115	0.0345423	0.796772	1.89601
PPARA	-1.89546	0.268787	4.55262	10.3443	0.0292198	0.764715	1.89546
HELB	-1.89343	0.269166	2.69591	7.81237	0.0452147	0.835498	1.89343
FBN1	-1.89074	0.269669	7.28277	18.5154	0.0107725	0.64082	1.89074
FAM69C	1.88907	3.70397	2.57616	7.4755	0.0482778	0.844589	1.88907
PPFIBP1	-1.88348	0.271029	5.40382	9.35806	0.0342727	0.796772	1.88348
MIR22HG	1.88243	3.68695	4.3583	9.11359	0.0357239	0.800289	1.88243
TMEM159	-1.87683	0.272281	4.65533	9.79408	0.0318917	0.781797	1.87683
LOC90784	1.87473	3.66734	4.44539	8.39002	0.0405919	0.823576	1.87473
SDPR	1.87236	3.66131	2.43478	14.2752	0.0238658	0.746554	1.87236
NFKBIZ	-1.87168	0.273255	2.84067	11.134	0.0259259	0.752242	1.87168
TXNIP	-1.87101	0.273382	9.56636	16.919	0.0126631	0.676988	1.87101
STX17	-1.86584	0.274364	5.64906	7.63234	0.0468148	0.835498	1.86584
APLF	-1.86575	0.274381	2.64528	7.76543	0.045624	0.835498	1.86575
RRS1	1.85969	3.62929	4.65713	9.25626	0.0348663	0.798825	1.85969
ZNF788	-1.85946	0.275579	4.98121	8.11413	0.0427081	0.832558	1.85946
GTF2IRD2B	1.85482	3.61707	2.76796	11.442	0.0247883	0.746554	1.85482
GSTO2	-1.85349	0.276723	2.64979	12.0001	0.0229059	0.74493	1.85349
LHX9	1.85262	3.61156	6.16632	13.3738	0.0190798	0.710967	1.85262
FUT4	-1.85224	0.276962	2.63399	11.5367	0.0244532	0.746554	1.85224
AK130904	1.85142	3.60854	2.28417	9.97824	0.0397407	0.823576	1.85142
BTN2A2	-1.85006	0.27738	4.60128	9.28024	0.0347251	0.796772	1.85006
RSU1	1.84958	3.60395	5.9828	14.2474	0.017117	0.704142	1.84958
SORL1	-1.84792	0.277792	5.142	9.06842	0.036002	0.800289	1.84792
XRCC6BP1	-1.84305	0.278731	2.96748	8.11019	0.0427396	0.832558	1.84305
PCDHGA3	1.84126	3.58323	4.22831	8.14315	0.042478	0.83137	1.84126
TPD52L1	-1.83966	0.279387	5.0079	10.5279	0.0284011	0.760145	1.83966
HSPA4L	-1.83912	0.279493	7.08198	7.92133	0.0442852	0.835498	1.83912
WISP1	-1.8329	0.280699	2.50923	10.648	0.027884	0.759585	1.8329
RORA	-1.8302	0.281226	2.23735	9.85562	0.0445208	0.835498	1.8302
TPM3P9	1.82798	3.55039	3.6831	9.81519	0.0317826	0.781797	1.82798
AXL	-1.82479	0.282282	5.3676	8.03885	0.0433139	0.832558	1.82479
FOLH1	1.82464	3.54218	3.17649	8.00448	0.0435947	0.832602	1.82464
AL109792	1.8212	3.53374	2.81078	9.16723	0.0353978	0.800289	1.8212
HENMT1	-1.82082	0.28306	2.8702	7.93637	0.0441591	0.835498	1.82082
ITM2A	-1.81767	0.28368	3.94354	7.52903	0.047771	0.840476	1.81767
LRRC37A3	1.81685	3.52312	3.61673	9.02273	0.0362865	0.802691	1.81685
TMOD1	1.81462	3.51767	2.80466	11.993	0.0229283	0.74493	1.81462
NIPAL3	-1.81453	0.284297	4.56248	9.66596	0.0325653	0.784436	1.81453
TFAP2A	1.81381	3.51568	4.59386	9.61503	0.032839	0.788595	1.81381
AP3B1	-1.80956	0.285277	7.1991	9.12758	0.0356385	0.800289	1.80956
SLC12A6	-1.80586	0.286011	4.2696	9.01536	0.0363326	0.802691	1.80586
INHBA	-1.80545	0.286092	2.54603	11.1141	0.0260021	0.752951	1.80545
BC040901	-1.7965	0.287872	2.58447	9.4526	0.0337347	0.796772	1.7965
PTPN14	-1.79472	0.288228	4.65042	9.13515	0.0355923	0.800289	1.79472
ATP2B2	-1.7942	0.288331	4.79769	7.30648	0.0499314	0.854004	1.7942
MARC2	-1.78766	0.289642	3.33352	8.74512	0.0380883	0.81053	1.78766
CCNE1	-1.78761	0.289652	3.06582	10.1051	0.0303394	0.772468	1.78761
TCFL5	-1.78669	0.289836	5.12092	10.2894	0.0294711	0.764715	1.78669
ECHDC2	-1.78586	0.290003	2.25492	8.24568	0.0490437	0.847443	1.78586
EPB41L2	-1.78263	0.290654	6.28904	12.1824	0.0223365	0.741905	1.78263
GREM1	-1.77895	0.291395	4.24714	7.47838	0.0482504	0.844589	1.77895
NMNAT3	-1.7734	0.292519	2.50551	10.469	0.0286601	0.762872	1.7734
ZNF391	-1.77146	0.292912	3.39068	7.70659	0.0461448	0.835498	1.77146
DKFZp686B07190	1.77062	3.41201	7.00123	13.9719	0.0177026	0.704142	1.77062
NEK3	-1.76492	0.294243	5.49211	8.83626	0.0374825	0.809647	1.76492
LINC00599	1.76414	3.39671	5.48134	11.4169	0.0248782	0.746554	1.76414
BTN3A3	-1.76216	0.294806	2.9971	10.8329	0.027114	0.752951	1.76216
KCNA2	1.76188	3.39139	3.40901	8.87768	0.0372119	0.809231	1.76188
SLC1A3	1.76156	3.39064	7.71206	14.3958	0.0168132	0.702746	1.76156
PGM1	-1.75759	0.295742	5.1566	8.63943	0.0388091	0.818301	1.75759
AX746670	1.75688	3.37967	2.42069	9.73049	0.0344991	0.796772	1.75688
ATP8A2	-1.75639	0.295987	3.61999	9.3331	0.0344168	0.796772	1.75639
AX747368	1.7546	3.37432	2.27221	11.4947	0.049975	0.854004	1.7546
RSPO2	-1.751	0.297096	7.1105	10.6034	0.0280742	0.759585	1.751
FRMPD4	1.75014	3.36392	2.31729	11.9905	0.0451779	0.835498	1.75014
SP8	-1.75014	0.297272	4.78203	7.74661	0.0457897	0.835498	1.75014
PRELID2	-1.74871	0.297569	2.56497	7.54743	0.0475986	0.839353	1.74871
KCNK1	-1.74862	0.297586	2.53606	11.3145	0.0252503	0.746554	1.74862
BICC1	-1.74845	0.297621	3.26541	9.15397	0.0354781	0.800289	1.74845
OPHN1	-1.74729	0.29786	5.08591	8.31173	0.0411764	0.823576	1.74729
ZNF438	-1.74322	0.298703	3.09791	9.71657	0.0322968	0.784436	1.74322
IRS4	-1.74123	0.299114	4.55731	8.20624	0.0419838	0.829569	1.74123
PRKCH	1.7387	3.33735	2.48068	8.42537	0.0403319	0.823576	1.7387
PAX7	-1.73869	0.299641	3.39347	7.88488	0.044593	0.835498	1.73869
PPARGC1B	-1.73838	0.299706	3.82153	8.43242	0.0402804	0.823576	1.73838
PARVA	-1.73804	0.299777	5.89996	11.8156	0.0235042	0.746554	1.73804
PCCA	-1.73213	0.301008	5.90329	10.855	0.0270243	0.752951	1.73213
CYBRD1	-1.72816	0.301836	5.64847	7.45028	0.0485194	0.845822	1.72816
ZBTB37	-1.72771	0.301931	2.57949	11.897	0.0232372	0.746554	1.72771
CNKSR3	-1.7245	0.302604	3.80058	8.51247	0.0397018	0.823576	1.7245
OSBPL10	-1.72419	0.302668	3.61301	8.4176	0.0403888	0.823576	1.72419
AX746755	1.72344	3.30222	3.62175	8.31386	0.0411603	0.823576	1.72344
ZC2HC1C	-1.7228	0.30296	2.41707	9.28311	0.0374563	0.809647	1.7228
THBS1	1.72226	3.29953	5.37208	10.1956	0.029908	0.767901	1.72226
HIST1H2BD	1.72026	3.29495	3.37663	7.83124	0.0450516	0.835498	1.72026
LINC00847	-1.71565	0.304466	3.37528	9.23598	0.0349863	0.800289	1.71565
KCNA5	-1.71378	0.304861	2.73488	9.66812	0.0325538	0.784436	1.71378
NOV	1.71142	3.27484	4.59656	8.42671	0.0403221	0.823576	1.71142
CCDC113	-1.70565	0.306584	4.81194	9.06157	0.0360444	0.800289	1.70565
PFKFB3	1.70517	3.26067	6.68105	7.48882	0.048151	0.844589	1.70517
HPS3	-1.70489	0.306744	5.87621	7.63957	0.0467489	0.835498	1.70489
MBP	-1.70344	0.307054	2.5338	11.7363	0.0279808	0.759585	1.70344
CDCA7L	-1.7023	0.307295	4.50708	8.35945	0.0408187	0.823576	1.7023
FGFR2	-1.6998	0.307828	7.208	15.7458	0.01438	0.690411	1.6998
KLHL3	-1.69766	0.308285	4.14724	8.07266	0.0430403	0.832558	1.69766
LOC100508120	-1.69327	0.309225	2.609	10.0269	0.0307189	0.772468	1.69327
TM4SF1	1.68895	3.22422	3.6303	7.58477	0.0472515	0.839353	1.68895
PHYH	-1.68816	0.310321	5.83036	11.3157	0.0252459	0.746554	1.68816
RPL39L	-1.67877	0.312349	4.02569	7.40122	0.0489945	0.847443	1.67877
HSN2	-1.67837	0.312436	2.848	8.49119	0.0398544	0.823576	1.67837
LOC146880	1.67813	3.20013	4.89855	9.07885	0.0359374	0.800289	1.67813
TUB	-1.67582	0.312989	7.63339	16.1986	0.013679	0.688494	1.67582
SWAP70	-1.67288	0.313626	5.20525	7.669	0.0464822	0.835498	1.67288
ERVK13.1	1.67039	3.18301	4.47337	7.96719	0.0439023	0.835116	1.67039
ANKRD13A	-1.66858	0.314563	6.69734	12.8625	0.0203857	0.724747	1.66858
ZNF217	-1.66477	0.315394	6.18749	10.8859	0.0268991	0.752951	1.66477
TJP2	-1.66419	0.315522	4.63225	8.34359	0.040937	0.823576	1.66419
MTA3	-1.66408	0.315546	5.78319	10.679	0.0277524	0.759585	1.66408
SLC24A1	-1.66354	0.315663	4.14715	8.05698	0.0431669	0.832558	1.66354
HBP1	-1.66283	0.315818	6.17157	7.95889	0.0439713	0.8354	1.66283
CLMP	-1.66277	0.315832	3.60643	7.78788	0.0454275	0.835498	1.66277
FMN1	-1.66182	0.31604	2.61312	7.55241	0.0475521	0.839353	1.66182
ZMYM6NB	-1.65881	0.3167	2.99433	8.8213	0.037581	0.809647	1.65881
LOC100499484.C9ORF174	-1.65736	0.317018	4.58878	8.30613	0.0412187	0.823576	1.65736
ANO10	-1.65681	0.31714	5.9181	11.8618	0.0233522	0.746554	1.65681
DLC1	-1.65227	0.318139	4.14848	7.72141	0.0460129	0.835498	1.65227
KIAA1217	-1.64999	0.318643	5.44976	10.0543	0.0305848	0.772468	1.64999
NAPEPLD	-1.64586	0.319555	2.59562	7.97171	0.0438649	0.835116	1.64586
SPTLC3	-1.64323	0.320139	2.3946	8.94162	0.0462441	0.835498	1.64323
PIK3R3	1.64232	3.12168	7.32159	15.4204	0.0149168	0.692756	1.64232
LINC00173	-1.64155	0.320513	3.01733	9.49797	0.033481	0.796772	1.64155
GSTO1	-1.64017	0.320819	4.7902	8.59584	0.0391122	0.821835	1.64017
PTPRT	1.63805	3.11245	4.0788	7.75801	0.0456892	0.835498	1.63805
CCDC41.AS1	-1.63714	0.321493	2.37211	9.59962	0.0497584	0.854004	1.63714
PPP1R14C	1.63701	3.11021	6.51008	9.44222	0.0337931	0.796772	1.63701
SPECC1	-1.62975	0.323145	5.21586	8.64138	0.0387956	0.818301	1.62975
MEST	-1.62433	0.32436	9.74169	8.35614	0.0408433	0.823576	1.62433
SHISA9	1.6093	3.05105	5.02938	7.71217	0.0460951	0.835498	1.6093
RUNX2	-1.60857	0.327922	3.35694	7.65667	0.0465936	0.835498	1.60857
CASP8	-1.60631	0.328437	2.59012	10.0082	0.0315245	0.780043	1.60631
AUTS2	1.60528	3.04255	7.82284	15.2394	0.0152281	0.695642	1.60528
AMOT	-1.60425	0.328907	6.28433	10.1628	0.0300632	0.768739	1.60425
ALPK2	1.59977	3.03095	6.08068	11.1591	0.0258306	0.752182	1.59977
WIF1	-1.59723	0.330511	6.29736	11.8052	0.0235385	0.746554	1.59723
NR2F2	1.59663	3.02435	7.43934	13.3631	0.019106	0.710967	1.59663
STXBP6	-1.59282	0.331523	2.49899	8.19581	0.042065	0.829569	1.59282
SRGAP2B	-1.58509	0.333303	2.86416	7.64599	0.0466906	0.835498	1.58509
ELK3	-1.58293	0.333803	2.79241	8.03698	0.0433291	0.832558	1.58293
ATP11A	-1.58197	0.334024	5.74821	8.29102	0.0413331	0.824435	1.58197
NTRK2	1.57973	2.98915	8.5686	8.91446	0.0369739	0.808772	1.57973
SCG2	1.57744	2.9844	7.89961	10.1931	0.02992	0.767901	1.57744
DNAJA4	-1.56738	0.337421	2.59888	8.48838	0.0398746	0.823576	1.56738
C2CD2	-1.5672	0.337463	4.27315	7.30207	0.0499757	0.854004	1.5672
RCAN1	1.56445	2.95764	6.32849	10.2156	0.0298142	0.767901	1.56445
EGFR	-1.5528	0.340847	3.58022	7.4388	0.04863	0.845822	1.5528
HNRNPM	1.55226	2.93277	8.31973	14.0136	0.0176121	0.704142	1.55226
ACVR1	-1.55116	0.341235	6.13263	9.94689	0.0311146	0.774412	1.55116
PSPC1	1.54989	2.92796	6.47971	12.3303	0.0218897	0.737524	1.54989
DUSP4	1.54751	2.92313	7.49176	14.1515	0.0173177	0.704142	1.54751
ACRC	1.54422	2.91647	2.51848	9.093	0.046433	0.835498	1.54422
LAMB1	-1.53887	0.344154	8.31222	12.9038	0.0202755	0.72416	1.53887
ADAMTS1	-1.53523	0.345024	6.52008	12.3571	0.0218101	0.737524	1.53523
XRRA1	-1.53386	0.345352	2.53011	7.68475	0.0464871	0.835498	1.53386
NTM	1.52848	2.88482	5.46585	8.87841	0.0372071	0.809231	1.52848
CXCL3	-1.52581	0.347285	2.73856	8.17057	0.0422622	0.830205	1.52581
PPP1R3B	-1.5178	0.349217	5.14404	7.9342	0.0441772	0.835498	1.5178
HMGB2	-1.51743	0.349307	8.85815	11.4992	0.024585	0.746554	1.51743
MEIS2	1.51436	2.85673	8.27466	10.0054	0.0308246	0.772532	1.51436
TMEM132B	1.5088	2.84574	5.48691	7.56429	0.0474414	0.839353	1.5088
RUNX1T1	1.50289	2.83409	6.32899	8.01864	0.0434787	0.832602	1.50289
B4GALT4	-1.49997	0.35356	5.68957	7.91518	0.0443369	0.835498	1.49997
PEA15	1.48488	2.79893	9.22318	9.76505	0.0320425	0.781797	1.48488
SIX3	-1.47956	0.358599	2.69572	8.4294	0.0403024	0.823576	1.47956
TRIM9	1.47268	2.77536	5.47016	7.70563	0.0461534	0.835498	1.47268
RGMB	1.47022	2.77063	8.74736	11.1768	0.0257633	0.752182	1.47022
NOVA1	1.46503	2.76069	6.7123	7.75346	0.0457293	0.835498	1.46503
GXYLT2	-1.46451	0.362358	2.86716	7.7473	0.0457835	0.835498	1.46451
ARHGAP19	-1.4638	0.362537	5.53137	7.75631	0.0457041	0.835498	1.4638
CMTM4	-1.46103	0.363233	6.52522	11.3216	0.0252241	0.746554	1.46103
SMARCA2	-1.43574	0.369657	6.47949	9.3487	0.0343267	0.796772	1.43574
ATIC	-1.43517	0.369802	5.92508	8.66579	0.0386274	0.81817	1.43517
ZNF516	-1.42407	0.372659	5.69029	7.31825	0.0498136	0.854004	1.42407
SYNE2	-1.42089	0.373482	8.29163	12.1157	0.0225423	0.743318	1.42089
NCOA2	-1.41228	0.375718	5.51729	7.73006	0.045936	0.835498	1.41228
IGDCC4	-1.4099	0.376338	5.99862	7.7264	0.0459685	0.835498	1.4099
ZNRF3	1.40195	2.64259	6.49616	9.28462	0.0346994	0.796772	1.40195
DCLK2	1.37638	2.59617	6.88217	10.2097	0.0298418	0.767901	1.37638
CD9	-1.37308	0.386066	5.89624	7.55939	0.047487	0.839353	1.37308
LITAF	-1.36928	0.387085	6.21206	8.76032	0.0379862	0.810429	1.36928
ENPP2	-1.36311	0.388744	6.83305	7.43398	0.0486765	0.845822	1.36311
NOTCH2	-1.34162	0.394576	8.13449	9.66023	0.032596	0.784436	1.34162
EWSR1	1.33964	2.53088	8.37951	8.42648	0.0403238	0.823576	1.33964
NEAT1	1.32678	2.50842	8.05075	9.45659	0.0337123	0.796772	1.32678
ASTN1	-1.32303	0.399695	6.65157	8.18566	0.0421441	0.829569	1.32303
HNRNPAB	1.32185	2.49987	7.48093	9.34038	0.0343747	0.796772	1.32185
ZIC4	1.32074	2.49794	6.46923	8.76887	0.0379291	0.810429	1.32074
COL3A1	-1.31544	0.401804	11.3908	7.33076	0.0496888	0.85382	1.31544
TBC1D1	-1.2951	0.407508	5.8981	7.42289	0.0487837	0.846734	1.2951
RALBP1	-1.29338	0.407993	5.98873	7.75434	0.0457215	0.835498	1.29338
CSRNP2	1.29185	2.44841	7.1268	9.12023	0.0356833	0.800289	1.29185
VCL	1.26618	2.40524	7.63148	9.17559	0.0353474	0.800289	1.26618
NET1	-1.26563	0.415918	6.39537	7.4466	0.0485548	0.845822	1.26563
VAT1L	-1.26393	0.416408	7.94376	8.09899	0.042829	0.832558	1.26393
NUDT16	-1.26009	0.417519	6.94391	8.91828	0.0369494	0.808772	1.26009
ENC1	1.24623	2.37221	9.4399	7.55602	0.0475184	0.839353	1.24623
CTSL1	-1.2423	0.422697	6.43939	7.81125	0.0452243	0.835498	1.2423
DYNLL1	1.23957	2.36128	8.26061	9.35612	0.0342838	0.796772	1.23957
EMX2	-1.2372	0.424195	7.03039	8.65912	0.0386733	0.81817	1.2372
MN1	1.21932	2.32837	6.87809	7.56124	0.0474698	0.839353	1.21932
NSD1	-1.17316	0.443448	7.10545	8.00278	0.0436086	0.832602	1.17316
FBN2	-1.15382	0.449435	7.83339	8.13749	0.0425227	0.83137	1.15382
