# Supplementary material for: Transcriptomic characterization of tissues from patients and subsequent pathway analyses reveal biological pathways that are implicated in spastic ataxia
Source: Cell Biosci. 2022 Mar 11;12:29. doi: 10.1186/s13578-022-00754-1 (PMC8917697; doi:10.1186/s13578-022-00754-1)
Supplement: Supplementary file 5 — Additional file 5. Validation of selected genes—real-time PCR. The file contains the fold change (FC) and p-value of selected DEGs calculated from RNA-Seq and real-time PCR experiments. Statistical analysis was performed only for the LCL tissue. [file 13578_2022_754_MOESM5_ESM.xlsx]

## Sheet: Sheet1
	RNA-Seq						Real time PCR
	FC			p-value			FC			p-value
Gene_name	Fibros	Lymphos	CPNs	Fibros	Lymphos	Neurons	Fibros	Lymphos	CPNs	Fibros	Lymphos	Neurons
MME	14.8452		0.0188703	0.000907393		1.44843e-06	10.48		0.037	Non-statistically tested		Non-statistically tested
HERC5			0.0316351			1.78345e-05			0.063			Non-statistically tested
NTN1			17.9471			0.000234473			12.755			Non-statistically tested
PARP14			0.0594572			0.000105671			0.363			Non-statistically tested
PLSCR1			0.0945576			0.000874528			0.252			Non-statistically tested
SERINC5			0.104801			0.0105104			0.677			Non-statistically tested
PLD1			0.126996			0.00814195			0.293			Non-statistically tested
NR4A3.1	85.8902			0.00019837			8.644			Non-statistically tested
CYP7B1	64.8732			0.00188548			54.595			Non-statistically tested
ADAM23		43.9276			0.00182386			37.7008			0.02381
STK17B	2.04403	0.445376	0.235898	0.0408653	0.0013388	0.0422677		0.830399	0.89	Non-statistically tested	0.301	Non-statistically tested
GLDC	0.102937	2.43051	0.287665	0.0309272	0.00683146	0.0434793	0.134	3.78145	0.375	Non-statistically tested	0.0001274	Non-statistically tested
SPG7	0.464018			0.0108308			0.541			Non-statistically tested
