# Supplementary material for: Transcriptomic characterization of tissues from patients and subsequent pathway analyses reveal biological pathways that are implicated in spastic ataxia
Source: Cell Biosci. 2022 Mar 11;12:29. doi: 10.1186/s13578-022-00754-1 (PMC8917697; doi:10.1186/s13578-022-00754-1)
Supplement: Supplementary file 6 — Additional file 6. HCA and HSP genes. The file contains HCA and HSP genes found differentially expressed in each of the three cell lines analyzed (LCLs, FCLs, iPSC-derived neurons). [file 13578_2022_754_MOESM6_ESM.xlsx]

## Sheet: HCA HSP genes
FCLs RNA-Seq ataxia genes					LCLs RNA-Seq ataxia genes					Neurons RNA-Seq ataxia genes
Gene name	logFC	p-value	abslogFC		Gene name	logFC	p-value	abslogFC		Gene name	logFC	p-value
CYP7B1	6.00966	0.0017875	6.00966		TYMP	3.12644	0.0130098	3.12644		PHYH	-1.68816	0.0252459
PPP2R2B	-4.44638	0.0351726	4.44638		SCYL1	2.92486	0.0119676	2.92486		ANO10	-1.65681	0.0233522
LMNB2	-2.49207	0.0283761	2.49207		CAPN1	2.77529	0.00493019	2.77529		SLC1A3	1.76156	0.0168132
DNMT1	-2.38486	0.0227888	2.38486		STUB1	2.71371	0.0129114	2.71371		KCNA2	1.76188	0.0372119
SLC1A3	2.36738	0.0244542	2.36738		KCNC3	2.37036	0.0204014	2.37036		FA2H	-2.79454	0.0479891
UCHL1	-2.08112	0.0345267	2.08112		MARS	1.95581	0.00457957	1.95581		IFIH1	-5.33621	0.00235579
ITM2B	1.67038	0.00682936	1.67038		PLD3	1.93913	0.0218024	1.93913		ATP8A2	-1.75639	0.0344168
CACNA1A	-1.65969	0.0125472	1.65969		AMPD2	1.80079	0.0177599	1.80079		OPHN1	-1.74729	0.0411764
NDUFS7	-1.65946	0.00314295	1.65946		EEF2	1.74795	0.00683558	1.74795
NOP56	-1.65177	0.030385	1.65177		SLC9A1	1.67346	0.0204702	1.67346
UBA5	1.51222	0.0152647	1.51222		KIF1C	1.59591	0.00380826	1.59591
KIAA0226	-1.51054	0.00871173	1.51054		POLG	1.54938	0.0244609	1.54938
POLR3A	-1.50061	0.0203152	1.50061		GBA2	1.54433	0.0239883	1.54433
PNKP	-1.49319	0.00753665	1.49319		ZFYVE27	1.51536	0.018964	1.51536
CSTB	-1.46067	0.0285878	1.46067		KDM5C	1.45428	0.0387004	1.45428
KIF7	-1.44784	0.0182212	1.44784		PSAP	1.42734	0.0035629	1.42734
MSTO1	-1.40472	0.0347001	1.40472		GLB1	1.38772	0.00400095	1.38772
INPP5E	-1.38478	0.00628903	1.38478		HEXA	1.29597	0.0048418	1.29597
STUB1	-1.3749	0.00351544	1.3749		CSTB	1.28442	0.0139949	1.28442
CLPP	-1.35712	0.00793593	1.35712		VCP	1.2735	0.0140556	1.2735
CYP2U1	1.3351	0.0398081	1.3351		RNASEH2B	-1.24213	0.00121809	1.24213
CAPN1	-1.32135	0.00927381	1.32135		PNKD	1.2092	0.0316393	1.2092
MARS	-1.28404	0.039704	1.28404
AP4B1	-1.26769	0.0169449	1.26769
GSS	-1.23784	0.00669048	1.23784
ZFYVE26	-1.22044	0.00938466	1.22044
ABHD12	-1.21774	0.0163378	1.21774
