# Supplementary material for: Transcriptomic characterization of tissues from patients and subsequent pathway analyses reveal biological pathways that are implicated in spastic ataxia
Source: Cell Biosci. 2022 Mar 11;12:29. doi: 10.1186/s13578-022-00754-1 (PMC8917697; doi:10.1186/s13578-022-00754-1)
Supplement: Supplementary file 7 — Additional file 7. Common DEGs between the three cell lines. The file contains the common DEGs between the three cell lines and also between each pair of cell lines. [file 13578_2022_754_MOESM7_ESM.xlsx]

## Sheet: qPCR_validation
	logFC			FC			p-value
Gene_name	Fibros	Lymphos	CPNs	Fibros	Lymphos	CPNs	Fibros	Lymphos	CPNs
MME	3.89193		-5.72774	14.8452		0.0188703	0.000907393		1.44843e-06
MTRNR2L1		-9.23524	-9.3818		0.00165927	0.00149898		0.00364692	6.01494e-08
HERC5		-0.770362	-4.98233		0.58627	0.0316351		0.0198255	1.78345e-05
NTN1			4.16568			17.9471			0.000234473
PARP14			-4.072			0.0594572			0.000105671
PLSCR1	1.08376		-3.40266	2.11955		0.0945576	0.0174957		0.000874528
SERINC5			-3.25428			0.104801			0.0105104
PLD1			-2.97715			0.126996			0.00814195
NR4A3.1	6.42442			85.8902			0.00019837
CYP7B1	6.01955			64.8732			0.00188548
ADAM23		5.45705			43.9276			0.00182386
STK17B	1.03141	-1.1669	-2.08376	2.04403	0.445376	0.235898	0.0408653	0.0013388	0.0422677
GLDC	-3.28016	1.28126	-1.79754	0.102937	2.43051	0.287665	0.0309272	0.00683146	0.0434793
SPG7	-1.10775			0.464018			0.0108308

## Sheet: common_RNA-Seq_tissues
	LCLs			FCLs			neurons					LCLs		neurons				LCLs		FCLs				FCLs		neurons			FCLs				LCLs				neurons
	logFC	abslogFC	p-value	logFC	abslogFC	p-value	logFC	abslogFC	p-value			logFC	p-value	logFC	p-value			logFC	p-value	logFC	p-value			logFC	p-value	logFC	p-value		Gene name	logFC	PValue		Gene name	logFC	PValue		Gene name	logFC	PValue
USP32P1	1.85285	1.85285	0.0208361	6.67176	6.67176	0.000214716	-2.64095	2.64095	0.0144645		MTRNR2L1	-9.2426	0.00352031	-9.31776	0.000196167		ERAP2	-1.21577	0.0343853	-4.85393	4.11e-05		SPON1	7.61256	0.00335153	2.88555	0.00307269		TM4SF20	7.62383	0.00096349		HLA.DRA	11.06	3.17e-10		NNAT	-12.2305	0.000343753
GLDC	1.27882	1.27882	0.00678794	-3.28212	3.28212	0.0313271	-2.00627	2.00627	0.00902473		SYNPO2	-6.51599	0.0136016	-2.02407	0.0326151		CCRL1	-3.61958	0.00356274	4.41789	0.00123696		MYH15	-5.3569	0.0407006	2.12262	0.0250459		SPON1	7.61256	0.00335153		HLA.DRB5	10.4527	1.9e-06		RPS4Y1	-11.5691	7.27e-05
C1orf115	2.6208	2.6208	0.0190027	2.61676	2.61676	0.0120668	-2.24694	2.24694	0.0246042		L1TD1	-5.77207	0.00209011	-9.31665	0.00295157		A2M	2.59993	0.0040813	4.36269	0.00134254		BTBD11	-5.1302	0.0314866	1.9611	0.0239715		FMO2	7.10466	0.000509582		HLA.DMA	10.4116	0.000278825		DDX3Y	-10.6311	0.000351449
TMEM132B	2.00844	2.00844	0.0305509	1.50674	1.50674	0.0360961	1.5088	1.5088	0.0474414		TRDC	-4.16544	0.00322115	3.85703	0.00821059		IL6	3.98617	0.00939285	4.19653	0.0365937		HOXC10	-4.98629	0.00121073	-4.20385	0.0104967		EFEMP1	6.98778	0.00993688		HLA.DQA2	10.1315	4.83e-05		USP9Y	-10.1934	0.00284399
DOCK9	-2.09531	2.09531	0.0406308	-1.38065	1.38065	0.00685386	-2.23321	2.23321	0.0208458		AMOT	-3.78698	0.00287605	-1.60425	0.0300632		HOXB9	1.60844	0.046103	-4.17758	0.0136133		FMOD	4.84372	0.00122998	-4.45236	0.0050605		HOXD10	6.85793	0.00153079		HLA.DQA1	10.1181	5.78e-08		TXLNG2P	-9.33455	0.00527374
CYB5R2	1.97953	1.97953	0.0334621	-1.3027	1.3027	0.00956556	-2.25283	2.25283	0.0311467		HGF	3.22128	0.0185931	-3.82546	0.0112516		CMKLR1	3.35022	0.00192359	4.10855	0.0100688		MKX	4.81327	0.0210474	-2.41162	0.0227899		NTSR1	-6.8385	0.0272252		AK293020	9.86242	3.08e-06		MTRNR2L1	-9.31776	0.000196167
											EF565122	3.13654	0.0429418	-3.08024	0.0167864		ITGB8	-1.54886	0.0275881	3.91666	0.0067377		DPT	4.62769	0.0354836	-3.12858	0.0377388		USP32P1	6.67176	0.000214716		MTRNR2L1	-9.2426	0.00352031		L1TD1	-9.31665	0.00295157
											MEIS2	3.07819	0.00275562	1.51436	0.0308246		TSPAN11	2.79844	0.0141483	3.63176	0.0172593		PDZD2	4.61081	0.0458814	-1.99324	0.0254073		NR4A3	6.25532	0.000221538		CCR9	-8.92401	0.00391477		ESRG	-9.26036	0.00181092
											RGS6	3.04493	0.00668765	2.09314	0.0193271		TENM2	3.1223	0.00148088	3.39744	0.00529583		SULF1	4.37961	0.0114387	-1.99559	0.00900459		HOXD11	6.19567	0.00215516		CD1D	-8.55238	0.00778035		TTTY15	-9.08578	0.00270084
											SYNM	-2.9137	0.000214484	1.94556	0.0184648		CD22	1.8401	0.00122351	-3.37482	0.0223505		APOD	4.31875	0.0463587	3.5307	0.00500548		PCSK1	6.02435	0.00226919		TSHZ2	7.56225	0.00308375		KDM5D	-9.06588	0.0029481
											MET	2.86148	0.0471277	-2.72547	0.0184706		RPS17L	1.77844	0.0109906	-3.25646	0.000870873		GRB14	-3.93669	0.0398895	-3.05992	0.0108083		CYP7B1	6.00966	0.0017875		HLA.DQB1	7.24089	5.17e-06		UTY	-8.9845	0.000763757
											PTPN14	2.6829	0.047507	-1.79472	0.0355923		TGM2	2.07699	0.0195306	3.15176	0.0343711		MME	3.87813	0.000827982	-5.53395	0.00140971		IL8	6.00605	0.0037898		SLC6A20	-7.13441	0.00610066		EIF1AY	-8.83086	0.00402352
											PTGER2	-2.61733	0.00209997	2.56782	0.00797436		PTGS2	2.46599	0.01347	3.13849	0.000773305		EGFL6	3.68781	0.0399666	-3.34385	0.00698802		PDGFD	5.85256	0.00014411		SYNPO2	-6.51599	0.0136016		NLRP7	-8.37501	0.00110586
											EPHB1	2.53744	0.0193069	2.13784	0.0118382		SPINT2	1.7034	0.0135881	3.03174	0.0250126		CXCL3	3.66123	0.00589431	-1.52581	0.0422622		ROBO2	5.81036	0.0498556		L1TD1	-5.77207	0.00209011		NLGN4Y	-8.29923	0.00364119
											NLRP14	2.53343	0.0143163	-2.24927	0.048935		CIITA	1.22677	0.0345487	-3.00336	0.0241302		INS.IGF2	3.63184	0.003189	-3.87657	0.0130635		DIO2	5.75149	0.000300715		ASS1	5.74335	0.0110199		XIST	8.22003	0.000189869
											CABYR	2.44415	0.0111616	-2.0728	0.0246034		NRG2	2.0286	0.00999834	-2.95435	0.0288361		DKK2	3.6139	0.000514664	-1.98214	0.0400818		FGF10	5.70191	0.00173484		SORBS2	5.6766	4.96e-05		MX1	-8.15927	0.000197787
											KLHL7.AS1	-2.15263	0.00312863	-2.61474	0.0167356		DAPK1	1.28096	0.0367064	2.95337	0.00298777		COL14A1	3.6046	0.00202936	-3.08399	0.0065989		TNFRSF11B	5.67813	0.000191761		LGSN	-5.57692	0.00274524		DDR1	8.11972	0.00174819
											DGKG	2.13408	0.0221505	2.28979	0.0100127		C1S	1.56091	0.0328014	2.95265	0.0417015		SVEP1	3.48263	0.0113947	-2.91906	0.00639366		COL11A1	5.47618	0.000255816		HLA.DRB6	5.54126	0.000748888		TUBB	7.85176	0.00152616
											STAT5A	2.02636	0.00125718	-2.99137	0.0411986		HMGA1	1.30768	0.0345239	-2.89448	0.0058085		KIAA1199	3.44487	0.0434405	2.88624	0.0174323		SFRP2	5.4118	0.0100523		ADAM23	5.46849	0.00179761		LIN28A	-7.8329	0.000168462
											ZYG11A	1.99952	0.0162897	-3.36323	0.00372929		QPRT	2.22556	0.0130333	-2.86564	0.0153229		THBS1	3.37178	0.0372313	1.72226	0.029908		PEX5L	-5.38236	0.0143666		KLHL14	-5.15567	0.00821541		CO9	7.78187	0.00521308
											CD44	1.98645	0.00165829	2.49077	0.00836809		CKB	3.93434	0.0097786	-2.82788	0.00312618		ZNF185	-3.3255	0.00237461	-2.02663	0.0140324		MYH15	-5.3569	0.0407006		TMEM120A	5.08177	0.000234011		OAS1	-7.2627	0.00096571
											CD9	1.88196	0.0461331	-1.37308	0.047487		DDX39A	1.40637	0.0458994	-2.68843	0.0139648		IGSF10	3.31899	0.00422604	-4.8104	0.00259231		TCF21	5.26253	0.00192982		FAM21B	-5.00182	0.00909691		DPPA3	-7.22049	0.00160065
											BHLHE41	-1.86037	0.0485854	2.38835	0.0267231		SOCS2.AS1	2.2553	0.00114644	2.65111	0.00773894		GREM1	3.28574	0.00144726	-1.77895	0.0482504		HOXB.AS3	-5.19496	0.000438795		LARP6	4.9762	0.00228536		TDGF1	-7.1035	0.00132119
											PRSS16	1.83374	0.0038614	-2.68225	0.0305913		LRP8	1.31684	0.0274521	-2.62573	0.0302212		C3	3.27962	0.00423706	-3.56668	0.023019		BTBD11	-5.1302	0.0314866		HCAR2	4.95682	0.0027839		OAS2	-7.02129	0.000960247
											DIXDC1	-1.73218	0.035964	-1.95217	0.0269687		C7orf63	1.73018	0.0412547	2.57733	0.00264245		F2RL1	-3.20603	0.0117824	-2.66374	0.0131567		GABRQ	-5.11208	0.046262		SERPINA1	4.9301	0.00181394		DPPA4	-6.88933	0.000645633
											NOTCH2	1.72661	0.00732642	-1.34162	0.032596		KIAA0101	-1.82791	7.05e-05	-2.56763	0.018605		SERPINB9	3.18937	0.00173288	-5.02991	0.00197534		CSGALNACT1	5.05924	0.0113961		MEF2B	4.80615	0.0107609		ZFY	-6.79989	0.0102176
											MARC2	1.70526	0.0398346	-1.78766	0.0380883		TSHZ2	7.56225	0.00308375	2.56256	0.002098		TMEM155	2.74872	0.0175568	-3.77284	0.00505175		SAMD5	5.01553	0.0108215		THNSL2	4.7059	0.00203923		OAS3	-6.26318	0.00161298
											PAX5	1.70523	0.00833836	3.42777	0.0233157		SEMA7A	1.76876	0.00344538	-2.52415	0.0229855		MMRN2	-2.73254	0.00199653	-3.08262	0.015225		MFAP5	5.00947	0.00610476		HCAR3	4.60145	0.00249217		MX2	-6.03643	0.00126199
											ZNF391	1.67487	0.0145629	-1.77146	0.0461448		BMP6	1.32581	0.0472593	2.45568	0.00587896		FERMT1	-2.69164	0.00505862	-3.19182	0.00383738		ADH1B	4.9904	0.0210734		IL18RAP	-4.54131	0.0202576		BRDT	-5.95618	0.0118951
											ZNF833P	-1.66714	0.0187809	-1.93443	0.0463171		EBP	1.63147	0.0432373	-2.34051	0.0192521		DUSP4	2.68316	0.00462743	1.54751	0.0173177		JAM2	4.98708	0.000404341		MAP2K2	4.49065	0.00626168		CHI3L2	-5.90646	0.0028889
											BST2	1.6314	0.00759545	-4.97078	0.0233579		NBEAL2	2.93709	0.00668571	-2.26558	0.00199033		SLC29A1	-2.62383	0.0114912	-3.50374	0.0329794		HOXC10	-4.98629	0.00121073		AXIN2	4.43174	0.000314394		HERV.Fb1	-5.84941	0.00134449
											TMBIM1	1.60547	0.00557767	-2.0438	0.0467434		UAP1L1	1.54084	0.0163682	-2.25818	0.00136586		LACC1	2.61572	0.00128176	-2.73747	0.0266352		HOXB8	-4.97605	0.000604342		MKRN3	4.40721	0.0371278		DDX60	-5.80899	0.00136322
											STAG3	1.60129	0.0059681	-2.07687	0.0372565		AK098438	2.92784	0.00248546	2.25092	0.025662		CD302	2.57779	0.0038907	-2.54404	0.0414317		ADD2	-4.93262	0.00847933		ZFHX4	4.39957	0.00351792		HAND2	-5.77787	0.00290162
											RGMB	1.59542	0.00275612	1.47022	0.0257633		ID2	1.39957	0.0233735	2.23505	0.00590941		DUSP5P1	-2.4998	0.0453255	-2.04217	0.0186015		CXCL6	4.8718	0.00475004		ADCY1	4.38652	1.25e-05		NBLA00301	-5.63198	0.00198104
											SLC7A7	1.56316	0.0286936	-2.67656	0.0160296		TNFAIP8L1	1.72571	0.0151166	-2.22357	0.00585298		PITX2	-2.42677	0.00742098	-4.4886	0.00302987		EFR3B	-4.85413	0.0435098		PPP4R4	4.37348	0.0025687		PCDH11Y	-5.60267	0.0164012
											HDAC9	-1.50145	0.0186291	-1.98375	0.0280791		DDT	2.93595	0.00734037	-2.21159	0.0104424		SLC1A3	2.36738	0.0244542	1.76156	0.0168132		ERAP2	-4.85393	4.11e-05		SLC9A5	4.34752	0.00414585		RNF125	-5.59846	0.002775
											PIK3AP1	-1.4726	0.00271806	-2.61842	0.0109401		DHFR	-1.87939	8.16e-05	-2.18557	0.042956		CCDC170	2.36437	0.0235534	-2.31439	0.013742		FMOD	4.84372	0.00122998		LYPD6B	4.28656	0.00248088		MME	-5.53395	0.00140971
											NET1	-1.42985	0.000119752	-1.26563	0.0485548		NEXN	1.29101	0.010495	2.18116	0.0050933		DDX39B	-2.34023	0.0323219	-2.84732	0.0170011		MKX	4.81327	0.0210474		AFF3	4.20487	0.0455655		TPTEP1	-5.47438	0.001084
											CEACAM1	-1.32572	0.0380114	-3.36552	0.0360909		SPRY1	-1.3769	0.0471933	2.15916	0.0398368		POSTN	2.30767	0.0455671	-2.55075	0.0135596		NGEF	-4.78025	0.000658876		SLC15A3	4.18456	0.00575176		TRIML2	-5.44799	0.001976
											SERPINB1	1.29479	0.0174962	-3.70153	0.00305668		CD97	2.11996	0.00855238	-2.1554	0.00146788		WISP1	2.28795	0.0396128	-1.8329	0.027884		INHBB	4.76764	0.0294986		TRDC	-4.16544	0.00322115		SCNN1A	-5.38118	0.0073963
											PRRG4	-1.25222	0.00472929	-4.58611	0.00786665		P2RX7	1.28503	0.0157592	-2.14892	0.0337327		IFI27	-2.26281	0.0443465	-5.10721	0.0354109		PODXL	-4.75963	0.0315241		CCDC85A	4.09641	0.0128103		HHLA1	-5.37087	0.00135112
											WDHD1	-1.22466	0.000740244	-2.00545	0.0412178		SREBF1	3.15404	0.00506802	-2.12958	0.0196722		KLF9	2.23764	0.027259	-2.21139	0.0312913		OLFM2	4.73763	0.00258562		CCL3L3	4.09069	0.0018002		IFIH1	-5.33621	0.00235579
											SLC35D2	1.21148	0.00742813	-2.11097	0.0273136		TRPV2	2.52248	0.0039045	-2.08727	0.00246495		TEC	-2.20717	0.0121996	-2.4	0.0262758		RDH10	4.6825	0.00273604		SERF2	4.07625	0.00547769		REN	-5.31104	0.0162559
																	LSM4	1.35499	0.0303063	-2.079	0.00929527		PTGS1	2.14393	0.0203712	-1.97372	0.0260799		DPT	4.62769	0.0354836		RPL18A	4.06776	0.00639112		SAMD9	-5.24243	0.00476005
																	HINT2	1.91967	0.0396312	-2.0102	0.00329515		PRKCH	2.11571	0.0426858	1.7387	0.0403319		CNIH3	-4.62647	0.0122186		CHAC1	4.03472	0.00383896		EF565118	-5.20293	0.00563606
																	CAD	1.65495	0.0441161	-2.00037	0.009574		OAS3	-2.09442	0.0299495	-6.26318	0.00161298		SH2D5	-4.61966	0.0429184		ETV3L	4.03067	0.00522039		HERC5	-5.16746	0.00340377
																	STXBP2	2.54811	0.00465808	-1.9769	0.0470511		FKBP5	-2.08148	0.00601547	-2.62788	0.00793932		PDZD2	4.61081	0.0458814		KCNMA1	4.02174	0.00193634		GTF2H4	5.14881	0.00643935
																	AK097288	-1.57197	0.0225195	1.96105	0.00567082		CD36	2.07932	0.0373236	4.06824	0.00677456		WFDC1	4.58896	0.00496965		SDC3	4.00644	0.00279025		ESRP1	-5.12247	0.00197904
																	ENTPD6	1.86513	0.0132149	-1.95486	0.00170728		GALNT5	2.07368	0.0230639	-2.98153	0.00788296		GLDN	4.52678	0.0347452		IL6	3.98617	0.00939285		IFI27	-5.10721	0.0354109
																	ITPR3	2.05057	0.00554632	-1.95387	0.0181282		BICC1	2.06821	0.00214805	-1.74845	0.0354781		PPP2R2B	-4.44638	0.0351726		ZNF492	-3.96974	0.0359429		EPSTI1	-5.09277	0.00221481
																	ESYT1	1.30597	0.0227567	-1.92489	0.00355816		SORL1	-2.0653	0.0136704	-1.84792	0.036002		CCRL1	4.41789	0.00123696		CKB	3.93434	0.0097786		H19	-5.07827	0.0238632
																	DRAP1	1.61098	0.0188592	-1.91947	0.00584039		ALPK2	2.04836	0.0029249	1.59977	0.0258306		SULF1	4.37961	0.0114387		EMBP1	-3.87297	0.024856		BC073897	-5.06035	0.00240561
																	FHOD1	2.14939	0.0183813	-1.9086	0.0112463		SCG5	2.03616	0.0456115	-1.91093	0.0268553		DBC1	4.36682	0.00323938		HLA.DRB1	3.87141	0.015726		RNF5	5.04805	0.00226434
																	AHNAK	2.89149	9.52e-05	-1.89463	0.0111928		ENPP2	1.99828	0.0100435	-1.36311	0.0486765		A2M	4.36269	0.00134254		NIPAL4	3.86256	0.00196346		DPPA2	-5.0323	0.00200555
																	IL1R1	2.28809	0.023796	1.88437	0.00687271		NBLA00301	1.9925	0.0456879	-5.63198	0.00198104		PLXNC1	4.35291	0.00484328		MSRB3	3.85738	0.00190479		SERPINB9	-5.02991	0.00197534
																	POLD2	1.78317	0.037636	-1.85111	0.0047021		TRIM14	-1.95418	0.00304104	-4.54422	0.00211598		CYP24A1	4.33256	0.00262259		GABRA4	-3.85304	0.0453164		XAF1	-5.01103	0.00268602
																	MAPKBP1	1.75649	0.0136158	-1.85012	0.0021938		CYBRD1	1.95412	0.0343905	-1.72816	0.0485194		STMN2	4.32989	6.16e-05		GIMAP4	3.81943	0.0243735		CD70	-5.00124	0.0182167
																	WDR54	1.97223	0.0327258	-1.84968	0.00547055		VAT1L	-1.91495	0.0388641	-1.26393	0.042829		IL7	4.32029	0.00378698		AMOT	-3.78698	0.00287605		CYP2S1	-4.99962	0.0423021
																	P4HA1	-1.33281	0.00184947	1.83453	0.0057656		TJP2	-1.8974	0.000878201	-1.66419	0.040937		APOD	4.31875	0.0463587		PRKCQ.AS1	-3.75984	0.000812351		TDO2	-4.99452	0.00900998
																	PEG10	-1.72438	0.000497357	-1.82043	0.00419265		PDE7B	1.87468	0.0180413	-2.06303	0.0279543		DCC	-4.3114	0.0164444		C1orf21	-3.74257	0.00401486		BST2	-4.97078	0.0233579
																	RPS10	2.08605	0.0107122	-1.80718	0.00285786		STEAP2	1.65847	0.0166543	-2.39289	0.0443074		LEP	4.29854	0.0134433		ARID5A	3.73813	0.00726004		HOXD.AS1	-4.94896	0.00222516
																	THOP1	2.49131	0.00856414	-1.79828	0.0355218		STAT1	1.64751	0.0167479	-3.71039	0.00281738		SST	4.26926	0.0133002		ADM2	3.73646	0.00953789		HRASLS5	-4.93935	0.00199039
																	NLRC5	1.91984	0.00485002	-1.79807	0.0169994		MIR22HG	1.59727	0.0174206	1.88243	0.0357239		HOTAIR	-4.23098	0.0095174		LAMTOR4	3.72833	0.00308742		POU5F1P4	-4.92944	0.0475154
																	STS	-1.39627	0.0129548	1.78791	0.0130308		WHAMMP3	1.5729	0.018701	-2.34802	0.0221792		MTUS2	4.21381	0.0123198		CUEDC2	3.72	0.00705148		IFI44L	-4.89036	0.00247789
																	PLP2	1.39097	0.0446167	-1.77922	0.00549874		FMN1	1.56873	0.00351781	-1.66182	0.0475521		PENK	4.20497	0.00499797		CNR2	3.70502	0.00216795		TRIM6	-4.85671	0.00200984
																	KLF5	-1.41033	0.0205325	1.77771	0.049761		DLX1	-1.56708	0.0332489	2.45782	0.0495297		IL6	4.19653	0.0365937		ZBED2	3.69993	0.0107564		ARGFX	-4.82507	0.00750119
																	AARS	2.19677	0.00360178	-1.76944	0.028746		APOBEC3C	-1.55973	0.00261331	-3.25714	0.029448		PLEK2	-4.19199	0.0243363		ICAM3	3.66927	0.00338149		FAM153A	-4.81428	0.0151531
																	FAM3C	-1.32002	0.0230453	1.76746	0.0250395		FLI1	1.55419	0.0125461	-2.37191	0.0356581		SULF2	4.19004	0.000664193		CCL4L2	3.64983	0.00226259		HOXD1	-4.81124	0.0019125
																	TRAP1	1.36518	0.0353202	-1.76216	0.00269124		IFI44	-1.52607	0.0319176	-3.67849	0.00416333		HOXC11	-4.18127	0.0137658		CTSD	3.62525	0.00697767		IGSF10	-4.8104	0.00259231
																	DQ572382	2.85838	0.00218317	-1.75436	0.00516375		FGF1	1.45035	0.0156071	2.85182	0.00883456		EDNRB	4.17795	0.000160361		CCRL1	-3.61958	0.00356274		PARP9	-4.80394	0.00195046
																	DCPS	1.50703	0.0497261	-1.74202	0.00907866		HAUS4	-1.42434	0.00428994	-2.37784	0.0167849		HOXB9	-4.17758	0.0136133		TUBA8	3.60256	0.00805194		EF565094	-4.77768	0.00791739
																	HECTD3	1.88523	0.00693829	-1.73332	0.0015363		ACP6	-1.4242	0.0226775	-2.15278	0.0245824		PF4V1	4.16132	0.00199066		FAM189A1	-3.60088	0.0326273		CLDN7	-4.77125	0.0410146
																	TARS2	1.85799	0.0180557	-1.73296	0.00397962		SYNE2	-1.40855	0.00690467	-1.42089	0.0225423		SP9	-4.15797	0.00207223		ARHGAP29	3.59538	0.0158668		ABHD12B	-4.77017	0.00279319
																	HELZ2	2.23048	0.00916755	-1.73078	0.00438727		TRIM25	-1.38262	0.0051256	-3.67764	0.00728199		GCNT4	4.14594	0.00890084		STEAP1B	3.59252	0.00750897		SPINK5	-4.76908	0.00264619
																	TKT	1.86096	0.01015	-1.7263	0.0139041		H1F0	-1.36311	0.0256849	-2.62241	0.00461524		CHI3L1	4.11971	0.0356113		SLC35E2	3.57465	0.00132921		TMEM154	-4.76675	0.00312115
																	OSBPL7	2.55656	0.0170067	-1.71731	0.0464852		CCDC122	1.33478	0.0222905	-3.09631	0.0179163		CMKLR1	4.10855	0.0100688		TBKBP1	3.56813	0.0242275		CXCL10	-4.74979	0.00445789
																	FAM43A	1.81046	0.00353377	1.71719	0.0332481		AXL	-1.33379	0.0107177	-1.82479	0.0433139		KRT19	-4.0937	0.00515334		MXRA7	-3.55284	0.000195238		C9orf135	-4.74351	0.00206617
																	GPX1	1.30734	0.0385558	-1.71493	0.00207269		ZMYM6NB	1.3296	0.0169189	-1.65881	0.037581		C15orf54	4.07854	0.0209652		GPX4	3.55174	0.00439729		TMSB4Y	-4.73725	0.0075823
																	IER2	1.43212	0.0308424	-1.70703	0.0279535		HBP1	1.3139	0.0261446	-1.66283	0.0439713		STON1.GTF2A1L	4.06627	0.00906815		ETHE1	3.53902	0.0031485		HTRA3	-4.73137	0.0265358
																	TMSB10	1.58579	0.0173218	-1.70348	0.00982704		RNF213	-1.312	0.00914817	-2.64901	0.00744632		SLC39A8	4.04481	0.00314617		PIGR	3.47107	0.00420897		NANOG	-4.66806	0.00300212
																	TCIRG1	2.27821	0.0353262	-1.69857	0.00140983		SWAP70	1.29895	0.0248467	-1.67288	0.0464822		CXCL1	4.03669	0.0038714		GPR18	-3.44269	0.0200192		WDR72	-4.66545	0.00664884
																	PFN1	1.72227	0.0172617	-1.69051	0.0129782		PRDM1	1.29538	0.00780963	-3.37749	0.00562609		CYP1B1	4.02701	0.0144081		RHOBTB1	-3.42417	0.00473999		FAM83B	-4.65589	0.00407427
																	UBXN11	1.94819	0.00185149	-1.68782	0.014984		THBD	-1.26644	0.0464104	2.21056	0.015415		PITX1	-4.01937	0.00379786		SEMA5A	3.42241	0.0445511		ELF3	-4.648	0.0263784
																	VAT1	2.16874	0.00585376	-1.67618	0.00420937		LOX	1.25681	0.0135165	-2.27947	0.019589		MKI67	-3.97966	0.0359369		MYEOV	3.40506	0.0350533		TFCP2L1	-4.62909	0.00241013
																	MYO18A	2.24867	0.00943162	-1.67229	0.00319374								CCL2	3.97787	0.0217007		ENAM	-3.40424	0.0157092		GALP	-4.6011	0.00152507
																	INSIG2	-1.51078	0.000812795	1.67	0.00156949								GPM6B	3.96977	0.00371756		IL1R2	3.40186	0.00053934		VENTX	-4.60011	0.01925
																	GALE	2.79266	0.0202149	-1.66524	0.0165722								GRB14	-3.93669	0.0398895		GPR153	3.38789	0.00453686		PRRG4	-4.58611	0.00786665
																	CNTNAP1	1.33286	0.0345376	-1.66197	0.017658								MASP1	3.91874	0.00288206		UBXN6	3.36953	0.0223928		TDGF1P3	-4.5682	0.00488723
																	KCNMA1	4.02174	0.00193634	-1.64107	0.00724077								ITGB8	3.91666	0.0067377		PHGDH	3.36224	0.0349411		DTX3L	-4.56302	0.00282757
																	KIFC2	2.75407	0.0079419	-1.63708	0.0157567								PTPRD	3.91422	0.0301063		KCNC4	3.35165	0.00281444		NCRNA00185	-4.5484	0.011199
																	RELT	1.43167	0.0266444	-1.63699	0.0407438								MME	3.87813	0.000827982		CMKLR1	3.35022	0.00192359		TRIM14	-4.54422	0.00211598
																	SH3BGRL3	1.49565	0.00850821	-1.63647	0.010041								TNFSF11	3.86605	0.0328959		KCNN4	3.34544	0.00315095		HERC6	-4.54081	0.00490847
																	MRPS34	2.41906	0.0180091	-1.63457	0.00850116								PTGER1	-3.85863	0.0203173		UNC13D	3.31488	0.00709371		PITX2	-4.4886	0.00302987
																	FBL	1.54897	0.0305279	-1.62789	0.00417223								FMO3	3.8322	0.0209871		NRG4	3.31274	0.0146928		AX747756	-4.46684	0.00627243
																	RHBDF2	2.62798	0.00463025	-1.6247	0.0441501								HHIP	-3.82354	0.00277052		PKN1	3.29549	0.0113152		PRKY	-4.4657	0.00257743
																	MAP3K14	2.05525	0.0261818	-1.6245	0.00736776								FGF7	3.81614	0.00162017		RHOC	3.29039	0.00481704		FMOD	-4.45236	0.0050605
																	GIT1	3.20294	0.0261271	-1.62239	0.00777901								ELN	3.77812	0.000674809		LEPREL1	3.27651	0.00931683		BC032716	-4.44503	0.00352808
																	GTPBP2	1.98111	0.0121369	-1.62132	0.0120504								PPARGC1A	3.77622	0.00388412		RPS5	3.27309	0.00541885		TBX4	-4.42154	0.00365399
																	S100A4	2.03744	0.018717	-1.61297	0.0371234								INSC	-3.77146	0.00151372		ARL2	3.25526	0.00682239		ERVW.1	-4.41948	0.00528675
																	CENPT	1.37959	0.0495314	-1.61104	0.00946921								FABP3	-3.75469	0.0340382		C17orf61.PLSCR3	3.25499	0.00665425		ZFP42	-4.31178	0.00762723
																	THEMIS2	1.58796	0.00490836	-1.60994	0.0305009								SAPCD2	-3.75156	0.021957		CCDC73	-3.25057	0.00514555		IFIT3	-4.30427	0.00207496
																	MRPL12	2.06534	0.0499461	-1.60307	0.00996479								CDC20	-3.74841	0.0349648		RPL36	3.2485	0.00700139		NANOS2	4.29008	0.0293329
																	PCYT2	2.61078	0.0186006	-1.60234	0.00694423								WNT7B	-3.70109	0.0299921		LY6E	3.24525	0.0070529		OASL	-4.27513	0.0104257
																	TAGLN2	2.54533	0.00570343	-1.58318	0.0053073								PRSS3	-3.69626	0.0203018		RPS19BP1	3.23172	0.0134342		BNC1	-4.26931	0.00230412
																	USP5	1.89745	0.0125575	-1.57806	0.00620351								EGFL6	3.68781	0.0399666		HGF	3.22128	0.0185931		PRDM14	-4.26648	0.00621303
																	CDK4	1.6396	0.0288345	-1.57503	0.00792072								RSPO3	3.68114	0.000476944		FRMPD2	3.21707	0.00187352		TRIM38	-4.25268	0.00277377
																	PPP2R4	2.05965	0.018322	-1.56511	0.00382439								CCDC144A	3.68107	0.0290809		RPS19	3.21556	0.00343183		TRIM60	-4.24929	0.0123662
																	HUWE1	1.3071	0.00933796	-1.56442	0.00245726								DQ592230	-3.6775	0.00231905		ABCA12	3.20935	0.000114569		APOBEC3F	-4.22692	0.00766305
																	PRELID1	1.47696	0.0467708	-1.56221	0.0211573								SDC1	-3.67483	0.0301469		GIT1	3.20294	0.0261271		NPR3	-4.21417	0.00420757
																	PIM3	1.63117	0.0071929	-1.56161	0.00607763								CXCL3	3.66123	0.00589431		CYP4F35P	3.20232	0.0196555		TRIM6.TRIM34	-4.21181	0.00245114
																	RPSAP58	1.3189	0.0220922	-1.55242	0.00328309								RXFP1	3.66026	0.0238797		BTBD2	3.19948	0.00215595		HOXC10	-4.20385	0.0104967
																	KRI1	1.62976	0.0389545	-1.55043	0.0142184								HOXB6	-3.6499	0.0120843		PYCR1	3.19816	0.00729715		DSG3	-4.19965	0.0139252
																	LMNA	1.62087	0.00458786	-1.54901	0.00750815								WDR62	-3.63783	0.0492504		FAM65A	3.19693	0.00536209		PARP12	-4.14095	0.00444934
																	MAP4K2	2.71381	0.00809383	-1.53801	0.00723813								INS.IGF2	3.63184	0.003189		BC137484	3.19638	0.00796412		FOXA1	4.13422	0.00379032
																	LSAMP	1.93999	0.0115512	1.53221	0.0204498								TSPAN11	3.63176	0.0172593		MAPK3	3.1943	0.012798		KHDC1L	-4.13304	0.023662
																	PLEKHJ1	2.84991	0.0129873	-1.53081	0.0198146								RASGRF2	-3.62574	0.00933243		PPM1M	3.19191	0.00203248		SP100	-4.133	0.0041062
																	ACADVL	1.9465	0.0192883	-1.52486	0.00277427								CXCL2	3.62286	0.0119024		MYO5B	3.17218	0.000260595		SHH	4.12693	0.0285085
																	PMVK	2.02326	0.045744	-1.52271	0.00511535								LUM	3.6175	0.0288483		RPL8	3.16381	0.00652713		MIR205HG	-4.11989	0.0171056
																	MVK	2.19324	0.0151786	-1.51206	0.00679931								DKK2	3.6139	0.000514664		DTX1	3.16092	0.0361092		CTCFL	-4.10954	0.00290904
																	PSMB3	1.72385	0.0173823	-1.50436	0.00764616								GTSE1	-3.61168	0.0430247		NLRP11	3.1603	0.0136725		IFI16	-4.1055	0.00415489
																	APOA1BP	1.74603	0.0290124	-1.49839	0.00747249								COL14A1	3.6046	0.00202936		SREBF1	3.15404	0.00506802		PLSCR5	4.09027	0.00489193
																	TRIM28	2.09381	0.0306078	-1.48407	0.00955672								GLI1	-3.59716	0.0110373		PLK3	3.15292	0.0148131		SHE	-4.0711	0.00237346
																	DPP9	1.81532	0.0137553	-1.47781	0.0245351								TPPP3	-3.58923	0.0177473		SLC25A1	3.14039	0.00993307		CD36	4.06824	0.00677456
																	CDC42EP4	1.47324	0.00548668	-1.47582	0.00310498								GPC3	3.58328	0.0364192		IL4I1	3.14031	0.00786885		NLRP2	-4.06405	0.00363922
																	LONP1	2.09128	0.0451173	-1.46377	0.00995368								PKP1	-3.5694	0.0107626		EF565122	3.13654	0.0429418		USP18	-4.02989	0.0143832
																	CALM3	1.40634	0.0123755	-1.46255	0.00412062								FNDC1	3.56818	0.00125528		TYMP	3.12644	0.0130098		IFI6	-4.02158	0.00129791
																	CSTB	1.28442	0.0139949	-1.46067	0.0285878								FBXO32	3.56468	0.0156913		TENM2	3.1223	0.00148088		TRIM71	-4.0062	0.00902088
																	EGLN2	2.5385	0.0359416	-1.45485	0.00926906								LTK	-3.55806	0.00992256		IL32	3.1219	0.00922694		AK125288	-4.00574	0.0220619
																	CACNB1	2.50826	0.0170532	-1.45278	0.0224881								TNNT1	-3.55715	0.0122804		TNFSF8	3.11625	0.0429552		DSC3	-3.99787	0.00606459
																	YARS	1.66429	0.00414159	-1.44926	0.034895								WNT5A	3.51148	0.0183329		BATF	3.11443	0.00259548		RSAD2	-3.99767	0.00363527
																	CLASRP	2.47173	0.0236374	-1.44826	0.00750967								ADAMTS9	3.50824	0.0011561		RPL19P12	3.11381	0.00563666		IFIT1	-3.99638	0.00201737
																	NELFB	1.50964	0.0368492	-1.44792	0.0142339								ROBO4	-3.50598	0.0217463		PRKCSH	3.10636	0.00569679		MPZL2	-3.98396	0.00623122
																	ECHDC3	1.90396	0.0299503	-1.44095	0.025072								IQGAP3	-3.48892	0.0238663		BC016656	3.10611	0.00483724		HOXA11	-3.9567	0.0248907
																	SH3GLB2	2.73632	0.0123335	-1.43956	0.00520837								NRGN	-3.48531	0.0299145		MZB1	3.10431	0.0199912		PARP14	-3.95276	0.00167691
																	HMG20B	2.11956	0.0175521	-1.43575	0.0027758								MALL	-3.48377	0.0295333		DQ596646	3.10132	0.00471563		DHX58	-3.93174	0.0430457
																	CABIN1	1.45297	0.0465167	-1.43503	0.00251902								SVEP1	3.48263	0.0113947		LGALS1	3.09472	0.00319672		MTL5	-3.93118	0.00380826
																	CNDP2	1.20312	0.0054694	-1.43267	0.0186526								CYP19A1	3.47643	0.0210624		CXCL12	3.09286	0.0334284		PLBD1	-3.93093	0.00415273
																	MICALL1	1.89348	0.0139005	-1.42046	0.0126536								HOXB5	-3.47179	0.0206871		MEIS2	3.07819	0.00275562		LEFTY2	-3.88317	0.00375796
																	TBRG4	1.60037	0.026558	-1.41591	0.0245466								ESAM	-3.47086	0.0249128		FOXP4	3.07708	0.00222989		INS.IGF2	-3.87657	0.0130635
																	TYK2	1.56115	0.0181807	-1.41253	0.00702404								hCPE.R	-3.45816	0.014535		KIF13A	3.07115	0.00128293		AX747577	3.87294	0.0244442
																	AX747516	1.68884	0.00888112	-1.40982	0.0125854								PDK4	3.44742	0.0023183		IL12B	3.06932	0.00663452		ARHGEF15	-3.86202	0.0166199
																	BCL2L1	1.43337	0.00393771	-1.40957	0.00447638								KIAA1199	3.44487	0.0434405		PREB	3.06046	0.00716627		TRDC	3.85703	0.00821059
																	MICAL1	2.65993	0.00192651	-1.40829	0.0209152								MT1E	-3.43451	0.000471083		FARSA	3.05776	0.0106692		IGFN1	-3.85139	0.0177378
																	SHKBP1	2.45639	0.020287	-1.4054	0.00275526								ESPL1	-3.43185	0.0437773		MVP	3.04572	0.00169725		MAP3K14.AS1	-3.84841	0.0089842
																	ANXA11	1.41241	0.00239214	-1.40482	0.0054115								CCDC68	3.42546	0.00650417		RGS6	3.04493	0.00668765		HGF	-3.82546	0.0112516
																	CRYL1	1.20404	0.0249486	-1.40193	0.0304522								PSG4	3.40929	0.0243459		PLD2	3.04453	0.00545235		DDX58	-3.82541	0.00589438
																	COX8A	1.74382	0.0451056	-1.40164	0.00631423								LAMC3	3.4061	0.012076		AK124682	3.03758	0.0104851		CYSLTR2	-3.82095	0.00406176
																	PPP1CA	2.59803	0.00756751	-1.40159	0.00687154								DOK6	3.40593	0.00620713		SCIN	-3.03259	0.0278336		ZC3HAV1	-3.81495	0.00270735
																	PDAP1	2.23928	0.0265986	-1.39834	0.0109387								PDE10A	3.40079	0.013589		RABGGTA	3.02876	0.0152884		GPR4	-3.80391	0.017789
																	PKN1	3.29549	0.0113152	-1.39746	0.00229203								TENM2	3.39744	0.00529583		TBC1D17	3.02867	0.00398997		DOK3	3.77944	0.00919915
																	ZNF702P	-2.91291	0.0238085	1.39472	0.0123712								CD22	-3.37482	0.0223505		CASR	3.026	0.00962613		TMEM155	-3.77284	0.00505175
																	PSMD4	1.28127	0.0373776	-1.39321	0.00326042								THBS1	3.37178	0.0372313		RHOG	3.02192	0.0046583		BC035096	-3.76003	0.0143341
																	CFL1	1.49694	0.0260288	-1.39034	0.024882								LAMA5	-3.36545	0.00128305		RASAL2	3.01981	0.0396012		VWDE	-3.75231	0.00426089
																	PSMD8	2.11216	0.0166901	-1.38874	0.00623862								IL18R1	3.36429	0.00494505		PDE1B	3.01517	0.0100037		TTR	-3.73882	0.01745
																	FLYWCH1	2.13686	0.0270068	-1.38847	0.0122811								GCH1	3.34585	0.00219784		CAPG	3.00824	0.00343657		HPGD	-3.73535	0.0139022
																	AP1B1	1.50002	0.0241906	-1.38107	0.00789119								TMEM30B	3.32597	0.0440592		GGTA1P	2.99872	0.0256935		NKX2.2	3.7218	0.0147852
																	NEURL4	2.15526	0.027417	-1.38057	0.00894981								ZNF185	-3.3255	0.00237461		SYNGR2	2.98645	0.00289766		HAND1	-3.72003	0.0291141
																	PSMG3	1.62452	0.0386061	-1.37755	0.0298198								SERPINB4	3.32226	0.045469		DENND6B	2.98637	0.0139169		SHISA3	-3.71954	0.00417894
																	STXBP5.AS1	1.90899	0.0110974	-1.3751	0.0218066								SYT7	-3.32013	0.00880622		MAD2L2	2.98588	0.0060341		RGS1	3.71739	0.00992124
																	STUB1	2.71371	0.0129114	-1.3749	0.00351544								IGSF10	3.31899	0.00422604		ATHL1	2.97122	0.00558498		PRAME	-3.71059	0.00543081
																	FADS2	2.2494	0.00943269	-1.37479	0.00777409								C6orf141	-3.31215	0.0183822		PCED1A	2.96998	0.0105276		STAT1	-3.71039	0.00281738
																	SNX8	2.2579	0.0108143	-1.37402	0.0373193								SH3RF2	-3.31194	0.00438588		CBS	2.96468	0.00348473		SERPINB1	-3.70153	0.00305668
																	UBR4	1.49022	0.00629837	-1.37151	0.00339279								SPC24	-3.30847	0.0208642		TNIP3	2.9626	0.0105664		MARVELD2	-3.69942	0.00466912
																	PCSK7	1.75687	0.0128727	-1.36624	0.0221505								ADAMTS9.AS2	3.30835	0.00814829		COL9A3	2.95725	0.00539026		SIM1	-3.69318	0.00374654
																	CPSF4	1.42712	0.0353861	-1.36394	0.00997125								CPNE7	-3.30462	0.000286558		COPZ2	2.9558	0.00595199		NTN1	3.67946	0.0416245
																	IDH3B	1.21414	0.0294318	-1.36246	0.00389719								COL19A1	3.30285	0.0445215		PLXNA3	2.94942	0.0137322		IFI44	-3.67849	0.00416333
																	CIC	1.93604	0.015215	-1.36049	0.00450243								CDH4	-3.28867	0.028263		PIPOX	2.94503	0.0335843		TRIM25	-3.67764	0.00728199
																	CAPG	3.00824	0.00343657	-1.36025	0.0464396								GREM1	3.28574	0.00144726		PTPRO	-2.93851	0.00148687		MAFIP	-3.67724	0.00472181
																	ERAL1	1.4613	0.0437898	-1.35827	0.00856819								UBE2C	-3.28334	0.0465253		NBEAL2	2.93709	0.00668571		CA4	-3.67443	0.046396
																	C17orf61.PLSCR3	3.25499	0.00665425	-1.35251	0.0175116								GLDC	-3.28212	0.0313271		DDT	2.93595	0.00734037		AX747345	-3.6717	0.0369084
																	NAA10	1.79167	0.0312096	-1.3442	0.00740518								C3	3.27962	0.00423706		FCRL2	-2.93462	0.000759886		C1QTNF7	-3.65785	0.00750539
																	CYC1	2.46783	0.0202864	-1.3402	0.00949671								ST8SIA5	-3.27943	0.00662303		BCAT2	2.93399	0.00909363		GSTM1	-3.64818	0.0043215
																	PRKCD	1.25544	0.0329935	-1.33574	0.0186701								PLK1	-3.26265	0.0460009		AK098438	2.92784	0.00248546		NPY	3.64107	0.00393233
																	CUL9	1.30208	0.0376365	-1.33037	0.00539617								RPS17L	-3.25646	0.000870873		TSTA3	2.92606	0.0130663		LOXL4	-3.61668	0.0140682
																	RHOC	3.29039	0.00481704	-1.32723	0.0173615								LMCD1	3.25596	0.000236728		SCYL1	2.92486	0.0119676		DAZL	-3.61368	0.0324576
																	PPP1R15A	2.58372	0.00140708	-1.32407	0.0338946								NCAM1	-3.25384	0.0302552		ULBP1	2.92453	0.00209354		CDH1	-3.60896	0.00433
																	TOP1MT	1.66669	0.0379465	-1.32224	0.0291517								SPAG5	-3.24879	0.0443577		NAPSB	2.92395	0.00196012		ACAN	-3.60325	0.0102727
																	BRMS1	2.87232	0.0133983	-1.32213	0.0177448								C12orf56	-3.24861	0.0307213		GRN	2.9234	0.0158912		BC024248	-3.59255	0.0313495
																	CAPN1	2.77529	0.00493019	-1.32135	0.00927381								IGJ	3.23076	0.0224255		RLTPR	2.9146	0.00885999		TSL.A	3.59	0.00492824
																	NPRL2	1.83652	0.0249672	-1.31068	0.0169275								PDE4D	3.2286	0.00180033		SYNM	-2.9137	0.000214484		SCGB3A2	-3.58849	0.00701537
																	VPS16	1.58979	0.0453925	-1.30957	0.00616334								CDT1	-3.22215	0.0493757		DMKN	2.91322	0.00321897		C3	-3.56668	0.023019
																	CXXC1	2.63635	0.0112058	-1.3088	0.0115462								NR4A2	3.2195	0.00828777		ZNF702P	-2.91291	0.0238085		CPXM2	-3.55474	0.00600819
																	RPS19BP1	3.23172	0.0134342	-1.3083	0.0113706								PLSCR4	3.21917	0.00619133		QPCT	-2.91124	0.0279001		RAX	-3.54463	0.0272607
																	ETHE1	3.53902	0.0031485	-1.30593	0.00795939								CHTF18	-3.20637	0.0383757		PTPRK	2.91091	0.0340116		GRAMD2	-3.54386	0.00825311
																	CARS	1.98284	0.00412129	-1.30264	0.0310753								F2RL1	-3.20603	0.0117824		MRPS18A	2.91074	0.00490216		EPCAM	-3.53978	0.0154317
																	RBM10	2.35522	0.0306907	-1.29706	0.00559136								GPC4	3.20491	0.00530892		LRP6	2.90985	0.000453433		OLFML3	-3.53659	0.0132963
																	LRCH4	2.8709	0.0037347	-1.29702	0.0179501								NGFR	-3.20295	0.0273975		RASAL3	2.90729	0.0124505		APOD	3.5307	0.00500548
																	PTMS	2.19881	0.00368397	-1.29406	0.00516335								SERPINB9	3.18937	0.00173288		INO80B.WBP1	2.90687	0.00363322		CRH	3.5173	0.00396283
																	UBE2MP1	1.41939	0.0471763	-1.29208	0.0190134								PAPPA	3.18783	0.00226207		SLC1A5	2.89838	0.00517086		SLC29A1	-3.50374	0.0329794
																	FDPS	1.21402	0.00911049	-1.28745	0.00301996								CCND2	3.17462	0.00203529		PTGES2	2.89777	0.00920894		EN2	3.48698	0.0088392
																	MSC	1.9984	0.00513235	1.28717	0.0375336								FOXC1	3.17235	0.00224769		POMZP3	2.89605	0.000527459		KANK4	-3.4714	0.00542188
																	STK10	1.48625	0.00263174	-1.28714	0.0204477								ABAT	3.16864	0.00072333		AHNAK	2.89149	9.52e-05		DDX60L	-3.46704	0.0199631
																	MARS	1.95581	0.00457957	-1.28404	0.039704								ARHGEF4	3.16497	0.0127903		CD79B	2.88845	0.0118681		IFIT2	-3.46696	0.00689142
																	HAX1	2.03132	0.015999	-1.28372	0.00638639								PLOD2	3.15187	0.0111965		CUL7	2.88443	0.0148375		STK32A	-3.4475	0.0101737
																	AAAS	2.02159	0.0159297	-1.28242	0.0140933								TGM2	3.15176	0.0343711		MIR21	2.88156	0.00220716		CPED1	-3.44113	0.0116672
																	KMT2D	1.43353	0.00539538	-1.281	0.00718076								ITGA6	-3.14956	0.0332891		DEF6	2.88037	0.0063288		ASB9	-3.4317	0.0372148
																	MAP7D1	1.82016	0.0348379	-1.27854	0.0107449								SYT12	3.14623	0.0389531		AK310665	2.8756	0.00756344		PAX5	3.42777	0.0233157
																	ILK	1.7611	0.014102	-1.27718	0.0114645								PTGS2	3.13849	0.000773305		WDFY3	2.87366	0.0382073		ERG	-3.42673	0.00349137
																	NLE1	2.0784	0.0196891	-1.27678	0.0096905								MCM5	-3.13691	0.0476825		BRMS1	2.87232	0.0133983		SLFN13	-3.42487	0.00696188
																	STX10	2.23709	0.0389542	-1.27297	0.00680784								C11orf87	3.10532	0.00124486		THBS3	2.87172	0.00513375		ZNF300P1	3.40588	0.00645921
																	SFXN3	1.92766	0.0249929	-1.27097	0.00420384								KCNE3	3.09429	0.0120843		LRCH4	2.8709	0.0037347		HOXD8	-3.38887	0.00686033
																	NDUFAF3	1.4529	0.0308497	-1.26748	0.00887738								RGCC	3.09085	0.0266437		IDH3G	2.87022	0.0195697		PLSCR1	-3.378	0.00491623
																	POLDIP2	1.77715	0.01309	-1.26678	0.00812639								ITPKA	-3.09016	0.0208627		CCDC159	2.8693	0.00827392		PAX2	3.37752	0.0492909
																	RPS14P3	1.91705	0.00310171	-1.2665	0.0148761								C18orf56	-3.08867	0.0216802		MET	2.86148	0.0471277		PRDM1	-3.37749	0.00562609
																	TSC22D4	2.55913	0.0149742	-1.26392	0.00744959								RNF128	-3.08294	0.023991		PLEKHM2	2.86127	0.0100683		HSD17B7P2	-3.37011	0.00465902
																	MRPL38	1.82468	0.028513	-1.26286	0.00896173								TACC3	-3.08293	0.0455523		DQ572382	2.85838	0.00218317		SALL4	-3.36565	0.0345963
																	RPS2	2.10961	0.004907	-1.25842	0.0111456								AGPAT9	-3.07282	0.00932654		CLPTM1	2.85658	0.00769881		CEACAM1	-3.36552	0.0360909
																	SIGMAR1	1.4246	0.0183591	-1.25293	0.0308809								FRMD5	-3.05427	0.0108023		FPGS	2.85423	0.0158009		ZYG11A	-3.36323	0.00372929
																	PRPF19	1.70921	0.0240207	-1.2528	0.0186375								CDH24	-3.04612	0.011891		ADM	-2.85391	0.0383776		KCNE4	-3.3572	0.00523928
																	PARVB	1.99976	0.0086876	-1.25065	0.026358								DDX12P	-3.0455	0.0434912		IFITM2	2.85283	0.00630535		C2orf50	-3.35548	0.0210799
																	C19orf43	1.27409	0.0244535	-1.2489	0.00456364								UBE2S	-3.04336	0.0163084		LZTFL1	-2.85137	0.00468538		PGR	-3.35236	0.0108731
																	SART1	2.54603	0.0169353	-1.24846	0.0126581								CIT	-3.03286	0.00754348		TLR9	2.85081	0.0170583		HES7	-3.34735	0.0402422
																	RNF181	2.74608	0.00855452	-1.24789	0.00640147								SPINT2	3.03174	0.0250126		CCDC152	-2.85039	0.000670205		EGFL6	-3.34385	0.00698802
																	IFFO1	1.92987	0.0114071	-1.24628	0.0229527								ADAM8	-3.03161	0.0274154		PLEKHJ1	2.84991	0.0129873		TRIM22	-3.31655	0.00521455
																	MYO9B	1.26265	0.0250155	-1.24553	0.0142986								DDIT4L	-3.02024	0.0015389		APRT	2.84891	0.0343366		DMRT3	-3.3154	0.00673954
																	SLC3A2	1.87759	0.01289	-1.24361	0.0470652								FOXM1	-3.01967	0.0281172		GSTP1	2.84627	0.00343623		KCNS3	-3.30742	0.00656706
																	LARP6	4.9762	0.00228536	-1.24314	0.0247299								ABCA8	3.01911	0.0158871		GPR108	2.84459	0.0111522		RBM43	-3.30429	0.0214342
																	PRMT1	2.11592	0.0129735	-1.24274	0.00783072								NRCAM	3.00787	0.0111947		FOXO3	2.83443	0.000855532		TFAP2B	3.30408	0.00284902
																	NOP10	1.45178	0.0112916	-1.24155	0.0220826								CIITA	-3.00336	0.0241302		CD27	2.82432	0.0312228		FLG	-3.30386	0.0450437
																	MAD2L2	2.98588	0.0060341	-1.24051	0.0153634								FENDRR	-2.99384	0.0207938		USP11	2.82301	0.00415068		CEBPA.AS1	-3.28759	0.0162932
																	PSMB6	1.71925	0.0308545	-1.24041	0.00533694								PTCHD4	2.98481	0.0122488		CHRNE	2.82143	0.00930443		LAMA3	-3.27965	0.00507733
																	DUS1L	2.43745	0.0204988	-1.23927	0.0104932								RASL11B	2.9839	0.0160379		SH2D3C	2.81152	0.00843048		TKTL1	-3.27667	0.00687916
																	APEH	2.42222	0.0131353	-1.2391	0.00889789								NAGS	-2.96079	0.0400814		TSPAN11	2.79844	0.0141483		ZNF729	-3.27515	0.0146586
																	ACTR1B	1.30641	0.0293089	-1.23907	0.00726683								CAMKK1	-2.95708	0.000568608		GALE	2.79266	0.0202149		AK056431	-3.27363	0.0168108
																	TUFM	2.49547	0.0156472	-1.23814	0.00437183								NRG2	-2.95435	0.0288361		CORO1A	2.78151	0.0127007		APOBEC3C	-3.25714	0.029448
																	PSMD3	1.53207	0.0221507	-1.23752	0.0217932								DAPK1	2.95337	0.00298777		LGR4	2.78084	0.00654579		C9orf64	-3.23435	0.00595205
																	BCAT2	2.93399	0.00909363	-1.23674	0.0282871								C1S	2.95265	0.0417015		DNAH1	2.78065	0.00585031		AX748125	-3.23339	0.00742951
																	DHRS4	1.41628	0.0257629	-1.2353	0.0141501								SOCS2	2.94579	0.00602768		TPBG	2.78038	0.00139361		XKR5	-3.22971	0.0244517
																	EIF3I	1.55718	0.0157345	-1.23485	0.0105306								TROAP	-2.93912	0.0399065		CAPN1	2.77529	0.00493019		DSC1	-3.216	0.0234654
																	MRPS12	1.92082	0.0364868	-1.23469	0.0272977								RECQL4	-2.93444	0.0487537		FAM50A	2.77062	0.00696048		ABCB4	-3.21094	0.0147253
																	TMEM120A	5.08177	0.000234011	-1.23359	0.0186002								SCAMP5	-2.93069	0.00181779		STX4	2.76623	0.00360697		PHKA1	-3.20416	0.00754547
																	DDX23	1.26385	0.0390912	-1.22932	0.0199182								KCNIP3	2.92658	0.0159369		DHPS	2.75694	0.0102354		AK054990	-3.19947	0.0140597
																	FTSJ3	1.39529	0.0364326	-1.22712	0.0180999								GRIA3	2.91098	0.00298486		KIFC2	2.75407	0.0079419		PTGR1	-3.19859	0.00483762
																	FIBP	1.95718	0.00882222	-1.22427	0.00610421								TRIM7	-2.90411	0.00271686		LOXL2	2.74833	0.0381929		NOD2	3.19475	0.00682246
																	IMP4	2.6255	0.0163637	-1.22368	0.0324758								SLC37A2	-2.90154	0.0415795		RNF181	2.74608	0.00855452		FERMT1	-3.19182	0.00383738
																	PTPN18	1.83068	0.00384673	-1.2233	0.0138								MIR23B	2.90049	0.0198644		RNF123	2.74354	0.0155106		TNFSF9	-3.19179	0.0127824
																	SLC25A1	3.14039	0.00993307	-1.22298	0.0120493								COLGALT2	-2.89819	0.0163863		RELB	2.7418	0.00549448		ANKRD33B	-3.18692	0.0051066
																	UQCRC1	2.09227	0.0259501	-1.22078	0.00765097								AQPEP	2.89547	0.0334054		SH3GLB2	2.73632	0.0123335		AOX1	-3.17306	0.00542146
																	ITPA	1.50252	0.0279649	-1.21908	0.012093								HMGA1	-2.89448	0.0058085		TRIP10	2.73472	0.00219554		CATSPERB	3.17291	0.0121736
																	DNM2	1.88171	0.00955079	-1.21793	0.00495616								TCF7	-2.88908	0.001248		USP35	2.7332	0.00172787		OSR2	-3.17252	0.0258753
																	SLC4A2	2.10282	0.015467	-1.21575	0.00852702								COL13A1	-2.88703	0.00665887		CCS	2.73285	0.00838015		MS4A8	3.17184	0.00535411
																	STK40	1.68353	0.00650076	-1.21563	0.0122772								WBSCR27	-2.87951	0.00482151		C1orf173	2.73254	0.0192401		PABPC4L	-3.16513	0.0195664
																	PTGES2	2.89777	0.00920894	-1.2146	0.0243895								FOXO1	2.87761	0.00523016		RPS11	2.73245	0.00384962		EPAS1	-3.15861	0.00350901
																	S100A6	1.60956	0.0152554	-1.21456	0.0249316								POLD1	-2.87484	0.0299433		CLCN7	2.72825	0.00299409		AK055623	-3.1586	0.0193319
																	ANKRD52	1.9217	0.0233261	-1.21422	0.0195571								LY75.CD302	2.8712	0.0116715		RPS9	2.72149	0.00852844		WNT8A	-3.14937	0.0125393
																	STK25	2.52073	0.0271559	-1.21405	0.00693091								PTHLH	2.86784	0.00468519		UBA7	2.72105	0.00497147		AMBN	-3.13681	0.0281906
																	TAF10	2.64029	0.0119099	-1.21397	0.0108124								IL1B	2.86781	0.039031		C12orf44	2.72006	0.0162612		MICA	-3.13167	0.0165414
																	TSTA3	2.92606	0.0130663	-1.21089	0.0141931								QPRT	-2.86564	0.0153229		CDC42BPA	2.71667	0.035211		CMPK2	-3.12943	0.00630264
																	NDUFB8	1.29874	0.0329946	-1.2102	0.012283								MT2A	-2.86179	0.0106956		MAP4K2	2.71381	0.00809383		C3orf67	-3.12924	0.00479308
																	SLC25A39	1.90711	0.0277945	-1.21014	0.0139687								EGR2	2.85285	0.00803622		STUB1	2.71371	0.0129114		DPT	-3.12858	0.0377388
																	TSPAN17	1.28097	0.0354396	-1.20428	0.0114283								POC1A	-2.8391	0.0323649		PLXNB2	2.70977	0.00489033		ARMC4	-3.11492	0.00766191
																	DDB2	1.31628	0.00871034	-1.203	0.0103113								RNASEH2A	-2.83216	0.0300281		PDE1C	2.70222	0.00694884		TMEM158	3.10146	0.0113684
																	TMEM256	1.79558	0.0231379	-1.20297	0.0243509								CPM	2.82882	0.000197983		ZYX	2.70147	0.00622861		CCDC122	-3.09631	0.0179163
																	MTMR14	1.65459	0.00513521	-1.20082	0.00947765								CKB	-2.82788	0.00312618		ATP5G2	2.69687	0.00938092		SBF2.AS1	-3.09356	0.00885055
																	RAD54L2	1.33596	0.0427883	-1.20032	0.0146056								ALX4	2.81449	0.012963		PTPN6	2.69671	0.00512485		COL14A1	-3.08399	0.0065989
																													NEURL1B	-2.80974	0.0155049		XKR9	-2.69564	0.00107472		MMRN2	-3.08262	0.015225
																													LIG1	-2.8095	0.0342425		TMEM63B	2.69398	0.00674718		EF565122	-3.08024	0.0167864
																													AL157440	-2.8059	0.000988656		EIF3IP1	2.68941	0.0316381		OPRK1	3.07953	0.00919156
																													DOCK3	-2.79613	0.00864294		RGS20	2.6855	0.0114908		RIBC2	-3.07713	0.0127066
																													GPRIN1	-2.79269	0.0344806		PTPN14	2.6829	0.047507		PTPN3	-3.07511	0.00523676
																													CCL7	2.79123	0.0490812		CD74	2.68279	0.00201599		EIF2AK2	-3.07231	0.0134082
																													SLC16A6	2.77101	0.044919		NAGA	2.679	0.0201379		ITIH2	3.07006	0.00620513
																													EMB	-2.76269	0.00229102		PCIF1	2.67787	0.00738145		GPR160	-3.06367	0.0375463
																													SLC14A1	-2.75045	0.026976		BCL2L14	2.67676	0.0149786		GRB14	-3.05992	0.0108083
																													TMEM155	2.74872	0.0175568		CDC14B	2.66463	0.0374691		SGPP2	-3.05567	0.00533861
																													AHNAK2	-2.7479	0.0150765		HCK	2.66148	0.0118945		PCOLCE2	-3.04584	0.00685335
																													COL4A6	-2.74572	0.0064266		MICAL1	2.65993	0.00192651		APOBEC3G	-3.04182	0.0268986
																													BC016015	2.74094	0.00350296		SEMA4A	2.65801	0.00281915		TWIST2	-3.03971	0.00500453
																													CDCP1	-2.73805	0.0261162		DENND1C	2.65331	0.0185259		SP110	-3.03526	0.00674102
																													CSMD2	-2.73585	0.0140369		RPS6KA2	2.65238	0.0175942		PART1	-3.03367	0.00688211
																													ITGA2	-2.735	0.0356523		MAN2C1	2.64626	0.0129739		SLC9A2	-3.02835	0.0168057
																													ANGPT1	2.7326	0.00550658		JA429831	-2.64535	0.0089641		FAXDC2	-3.02749	0.0120437
																													MMRN2	-2.73254	0.00199653		SOX6	2.64366	0.00653027		KLKB1	3.02139	0.0127087
																													THOC3	-2.7229	0.00595497		DMGDH	2.64285	0.0286552		GDF3	-3.01693	0.0147168
																													HHIP.AS1	-2.72079	0.0226068		TAF10	2.64029	0.0119099		HPSE2	-3.01573	0.0191246
																													B3GALT2	2.716	0.00898452		CXXC1	2.63635	0.0112058		C14orf64	-3.00285	0.0284338
																													ARHGAP22	-2.70216	0.0169523		EIF6	2.63378	0.00706943		LIPH	-2.99835	0.016442
																													MT1M	-2.70129	0.00440243		RHBDF2	2.62798	0.00463025		PLD1	-2.99821	0.01055
																													FAM129A	-2.70081	0.000518983		IMP4	2.6255	0.0163637		RNF150	-2.99814	0.00658742
																													AK126616	-2.69999	0.0483393		UNC45A	2.62297	0.0136705		HOXD4	-2.99735	0.0116705
																													H2AFX	-2.69847	0.0318248		BATF3	2.62123	0.00720561		FAM163A	-2.99352	0.0433318
																													KIF22	-2.69273	0.0259165		C1orf115	2.6208	0.0190027		C22orf31	2.99169	0.0308713
																													FERMT1	-2.69164	0.00505862		PTGER2	-2.61733	0.00209997		STAT5A	-2.99137	0.0411986
																													DDX39A	-2.68843	0.0139648		ANO9	2.61547	0.00438237		TMEM119	-2.9912	0.035568
																													DUSP4	2.68316	0.00462743		FLNA	2.61495	0.00616762		GALNT5	-2.98153	0.00788296
																													ATP8B4	2.68167	0.0111932		PCYT2	2.61078	0.0186006		HOXA1	-2.96343	0.00582049
																													SCN9A	-2.67949	0.0156338		SIRT2	2.60846	0.0179174		NR3C2	-2.96029	0.0115426
																													TK1	-2.66752	0.0299142		FHL3	2.60707	0.0194279		AVIL	2.9531	0.0161273
																													HOMER2	-2.66662	0.0316824		GRAMD1A	2.60374	0.00499026		CRISPLD2	-2.94498	0.00680286
																													FAM64A	-2.66538	0.0407698		EU250752	2.60353	0.0154642		DMC1	-2.94432	0.0250882
																													GALNT6	-2.66099	0.0152761		SPATA31D1	2.60131	0.00415218		SLC19A3	-2.93606	0.0381549
																													CECR1	2.66094	0.0119249		A2M	2.59993	0.0040813		SELV	-2.93429	0.0361204
																													PAFAH1B3	-2.66058	0.00374907		PPP1CA	2.59803	0.00756751		AQP1	-2.92207	0.0189566
																													SOCS2.AS1	2.65111	0.00773894		FTL	2.59124	0.0127066		SVEP1	-2.91906	0.00639366
																													TMPO.AS1	-2.64857	0.0349584		RUFY4	2.5868	0.0320636		IFNLR1	-2.91604	0.0281907
																													MXD3	-2.64737	0.029333		PPP1R15A	2.58372	0.00140708		SDC4	-2.91144	0.0052063
																													RTEL1.TNFRSF6B	-2.64573	0.0122026		RIMS3	2.58279	0.0335366		CBLN2	2.90403	0.0104774
																													PLEKHG3	-2.64112	0.00462415		DLGAP1.AS5	2.58132	0.0202567		BEAN1	2.90331	0.0211771
																													ARC	-2.64077	0.0236382		NAV1	2.5787	0.00175486		HTR2C	-2.89972	0.0121545
																													KIAA1462	2.63875	0.000225482		NUCB1	2.57528	0.0149942		DDR2	-2.89849	0.00948489
																													WSCD1	-2.63844	0.0421018		SLC2A6	2.5736	0.0228918		C14orf25	2.89785	0.0431961
																													FCRLB	-2.62834	0.0496046		CYTH4	2.57192	0.0115285		BMP3	2.89497	0.0203307
																													LRP8	-2.62573	0.0302212		TAF6	2.56804	0.0199715		GAD2	2.88955	0.00609749
																													SLC29A1	-2.62383	0.0114912		EEF1G	2.56542	0.00383362		KIAA1199	2.88624	0.0174323
																													STC2	2.62328	0.0172945		MAL	2.56332	0.00550612		SPON1	2.88555	0.00307269
																													TOR4A	-2.61968	0.0296278		LY9	2.56158	0.00223463		SKOR1	2.87563	0.0435541
																													DBNDD1	-2.6188	0.00499943		FLII	2.56013	0.00696155		SIAH3	-2.87045	0.00852437
																													C1orf115	2.61676	0.0120668		AK097190	2.55951	0.0187881		ACCS	-2.85773	0.0207893
																													LACC1	2.61572	0.00128176		TSC22D4	2.55913	0.0149742		PRRG3	-2.85685	0.0377414
																													SCN1B	-2.60877	0.00323341		MAPK12	2.55763	0.0128673		JAKMIP2.AS1	2.85429	0.0395517
																													ACVR2A	2.6069	0.000485933		PQBP1	2.55666	0.0161869		GATA3	2.85216	0.0129703
																													KCNMB4	2.60545	0.0411462		OSBPL7	2.55656	0.0170067		FGF1	2.85182	0.00883456
																													RNASE4	2.59745	0.0194666		NR1H2	2.55068	0.00635907		APLNR	-2.85169	0.0249387
																													ZNF536	-2.58493	0.0487018		STXBP2	2.54811	0.00465808		CLDN10	-2.85112	0.0084725
																													CD302	2.57779	0.0038907		ZFP112	-2.54616	0.0169076		DDX39B	-2.84732	0.0170011
																													C7orf63	2.57733	0.00264245		SART1	2.54603	0.0169353		NXPH1	2.8457	0.0202154
																													SIPA1L2	2.57588	0.0242999		CD79A	2.54535	0.00595977		ANKRD18B	-2.84353	0.0344163
																													MYBPH	-2.57414	0.0311793		TAGLN2	2.54533	0.00570343		ZPLD1	2.8427	0.0374233
																													PPP1R3C	2.56953	0.00341782		ARHGAP44	2.54221	0.0322738		AQP4	2.83743	0.0210764
																													KIAA0101	-2.56763	0.018605		ENPP6	2.54208	0.0191308		AK094929	2.8313	0.0188973
																													MT1X	-2.5675	0.0127566		SOCS3	2.54089	0.00618032		SLCO1A2	-2.80973	0.0153359
																													SLC40A1	2.56681	0.0387446		EGLN2	2.5385	0.0359416		HERC2P3	-2.80739	0.0292605
																													TSHZ2	2.56256	0.002098		EPHB1	2.53744	0.0193069		FAM20A	-2.80231	0.00999449
																													DNMT3B	-2.5599	0.00265993		NLRP14	2.53343	0.0143163		PTER	-2.79939	0.015439
																													CCL8	2.55335	0.0369956		NEK8	2.5293	0.0133998		FA2H	-2.79454	0.0479891
																													MFSD2B	-2.55154	0.0315496		DMPK	2.52786	0.00868212		NDST4	-2.79416	0.021138
																													SLIT3	2.54682	0.0200104		BEX2	2.52745	0.00252759		SPTSSB	2.79243	0.025432
																													PLEKHG4B	2.54469	0.0130572		C1orf85	2.52596	0.0276166		SOST	2.79159	0.00527346
																													PLN	2.54442	0.0468122		TRPV2	2.52248	0.0039045		TCEA3	-2.78964	0.0156006
																													SOCS1	-2.5439	0.0438417		STK25	2.52073	0.0271559		NR6A1	-2.787	0.00841012
																													CAMK1G	-2.53794	0.0150304		BLK	2.51682	0.00907787		MERTK	-2.78465	0.00960632
																													CCDC85B	-2.53751	0.00105876		TNIP1	2.5133	0.00440709		ANKRD18A	-2.78459	0.0181915
																													TMEM51	-2.53612	0.00316979		CACNB1	2.50826	0.0170532		PRDM13	2.78048	0.0183207
																													NEDD9	2.52651	0.0136331		LPAR2	2.5049	0.0107791		SKOR2	2.77708	0.016883
																													WNK4	-2.52495	0.0124443		RGS9	2.50096	0.0138627		MIPEPP3	2.77211	0.00753776
																													SEMA7A	-2.52415	0.0229855		TUFM	2.49547	0.0156472		F11R	-2.76819	0.00442974
																													PTTG1	-2.51665	0.0480249		F2R	-2.4948	0.0094454		CCDC69	-2.76334	0.0161776
																													IRS2	2.5098	0.00289878		SAMD12	2.49226	0.000218997		CDC20B	-2.75921	0.0103311
																													SOX11	2.5088	0.0124406		CERS4	2.49158	0.00544996		ALDH1A2	-2.75832	0.0102719
																													DUSP5P1	-2.4998	0.0453255		THOP1	2.49131	0.00856414		SLC6A13	2.75347	0.0386519
																													STEAP3	-2.49927	0.000430216		LILRA4	2.48772	0.0045557		VRK2	-2.74993	0.020683
																													MIR548F5	2.49558	0.0175443		ROCK1P1	2.48393	0.00112615		P4HA3	-2.74838	0.043754
																													LMNB2	-2.49207	0.0283761		MAN2B1	2.48326	0.00930296		USP44	-2.74361	0.0198499
																													PRR7	-2.4918	0.0152418		CD200R1	-2.48076	0.0070426		CORO2A	-2.7415	0.0147696
																													ITGA8	2.49148	0.00958001		PTPN23	2.47989	0.0114746		LACC1	-2.73747	0.0266352
																													AK128708	2.48944	0.00151442		RAB1B	2.4757	0.0114032		CYP26A1	2.73393	0.00801659
																													ENTPD3	2.4871	0.0168071		CDC34	2.47531	0.0247128		EGFEM1P	-2.73356	0.0155187
																													KYNU	2.48615	0.00320686		IFI35	2.47504	0.0139322		EFHC2	-2.73328	0.0331003
																													TMTC1	2.48523	0.0153556		CLSTN3	2.47376	0.00321319		NOMO3	-2.72765	0.00750072
																													SPON2	-2.47768	0.0186912		SLC35B2	2.47188	0.00201274		MET	-2.72547	0.0184706
																													MCM7	-2.47517	0.0418905		CLASRP	2.47173	0.0236374		PLEKHA2	-2.72408	0.01292
																													EREG	2.46839	0.0353802		NRN1	-2.47144	0.0497209		CYP27B1	2.71976	0.0157743
																													C4orf48	-2.46283	0.0325619		RAB37	2.4713	0.0298252		ZBTB7C	2.70717	0.0230941
																													DAPK2	2.45845	0.00856849		CYC1	2.46783	0.0202864		MIR503HG	-2.70594	0.027255
																													SIK1	2.45711	0.00766413		PTGS2	2.46599	0.01347		GATA6	-2.69692	0.0078841
																													BMP6	2.45568	0.00587896		SYVN1	2.46544	0.0178971		NEB	2.69311	0.0099228
																													PLA2G16	-2.45562	0.0437667		CLLU1OS	2.46413	0.0259875		intersectin_1_long_form	2.68752	0.0105985
																													TENM4	-2.45116	0.00405897		ACAP1	2.46039	0.011724		PRSS16	-2.68225	0.0305913
																													CSPG4	-2.44951	0.00259228		ZSWIM8	2.45943	0.00883795		DSG2	-2.6805	0.00887205
																													KIAA0895	-2.44454	0.0263769		SLC10A2	2.45886	0.0266294		SLC7A7	-2.67656	0.0160296
																													THRB	2.44204	0.0480373		SHKBP1	2.45639	0.020287		CASQ2	2.67602	0.0251809
																													MAPKAPK3	-2.43996	0.00362067		TRIB3	2.45087	0.0148522		ZMAT4	2.67405	0.0125154
																													MT1L	-2.43806	0.0147163		FCER2	2.45054	0.00228793		RASGEF1A	-2.67392	0.0236405
																													PDE4B	2.43471	0.00157153		CLIP2	2.44717	0.00530957		TDH	-2.66958	0.0187843
																													EDN1	2.42839	0.00670198		CABYR	2.44415	0.0111616		F2RL1	-2.66374	0.0131567
																													PITX2	-2.42677	0.00742098		WDR83OS	2.44281	0.0164087		PROSER2	-2.65989	0.00880581
																													EPHB2	-2.42521	0.0241633		LSP1	2.43871	0.00324061		DSC2	-2.65584	0.0195443
																													ABCA6	2.42329	0.00101792		TBC1D9	2.43801	0.000303244		RNF213	-2.64901	0.00744632
																													PTGFRN	2.41707	0.00172454		DUS1L	2.43745	0.0204988		ERAP1	-2.64663	0.0152628
																													ABCA10	2.41696	0.0199105		MIF4GD	2.43413	0.0100816		BTN3A1	-2.64611	0.00940016
																													ITGA3	-2.41564	0.00912278		POTEF	2.43194	0.0126861		HNMT	-2.64439	0.0388382
																													EGR3	2.41154	0.0266009		ANKHD1.EIF4EBP3	2.42591	0.00453448		USP32P1	-2.64095	0.0144645
																													FANCG	-2.41056	0.0125968		APEH	2.42222	0.0131353		MYOZ3	-2.64001	0.0370339
																													DTYMK	-2.40412	0.0275565		MRPS34	2.41906	0.0180091		BC039382	2.6376	0.0402469
																													HAPLN3	2.39436	0.0405084		MIAT	2.41776	0.00971017		BBX	-2.6319	0.0121818
																													E2F7	-2.3934	0.0487724		RPP25L	2.41589	0.0142028		ELF4	-2.63011	0.0360736
																													PSMG4	-2.39081	0.016773		CES3	2.40739	0.00978293		FKBP5	-2.62788	0.00793932
																													GAS1	2.38739	0.0326109		DL492607	2.40544	0.00640032		C11orf88	-2.62616	0.0137271
																													SCARA3	-2.38704	0.00562111		PRDX2	2.40336	0.038778		IQCA1	-2.62414	0.0275569
																													DNMT1	-2.38486	0.0227888		MAF1	2.40198	0.00756121		H1F0	-2.62241	0.00461524
																													INCENP	-2.38414	0.0407254		NDUFV1	2.3989	0.0202577		HOXC4	-2.62206	0.0117682
																													SLC1A3	2.36738	0.0244542		POU2F3	2.39735	0.00231725		LRP1B	-2.62006	0.0242352
																													TUBB3	-2.36718	0.00222439		BMF	2.39722	6.18e-05		AK024141	2.61843	0.0179046
																													WHSC1	-2.36673	0.0257807		RPL10	2.39331	0.00291092		PIK3AP1	-2.61842	0.0109401
																													GRAMD3	2.36545	0.000613088		CPXM1	2.39326	0.0382303		MOBP	2.61686	0.0218623
																													CCDC170	2.36437	0.0235534		POLD4	2.38992	0.00351744		KLHL7.AS1	-2.61474	0.0167356
																													TIMP4	-2.36409	0.0133927		UNC93B1	2.38958	0.0147196		TTC6	2.61265	0.0483867
																													PVRL1	-2.3638	0.00644379		TNFSF12	2.38836	0.00847497		TNFRSF11A	-2.60941	0.00771523
																													AK097618	-2.35993	0.0354377		INO80B	2.38425	0.0126464		CACNG3	2.60854	0.021521
																													VGLL3	2.35875	0.00450118		AKAP8L	2.38039	0.00400232		ATL3	-2.59197	0.0143286
																													CREG1	2.34585	0.00454736		CD52	2.37852	0.0010881		MYBPC1	-2.58657	0.0139577
																													EZR	-2.34455	0.0040239		KLK1	2.37656	0.00277919		GPD2	-2.58636	0.0228935
																													EBP	-2.34051	0.0192521		PLXNB1	2.37527	0.0131637		IRF6	-2.58269	0.00719835
																													NES	-2.34032	0.00497285		OVGP1	2.37152	0.007625		MITF	-2.58104	0.0197824
																													DDX39B	-2.34023	0.0323219		AK096314	-2.37104	0.0259062		HAPLN1	-2.57949	0.0239028
																													TMTC2	2.34	0.0218829		KCNC3	2.37036	0.0204014		FILIP1	-2.57636	0.0150292
																													MEGF6	2.33354	0.00800467		IGFLR1	2.36953	0.00955517		STON1	-2.57537	0.0148738
																													ALDH16A1	-2.33258	0.0270852		PALLD	2.36728	0.02505		PTGER2	2.56782	0.00797436
																													CPEB1	-2.33143	0.00391109		ZNF93	-2.36236	0.00027735		SULT1C4	-2.5671	0.0224035
																													IL17RE	-2.32022	0.00206964		PRKD2	2.35989	0.00795147		C5orf34	-2.56464	0.029464
																													LY75	2.32004	0.0271114		RBM10	2.35522	0.0306907		HTR7	-2.56172	0.0311275
																													ARHGAP33	-2.31707	0.0020224		SF3A2	2.35382	0.0306588		TWIST1	-2.56033	0.0141217
																													HTATSF1P2	2.31038	0.0041551		PPAN	2.34768	0.0160348		ATP10A	-2.55742	0.0360839
																													C8orf4	2.30903	0.0231816		ELOF1	2.34283	0.027991		AK094945	-2.55336	0.0252954
																													POSTN	2.30767	0.0455671		C1orf122	2.34194	0.0127278		POSTN	-2.55075	0.0135596
																													GJA1	2.30717	0.00940198		MTFP1	2.34023	0.0296745		SAMHD1	-2.54913	0.0340909
																													STMN3	-2.30626	0.0339603		PRDX5	2.33948	0.011602		AX746562	2.54773	0.026159
																													RMDN2	2.30558	0.00289127		HSD17B10	2.33648	0.0264027		CD302	-2.54404	0.0414317
																													ITGA1	2.30004	0.000370253		IRF7	2.33559	0.0174237		RELN	-2.54217	0.00408937
																													HSPA2	2.29984	0.00448281		CIB1	2.33453	0.0165089		LCP1	-2.54184	0.0140419
																													GPR56	-2.29748	0.0278624		RPL29	2.33309	0.0129819		TMC5	-2.53824	0.0402359
																													CDKN2A	-2.29663	0.00893604		AK023809	2.33294	0.0306357		CR627135	-2.52926	0.0107121
																													GRP	-2.29629	0.0386171		FBXO6	2.33233	0.0305887		NCCRP1	-2.51807	0.0424212
																													FOXF1	-2.29476	0.0242784		CST3	2.3318	0.0115834		TRPC6	-2.51647	0.0153438
																													WISP1	2.28795	0.0396128		C11orf68	2.33077	0.0104298		TCP11L2	-2.51468	0.0108107
																													APCDD1L.AS1	-2.2866	0.0156596		C12orf10	2.33	0.0124326		RHOJ	2.50981	0.0157463
																													VSTM4	2.28652	0.0386542		SCAP	2.3279	0.0220488		RDM1	-2.50869	0.0102423
																													LRRN3	2.27057	0.01141		LAMTOR2	2.32769	0.0338135		PAIP2B	-2.50833	0.00837592
																													PSMD2	-2.2686	0.0221788		SLC29A2	2.32622	0.0166682		GUSBP4	2.5077	0.0159426
																													DBF4B	-2.26697	0.0272152		C6orf223	2.32578	0.00155653		SKAP2	-2.50271	0.0285083
																													NBEAL2	-2.26558	0.00199033		SF3B5	2.32306	0.0290084		DPF3	2.49769	0.01122
																													CUL4B	2.2654	0.00167434		SMPD1	2.32212	0.01199		SERINC5	-2.49281	0.00482419
																													IFI27	-2.26281	0.0443465		NCDN	2.31974	0.0212145		CD44	2.49077	0.00836809
																													JUN	-2.26064	0.00119824		MGC39372	2.31801	0.00243552		CLMN	-2.48903	0.0120977
																													UAP1L1	-2.25818	0.00136586		ATP6V0D1	2.31764	0.0134605		C2orf66	2.48745	0.0269948
																													SOD2	2.25786	0.00906147		CCNE2	-2.31758	0.00145387		MAP3K19	-2.48562	0.0159439
																													PLXNB3	-2.25749	0.00147781		C19orf53	2.31661	0.0174282		ZNF728	-2.48417	0.0347252
																													RAPGEF3	-2.25722	0.00690263		TRAPPC1	2.31233	0.00732097		MYLK	2.48395	0.0140336
																													PCDHGC5	-2.25637	0.0416794		BIN3	2.31138	0.014507		MGC12916	-2.48118	0.020174
																													CXorf57	-2.25298	0.0370785		GRINA	2.31115	0.00551909		TFPI	-2.47878	0.0364761
																													PNMAL1	-2.2528	0.0346312		TEX264	2.30541	0.0400257		GRM8	-2.46981	0.010852
																													ATP8B3	-2.25189	0.00330424		CD19	2.30417	0.0029974		PKI55	2.46299	0.0102427
																													AK098438	2.25092	0.025662		KCTD11	2.30416	0.0282576		DLX1	2.45782	0.0495297
																													LRRC45	-2.25056	0.0143995		ARRDC2	2.30288	0.0103733		CASP10	-2.45507	0.0227815
																													OSBP2	-2.2477	0.0224352		VPS51	2.30055	0.0106025		CYP39A1	-2.45424	0.0216901
																													DNAJB9	2.24649	0.000628922		NCF4	2.29992	0.0240129		BBOX1	2.45424	0.0474177
																													TUBB4B	-2.24445	0.0387849		EMP3	2.29883	0.021636		GPR39	2.45005	0.0338258
																													MAMSTR	-2.23943	0.00833346		FAM49A	-2.29866	0.0407019		AK025975	2.4461	0.0159574
																													KLF9	2.23764	0.027259		TNFRSF8	2.29448	0.0198266		PLS3	-2.44465	0.0134098
																													RIN1	-2.23673	0.000601068		ST6GALNAC6	2.292	0.0104145		KCNC2	-2.44181	0.0211481
																													MAMDC4	-2.23546	0.00563491		IL1R1	2.28809	0.023796		TEKT1	-2.44071	0.0171264
																													ID2	2.23505	0.00590941		SSR4	2.27997	0.0142694		PRDM5	-2.43383	0.016605
																													C20orf27	-2.22489	0.000947182		FAHD2B	2.27956	0.0087466		FLT1	-2.43193	0.0247381
																													KIAA0895L	-2.22397	0.0174924		FANK1	2.27834	0.0367489		CNTNAP4	-2.42935	0.017538
																													TNFAIP8L1	-2.22357	0.00585298		TCIRG1	2.27821	0.0353262		SFPQ	2.4286	0.00706617
																													CEP250	-2.22087	0.00703562		CYB561A3	2.27767	0.0139359		HS3ST2	2.42194	0.0184249
																													POLE	-2.21987	0.0489067		C5AR1	2.27746	0.0284183		NSUN7	-2.42071	0.0251572
																													CEP85	-2.21579	0.013806		UBA52	2.27531	0.00496256		LNPEP	-2.41508	0.0252674
																													GLYCTK	-2.21178	0.00921737		OCEL1	2.27485	0.0260953		PTGES	-2.41368	0.0476809
																													DDT	-2.21159	0.0104424		EDF1	2.2725	0.0137059		MKX	-2.41162	0.0227899
																													DPY19L2	-2.20995	0.00761255		SYCP2	-2.27145	0.0411523		C19orf66	-2.41007	0.0379929
																													RPS6KA4	-2.20907	0.012946		FAM160B2	2.27121	0.029596		OLIG2	2.40021	0.0319811
																													PSRC1	-2.20731	0.0425295		UPB1	2.27048	0.000681696		TEC	-2.4	0.0262758
																													TEC	-2.20717	0.0121996		U2AF1L4	2.26957	0.0287594		CDKL5	-2.39793	0.0105252
																													ESYT3	-2.20632	0.0485242		CDK10	2.26947	0.0284049		NUP62CL	-2.39378	0.0378044
																													PLA2R1	2.20384	0.0182005		SPIB	2.2658	0.00100971		STEAP2	-2.39289	0.0443074
																													TOX2	-2.20231	0.00437505		UCP2	2.26522	0.00483972		BHLHE41	2.38835	0.0267231
																													DHRS3	2.19433	0.00158558		NDUFB11	2.26481	0.0166677		IL13RA2	2.38263	0.0415143
																													G0S2	-2.19077	0.0154449		LRRC61	2.26249	0.0121423		HAUS4	-2.37784	0.0167849
																													RECK	2.18831	0.0223939		CYTH2	2.2623	0.0132168		MIR7.3HG	2.37538	0.0282419
																													HAGHL	-2.18808	0.0223373		HAVCR2	2.25895	0.00789621		SMCO3	-2.37301	0.0221344
																													MKNK2	-2.18788	0.0148886		FAM167A	2.25877	0.00993269		FLI1	-2.37191	0.0356581
																													DHFR	-2.18557	0.042956		SNX8	2.2579	0.0108143		HOOK1	-2.37128	0.0405761
																													SERPINB7	2.18424	0.00186331		MARK4	2.25536	0.00812165		FBXO17	-2.36948	0.0433372
																													NEXN	2.18116	0.0050933		SOCS2.AS1	2.2553	0.00114644		MLIP	2.36572	0.0209713
																													KCNQ5	-2.17393	0.0458948		MINK1	2.25407	0.0157203		MST4	-2.35915	0.0468398
																													CDKN2D	-2.17346	0.0296021		KIF21B	2.25374	0.0153438		TNFAIP6	-2.35775	0.0396591
																													CLN6	-2.17266	0.0209892		FADS2	2.2494	0.00943269		B4GALT1	-2.3517	0.0107492
																													ANAPC15	-2.16785	0.00924853		MYO18A	2.24867	0.00943162		ZNF600	-2.34889	0.0265951
																													MEDAG	2.16698	0.0267613		FCRL4	-2.24835	0.0116264		WHAMMP3	-2.34802	0.0221792
																													GABARAPL1	2.16155	0.0218079		ARFGAP2	2.24719	0.0112055		KCNK9	2.34644	0.0472772
																													SPRY1	2.15916	0.0398368		MYBBP1A	2.24679	0.0231762		SLC22A15	-2.34406	0.0276648
																													TMEM47	2.15908	0.00695794		KCND1	2.2467	0.0096932		TM4SF18	2.3322	0.0271983
																													CD97	-2.1554	0.00146788		TANGO2	2.24465	0.00706307		NEDD4	-2.32764	0.0428408
																													EPHA2	-2.15527	0.00527836		DMWD	2.24212	0.00994921		MYO3A	-2.32014	0.0306782
																													BDKRB1	-2.15108	0.0167198		GRK6	2.24105	0.0309541		PLCD4	-2.31658	0.0133143
																													FGF2	2.15083	0.00156196		PDAP1	2.23928	0.0265986		CCDC170	-2.31439	0.013742
																													CDC25B	-2.15039	0.00136188		SLC7A5	2.23842	0.0128595		ERBB3	-2.31305	0.0121174
																													P2RX7	-2.14892	0.0337327		INO80E	2.23761	0.0270036		POU3F1	2.31271	0.0290968
																													PTGS1	2.14393	0.0203712		NFKBID	2.23715	0.00388052		ZNF804A	2.30926	0.0305274
																													SAC3D1	-2.14154	0.0201373		STX10	2.23709	0.0389542		IGFL2	-2.3073	0.0359312
																													TUBA1B	-2.14086	0.0359559		VPS18	2.23664	0.0262804		RERG	2.30551	0.0337001
																													TYRO3	-2.14036	0.0352114		GMIP	2.23433	0.00437297		TRAF5	-2.30486	0.0190615
																													FGD4	2.13757	0.0356817		DNAJC6	2.23216	0.00382065		INPP4B	-2.3046	0.0170279
																													WDR34	-2.13597	0.0121422		PPP1R12C	2.23124	0.0245685		TEX15	-2.30162	0.0462692
																													HIP1R	-2.13311	0.00374056		HELZ2	2.23048	0.00916755		PHF11	-2.29828	0.042025
																													NCAPD2	-2.13035	0.0240441		MAP7D2	2.23036	0.0383134		CXorf22	-2.2953	0.0461327
																													SREBF1	-2.12958	0.0196722		BTG1	2.22739	0.0159141		ZNF204P	-2.29203	0.0394572
																													PMEPA1	2.12933	0.0498338		XKRX	2.22713	0.0159195		WIPF3	-2.29132	0.0123158
																													C1orf198	2.12813	0.0135356		ZNF581	2.22627	0.00758288		DGKG	2.28979	0.0100127
																													TUBA1C	-2.12625	0.0348281		QPRT	2.22556	0.0130333		BC040572	-2.28802	0.0330541
																													ABLIM3	-2.11772	0.00356012		FAAH2	2.22425	0.00322775		REL	-2.28768	0.0212053
																													PRKCH	2.11571	0.0426858		KCNIP2	2.22323	0.00465494		FAM122B	-2.28529	0.0283919
																													NFYB	2.11343	0.00332511		ECI1	2.2214	0.0248122		FOXA2	2.28383	0.02558
																													PCDHB2	2.11321	0.0327027		TFEB	2.22102	0.0046809		SLC6A1	2.28009	0.0159338
																													C6orf1	-2.10972	0.0167499		UBC	2.22043	0.00403028		LOX	-2.27947	0.019589
																													BLOC1S1.RDH5	-2.10967	0.0371997		GNB2L1	2.21861	0.00325454		ASIC2	2.27516	0.035229
																													HSD3B7	-2.10512	0.00634587		ADRBK1	2.21731	0.00535843		UBE2QL1	2.26867	0.0100901
																													SPEG	-2.10242	0.036715		DLG5	2.21504	0.00655508		MUC20	2.2647	0.0212695
																													NOX4	2.09877	0.0482389		LGALS9	2.2141	0.0135556		SP6	-2.2625	0.0443538
																													OAS3	-2.09442	0.0299495		ITPK1	2.21341	0.021649		TGFBI	-2.26138	0.01882
																													FLNC	-2.09262	0.00421137		RPS6KA1	2.21203	0.00695102		UGT8	-2.25359	0.0293048
																													SLC35E4	-2.09251	0.0152536		DUSP2	2.21191	0.00154013		ITGA9	-2.25356	0.0211479
																													SSPN	2.08928	0.00186413		NKAPL	-2.21157	0.00721846		VSIG10	-2.25351	0.0211711
																													NME1	-2.08895	0.0242832		ZER1	2.21144	0.00434588		CYB5R2	-2.25283	0.0311467
																													TRPV2	-2.08727	0.00246495		SLC16A13	2.20682	0.0321119		TMEM26	-2.25236	0.0406455
																													ANKRD9	-2.08386	0.0284567		KIAA0754	-2.20236	0.0104249		TRPM3	-2.25225	0.00706614
																													RPPH1	2.0836	0.033929		PTMS	2.19881	0.00368397		SLC7A9	2.25156	0.0465872
																													FKBP5	-2.08148	0.00601547		ALDH4A1	2.19718	0.0238885		ETS2	-2.25131	0.0180157
																													UCHL1	-2.08112	0.0345267		AARS	2.19677	0.00360178		MEG3	-2.25109	0.0175085
																													CD36	2.07932	0.0373236		ZNF730	-2.19509	0.0363134		PHOX2B	2.2494	0.0134796
																													LSM4	-2.079	0.00929527		MVK	2.19324	0.0151786		NLRP14	-2.24927	0.048935
																													C1orf51	-2.07584	0.00500988		TSEN54	2.19319	0.0482794		ATF7IP2	-2.24703	0.0323465
																													GALNT5	2.07368	0.0230639		NCF1	2.19312	0.0211158		C1orf115	-2.24694	0.0246042
																													BICC1	2.06821	0.00214805		DNAJC4	2.19272	0.0484213		TTC39B	-2.24483	0.0403308
																													AK056982	-2.06675	0.0385837		RNF40	2.19186	0.013348		GRTP1	-2.2444	0.0455131
																													HPCAL1	-2.06566	0.00189518		TNKS1BP1	2.19142	0.00700563		TTN	2.24261	0.0325106
																													SORL1	-2.0653	0.0136704		CADM1	2.19133	0.00403568		IL16	2.2426	0.0306152
																													SH3TC2	-2.06288	0.0339727		MFSD10	2.1908	0.00472157		SUCLG2	-2.23748	0.0306318
																													SHMT1	-2.06099	0.035575		ADRM1	2.19038	0.0271773		AK098333	2.23599	0.0411419
																													SMTN	-2.05936	0.00526088		TRPT1	2.1881	0.0214593		EVC2	-2.23349	0.0221724
																													SLC46A3	2.05694	0.0339905		BAX	2.18744	0.00795259		DOCK9	-2.23321	0.0208458
																													TRNP1	-2.05288	0.0400567		USP20	2.18676	0.0304585		PEAR1	-2.23233	0.046807
																													TPGS1	-2.0524	0.0336197		HLA.C	-2.18533	0.00117597		HOXA2	2.23149	0.0190191
																													CCBL1	-2.05057	0.00494769		BAK1	2.18407	0.00624765		PCLO	-2.23142	0.0131832
																													MYO19	-2.05005	0.029908		LENG8	2.18383	0.00522677		ACSS1	-2.228	0.0461892
																													ALPK2	2.04836	0.0029249		CALCOCO1	2.18313	0.00164428		DRC1	-2.22463	0.0206415
																													FES	-2.0439	0.00256138		WDTC1	2.18226	0.0060999		CAPN6	-2.21936	0.014339
																													BX648496	2.04144	0.0402299		C10orf55	2.18152	0.0108135		SERPINI1	2.21891	0.03784
																													CCDC173	2.04064	0.0059388		LRRC33	2.18031	0.0121687		UTRN	-2.21323	0.0177029
																													PPP1R14B	-2.03738	0.023879		CELSR1	2.17773	0.0402987		CXCL14	-2.21189	0.0158307
																													C7orf60	2.03638	0.000976174		TECR	2.17734	0.0421828		KLF9	-2.21139	0.0312913
																													SCG5	2.03616	0.0456115		PPP4C	2.17648	0.0114773		NEFM	2.21114	0.00476597
																													HOXB7	-2.03492	0.0166186		FMNL1	2.17531	0.0100642		THBD	2.21056	0.015415
																													AMDHD2	-2.02406	0.0241976		CAMTA2	2.17443	0.0206289		FOXF2	2.21037	0.0138651
																													TRAM1	2.02258	0.00161781		VAT1	2.16874	0.00585376		XKR6	-2.20786	0.0368253
																													C11orf80	-2.0207	0.0194002		ACSF3	2.16691	0.0106771		ZNF563	-2.20599	0.0199437
																													PAWR	2.01961	0.0203951		GPR114	2.16321	0.0247332		UCP3	2.2046	0.0144596
																													DYNC1H1	-2.01848	0.00168667		FBXW4	2.16206	0.00985601		HEY2	-2.2041	0.0251423
																													OSBPL6	-2.01834	0.0460506		NR2C2AP	2.16111	0.0248088		PTN	2.19871	0.00551383
																													TRIM45	-2.01727	0.00485573		MAP3K12	2.1597	0.0186774		SLC25A43	-2.19775	0.024224
																													ABCA9	2.01154	0.0040774		DGAT1	2.15875	0.0291461		KHDRBS2	-2.19551	0.0256447
																													HINT2	-2.0102	0.00329515		AARD	2.15829	0.0380753		SLC16A10	-2.1941	0.0289762
																													HIRIP3	-2.00553	0.0317626		PPP2R5B	2.15678	0.0155644		TMPRSS15	2.19391	0.0341864
																													FAM198B	2.00425	0.0204597		CD82	2.15623	0.00547679		INSM1	2.19197	0.0076201
																													AIM1	-2.00414	0.00207655		NEURL4	2.15526	0.027417		APOL6	-2.19019	0.0265129
																													DSEL	2.00308	0.00805075		BTNL9	2.15423	0.0276617		SPARCL1	2.18916	0.0127446
																													AGRN	-2.00284	0.0153368		KLHL7.AS1	-2.15263	0.00312863		TAC1	2.18723	0.0272953
																													RAB27B	2.0017	0.0292599		CTBP1	2.15143	0.0117686		CFP	2.18656	0.0450451
																													CAD	-2.00037	0.009574		FHOD1	2.14939	0.0183813		SLC30A4	-2.18627	0.0226187
																													EHD4	-1.99868	0.0497253		PHF1	2.14812	0.00751205		EBF1	2.17976	0.0182895
																													ENPP2	1.99828	0.0100435		RASGRF1	2.14765	0.0388983		LANCL2	2.17192	0.00967869
																													STX1A	-1.99762	0.0316682		FAIM3	2.14426	0.00393154		KCNB1	-2.17071	0.0272185
																													GALNT12	-1.99603	0.0210835		MAD1L1	2.14337	0.0159075		UBXN10	-2.16243	0.0212742
																													HOXC9	-1.99585	0.00341579		JAM3	2.14101	0.0465825		NCOA5	2.15738	0.0207415
																													NBLA00301	1.9925	0.0456879		ABHD4	2.1408	0.00369915		FOXD1	2.15561	0.0182312
																													OCIAD2	-1.99182	0.00372979		ZSCAN30	2.13746	0.0199284		TXNRD3	-2.15464	0.0346444
																													EPOR	-1.99027	0.00941986		FLYWCH1	2.13686	0.0270068		ACP6	-2.15278	0.0245824
																													IRX1	-1.98824	0.0407273		NCF1C	2.13483	0.030469		CASQ1	2.14845	0.0187377
																													ACAP3	-1.9872	0.000796734		STAT6	2.13441	0.00547223		ADAM32	2.14225	0.0418398
																													PFAS	-1.98386	0.0377374		DGKG	2.13408	0.0221505		EPHB1	2.13784	0.0118382
																													SOLH	-1.98271	0.00555179		PBXIP1	2.13229	0.0038649		NUDT7	-2.13642	0.0240991
																													STXBP2	-1.9769	0.0470511		TNFAIP2	2.13132	0.000788502		NPTX2	2.13583	0.0320285
																													TFAP4	-1.97648	0.00849645		TSTD1	2.13099	0.0190898		OCLN	-2.13525	0.0244974
																													KIAA0226L	1.97521	0.0293794		TTC21A	2.13042	0.00309361		LXN	-2.13404	0.0173329
																													GLS	1.97516	0.00636567		NAPA	2.12861	0.00388004		PRND	2.13332	0.0224532
																													PLEKHG5	-1.97464	0.00388689		DNASE2	2.12652	0.00363427		LDB2	-2.13221	0.0238814
																													AGAP11	-1.9743	0.0354418		MTHFR	2.12617	0.0111379		FAM216B	-2.12907	0.0364252
																													GOLGA8A	1.9719	0.0165817		HDAC5	2.12366	0.0195662		SCN4B	-2.12654	0.0320504
																													AK097288	1.96105	0.00567082		CD97	2.11996	0.00855238		FRRS1	-2.12544	0.0375898
																													PHOSPHO2	1.95847	0.00421183		HMG20B	2.11956	0.0175521		TEK	-2.12343	0.0178027
																													TMCC2	-1.95741	0.0156048		INHBE	2.11701	0.0473387		MYH15	2.12262	0.0250459
																													GDPD3	-1.95565	0.0484003		MKL1	2.11695	0.045748		ZNF101	-2.11597	0.0329749
																													TOMM34	-1.95508	0.0234873		PRMT1	2.11592	0.0129735		SLC35D2	-2.11097	0.0273136
																													ENTPD6	-1.95486	0.00170728		INPPL1	2.11452	0.0101144		SPP1	-2.11028	0.0211037
																													APCDD1L	-1.95421	0.00623598		MYL6B	2.11435	0.0190973		SFT2D2	-2.10211	0.0381224
																													TRIM14	-1.95418	0.00304104		ACSS2	2.11272	0.00976423		BC032407	-2.09992	0.0409149
																													CYBRD1	1.95412	0.0343905		PSMD8	2.11216	0.0166901		KIAA1239	2.09522	0.0317754
																													ITPR3	-1.95387	0.0181282		CLDN15	2.11017	0.015764		COL15A1	-2.09443	0.0157645
																													CDH11	1.95353	0.0046517		ADA	2.10963	0.00128691		RGS6	2.09314	0.0193271
																													TNFRSF25	-1.95337	0.00313227		RPS2	2.10961	0.004907		PRKCQ	-2.08942	0.0137441
																													PLEKHG4	-1.94956	0.00411155		EXOC7	2.10822	0.0157626		IRX2	2.08539	0.0172817
																													GPER	-1.94865	0.00597465		COL9A2	2.1048	0.00471437		CD55	-2.07948	0.0492611
																													CAMK1	-1.94374	0.00702676		PLOD3	2.10414	0.0354433		STAG3	-2.07687	0.0372565
																													DVL1	-1.94363	0.00306268		SESN2	2.10341	0.00350062		RNF135	-2.07541	0.0305061
																													SLC4A8	-1.94121	0.0237544		SLC4A2	2.10282	0.015467		AMPD3	-2.07494	0.0193395
																													SHC3	1.93788	0.0291405		SNRPD2	2.1011	0.0114186		B2M	-2.07423	0.018438
																													PRKCDBP	-1.93576	0.00405225		RPL18	2.09881	0.00433752		CABYR	-2.0728	0.0246034
																													ANK3	-1.93356	0.0341061		PINK1	2.09828	0.0121199		TRANK1	-2.06981	0.0299414
																													FAP	1.93251	0.00401786		DOCK9	-2.09531	0.0406308		ADAM20P1	2.06782	0.0411462
																													WDR4	-1.93145	0.0434538		COX6B1	2.09444	0.0124934		ACSS3	-2.06616	0.0324031
																													BCL2L12	-1.92946	0.0430866		TRIM28	2.09381	0.0306078		PDE7B	-2.06303	0.0279543
																													C21orf58	-1.92696	0.0431693		UQCRC1	2.09227	0.0259501		FAM81B	-2.06196	0.0402912
																													ESYT1	-1.92489	0.00355816		LONP1	2.09128	0.0451173		LRIG3	-2.06133	0.02164
																													PLXNA2	-1.92327	0.0407343		CREB3L1	2.09024	0.00759027		SLC6A5	2.05642	0.0413684
																													AKAP6	-1.92005	0.012283		MYO1C	2.08757	0.00264145		LPAR5	-2.05358	0.029041
																													DRAP1	-1.91947	0.00584039		RPS10	2.08605	0.0107122		SLC4A10	-2.05095	0.0390701
																													TELO2	-1.91892	0.0270482		CDIP1	2.08314	0.0238852		CCDC163P	-2.0474	0.0258654
																													VAT1L	-1.91495	0.0388641		UNC119	2.08261	0.00423599		DNAH11	-2.04685	0.0365935
																													TGFBR1	1.91406	0.000986035		SGSM3	2.07933	0.0291057		TMBIM1	-2.0438	0.0467434
																													KCNJ2	1.91201	0.0260719		COL4A4	2.0793	0.0341715		DUSP5P1	-2.04217	0.0186015
																													PYGB	-1.90867	0.00272473		CLEC2B	-2.07883	0.000961889		SHISA2	-2.04169	0.0291777
																													FHOD1	-1.9086	0.0112463		GLTSCR2	2.07877	0.00304988		WNT8B	-2.03557	0.0125742
																													RRPL13L	-1.90772	0.0314289		NLE1	2.0784	0.0196891		ST6GAL1	-2.0349	0.017417
																													NFKBIA	1.90354	0.00166373		SEPT3	2.07764	0.0213503		DEPTOR	-2.03412	0.0195957
																													ABCA3	-1.90328	0.0464077		NRSN2	2.07707	0.026318		HTR1D	-2.03045	0.0227991
																													RDH5	-1.90225	0.0495203		TGM2	2.07699	0.0195306		BTN3A2	-2.02962	0.0223711
																													FSD1	-1.90148	0.00601734		BCKDK	2.07668	0.0312165		RARB	-2.02933	0.0397935
																													PIF1	-1.89987	0.0245267		PARVG	2.07661	0.00354828		C6orf57	-2.02698	0.0267227
																													MTHFD1	-1.89939	0.0240554		HMHA1	2.07532	0.00880636		ARSG	-2.0269	0.0494842
																													ACAD11	1.89812	0.0167264		P2RX4	2.07519	0.0012668		ZNF185	-2.02663	0.0140324
																													TJP2	-1.8974	0.000878201		TUBB6	-2.07474	0.0169092		ZFYVE16	-2.02545	0.0482502
																													PLEC	-1.89701	0.00573925		RPS16	2.07088	0.00683875		SYNPO2	-2.02407	0.0326151
																													PLCB3	-1.89675	0.00474605		USE1	2.06625	0.0265222		ARHGAP15	2.02288	0.0295946
																													AHNAK	-1.89463	0.0111928		MRPL12	2.06534	0.0499461		FAM102B	-2.0223	0.0337076
																													FBXL15	-1.89411	0.0200313		UHRF1	-2.06444	0.000578553		ASB4	-2.02152	0.0431425
																													DRP2	-1.89176	0.00417325		TIMM17B	2.06391	0.02744		CCK	-2.01942	0.0456047
																													NAV2	-1.88742	0.0120943		ZBTB32	2.06196	0.0103641		EMX2OS	-2.01667	0.00803004
																													IL1R1	1.88437	0.00687271		NFATC2	2.06059	0.0239182		PDGFRA	-2.01208	0.0249247
																													C19orf48	-1.87999	0.0345441		CD28	-2.06054	0.0144876		PAPLN	-2.01113	0.0245838
																													PLEKHF1	-1.87547	0.0174763		PPP2R4	2.05965	0.018322		GLDC	-2.00627	0.00902473
																													NHSL2	-1.87479	0.00482825		ENOX1	2.05803	0.00821839		WDHD1	-2.00545	0.0412178
																													PDE7B	1.87468	0.0180413		MAP3K14	2.05525	0.0261818		FRAT2	-2.00368	0.0318972
																													PXN	-1.86921	0.0098536		CXCR5	2.05189	0.0382189		SULF1	-1.99559	0.00900459
																													CCDC126	1.86917	0.00802955		CDC37	2.05181	0.0171551		PDZD2	-1.99324	0.0254073
																													NCAPH2	-1.8682	0.0347592		AKT1S1	2.05073	0.0142511		FAM47E.STBD1	-1.99238	0.0249277
																													ANTXR1	1.86747	0.00493052		ITPR3	2.05057	0.00554632		MAMDC2	-1.9912	0.0320368
																													AFAP1L1	-1.86637	0.0493748		NEFH	-2.046	0.044289		AK123878	-1.99089	0.0489847
																													STX1B	-1.8595	0.00611682		B4GALT3	2.04337	0.022917		AK094342	1.98416	0.0300735
																													FASN	-1.85889	0.00226182		ZFYVE19	2.03985	0.0262681		HDAC9	-1.98375	0.0280791
																													EIF5AL1	-1.85774	0.02349		ARHGEF25	2.03869	0.00891704		DKK2	-1.98214	0.0400818
																													TFB1M	-1.85659	0.0220597		ARMC7	2.0379	0.0270684		CMTM7	-1.97915	0.0354959
																													ZNF281	1.85427	0.00269717		S100A4	2.03744	0.018717		RMI2	-1.97697	0.0356499
																													IRAK1	-1.85304	0.0447677		CSRP2	-2.03711	0.0439178		TGFBR3	-1.9767	0.0457914
																													POLD2	-1.85111	0.0047021		HAX1	2.03132	0.015999		PTGS1	-1.97372	0.0260799
																													MAPKBP1	-1.85012	0.0021938		R3HCC1	2.03084	0.0245905		TNFAIP3	-1.96485	0.0264906
																													WDR54	-1.84968	0.00547055		FBXO44	2.02986	0.0062091		PRTG	-1.96383	0.0464227
																													CLPB	-1.84869	0.0134638		TMC6	2.02941	0.00379963		BTBD11	1.9611	0.0239715
																													MSTO2P	-1.84677	0.0462509		SPINT1	2.02905	0.0249854		ESRRB	1.9589	0.0341138
																													MRPL52	-1.84651	0.0125141		NRG2	2.0286	0.00999834		KDELC2	-1.95774	0.0445294
																													CDK15	-1.84264	0.00708992		TMEM259	2.02829	0.0258497		BMPER	1.95457	0.0287688
																													SBP1	-1.84087	0.0203405		STAT5A	2.02636	0.00125718		DIXDC1	-1.95217	0.0269687
																													SNX18	1.83841	0.00963838		NUCB2	-2.02626	0.000115097		RYR3	1.94903	0.0338964
																													C20orf24	-1.83708	0.0329484		ANXA1	-2.02509	0.0104241		CHMP4C	-1.94772	0.0265507
																													PPDPF	-1.8368	0.00185999		IL2RA	2.0238	0.0105453		BC023516	-1.94717	0.0154861
																													P4HA1	1.83453	0.0057656		PMVK	2.02326	0.045744		SYNM	1.94556	0.0184648
																													EIF5A	-1.8343	0.0201227		RALGDS	2.02259	0.00805886		TYRP1	-1.9446	0.0269827
																													PITRM1	-1.83143	0.00504939		AAAS	2.02159	0.0159297		FST	-1.94337	0.0275311
																													ATP8A1	-1.8303	0.0205672		SLC6A16	2.02131	0.020163		KCNAB1	-1.94287	0.0456357
																													PNRC1	1.82955	0.0427212		ARHGAP23	2.01934	0.0394225		C1orf192	-1.94161	0.0310058
																													ACOT7	-1.82724	0.00692339		TNFRSF10B	2.01912	0.0100693		IKZF1	-1.93873	0.0351578
																													ARID5B	1.82701	0.0193184		ATF4	2.01558	0.00533217		BTN2A3P	-1.93487	0.0303519
																													CCDC28B	-1.82665	0.0254898		PSENEN	2.00961	0.0231693		ZNF833P	-1.93443	0.0463171
																													ITGA10	-1.82641	0.012897		TMEM132B	2.00844	0.0305509		SYTL5	1.93431	0.0408887
																													IL7R	1.82505	0.0433104		SELPLG	2.00488	0.0306741		SDCBP2.AS1	1.93198	0.0195386
																													LOC554174	-1.82249	0.0390407		ARL6IP4	2.00222	0.0186413		TMEM150C	-1.92651	0.0421624
																													PEG10	-1.82043	0.00419265		EML3	2.00197	0.0202044		APAF1	-1.92621	0.029678
																													SLC9A3R1	-1.81416	0.00904854		PARVB	1.99976	0.0086876		TLL2	1.9236	0.0464198
																													MAP3K8	1.81398	0.046701		NRL	1.99953	0.0188098		OSMR	-1.92144	0.0416062
																													KY	-1.80999	0.0333453		FAHD2A	1.99952	0.0137567		LMX1A	-1.91761	0.0236525
																													IPMK	1.80887	0.0124774		ZYG11A	1.99952	0.0162897		C1RL.AS1	-1.91482	0.0486184
																													ZNF792	-1.8081	0.0274961		MSC	1.9984	0.00513235		CAV1	1.91119	0.0341888
																													RPS10	-1.80718	0.00285786		AQP3	1.99646	0.0452226		SCG5	-1.91093	0.0268553
																													NAALADL2	1.80566	0.00922855		FURIN	1.99579	0.0104583		TMEM194B	-1.91041	0.0405298
																													AX747088	-1.80224	0.0010585		IL23A	1.99493	0.0247942		DQ573668	-1.90911	0.0252828
																													SFI1	-1.79992	0.0125843		MRPL14	1.99396	0.0236314		MYH3	1.90515	0.0430694
																													MAP1A	-1.79846	0.0036004		C15orf39	1.99279	0.0240509		COL5A2	-1.90263	0.00873636
																													THOP1	-1.79828	0.0355218		ITPKC	1.98928	0.0221154		EFCAB1	-1.89761	0.0451064
																													NLRC5	-1.79807	0.0169994		DNHD1	1.98764	0.00884662		MARC1	-1.89601	0.0345423
																													SERINC2	-1.79399	0.00691912		CD44	1.98645	0.00165829		PPARA	-1.89546	0.0292198
																													IKBKE	-1.7918	0.0069531		PILRA	1.98437	0.0341352		HELB	-1.89343	0.0452147
																													TEAD4	-1.79085	0.00688081		CARS	1.98284	0.00412129		FBN1	-1.89074	0.0107725
																													HIF1A	1.78997	0.0190394		FMNL3	1.9827	0.00496469		FAM69C	1.88907	0.0482778
																													MYEF2	-1.78922	0.00886032		FAM111B	-1.98239	0.000395992		PPFIBP1	-1.88348	0.0342727
																													METRN	-1.78833	0.015703		ACAA1	1.98199	0.0327636		MIR22HG	1.88243	0.0357239
																													C1GALT1C1	1.7882	0.0113567		GTPBP2	1.98111	0.0121369		TMEM159	-1.87683	0.0318917
																													STS	1.78791	0.0130308		SIT1	1.97967	0.0139881		LOC90784	1.87473	0.0405919
																													C19orf60	-1.78775	0.00494046		CYB5R2	1.97953	0.0334621		SDPR	1.87236	0.0238658
																													CCDC74B	-1.7876	0.04355		CIZ1	1.97919	0.0137008		NFKBIZ	-1.87168	0.0259259
																													SLC16A7	1.78228	0.00840217		TRAF7	1.97892	0.0223089		TXNIP	-1.87101	0.0126631
																													CATSPER2P1	-1.78207	0.00628084		PUF60	1.97829	0.0204078		STX17	-1.86584	0.0468148
																													SKIL	1.78105	0.00105978		SIRT3	1.97419	0.0213333		APLF	-1.86575	0.045624
																													PLP2	-1.77922	0.00549874		GTPBP1	1.97366	0.00637919		RRS1	1.85969	0.0348663
																													LOC100507557	1.77858	0.0480075		TSPAN33	1.97309	0.000978576		ZNF788	-1.85946	0.0427081
																													ZDHHC12	-1.77784	0.0195255		WDR54	1.97223	0.0327258		GTF2IRD2B	1.85482	0.0247883
																													KLF5	1.77771	0.049761		FAM102A	1.97167	0.00340577		GSTO2	-1.85349	0.0229059
																													SURF2	-1.77764	0.0329915		LRRCC1	-1.96993	0.000527507		LHX9	1.85262	0.0190798
																													OTUD1	1.77706	0.00947103		TMEM147	1.96791	0.0278234		FUT4	-1.85224	0.0244532
																													EPS8L2	-1.77254	0.00838793		RANGAP1	1.96628	0.046544		AK130904	1.85142	0.0397407
																													FKBP4	-1.77235	0.0126924		TUT1	1.96481	0.0467267		BTN2A2	-1.85006	0.0347251
																													KLHL24	1.77031	0.0415345		CTDSP1	1.96361	0.0236914		RSU1	1.84958	0.017117
																													AARS	-1.76944	0.028746		GAB2	1.96165	0.0142001		SORL1	-1.84792	0.036002
																													KLHDC1	1.76898	0.0219392		SYT17	1.96057	0.0150479		XRCC6BP1	-1.84305	0.0427396
																													PCMTD1	1.7677	0.00582263		HIST1H1C	1.9589	0.0410667		PCDHGA3	1.84126	0.042478
																													FAM3C	1.76746	0.0250395		EIF3G	1.95812	0.00715078		TPD52L1	-1.83966	0.0284011
																													SLC39A10	1.76632	0.0016251		FIBP	1.95718	0.00882222		HSPA4L	-1.83912	0.0442852
																													TMEM45A	1.76606	0.0144682		INTS5	1.95586	0.0373067		WISP1	-1.8329	0.027884
																													THBS2	1.76469	0.01873		MARS	1.95581	0.00457957		RORA	-1.8302	0.0445208
																													NIPAL2	1.76452	0.0273128		CAPNS1	1.95547	0.00653572		TPM3P9	1.82798	0.0317826
																													CTSO	1.76235	0.0167907		GTF2F1	1.95513	0.0103494		AXL	-1.82479	0.0433139
																													TRAP1	-1.76216	0.00269124		JA429830	-1.95247	0.00682217		FOLH1	1.82464	0.0435947
																													CAPN5	-1.76108	0.00154747		ENO3	1.95087	0.0193829		AL109792	1.8212	0.0353978
																													MID2	1.76026	0.01229		PI4KB	1.95019	0.00824232		HENMT1	-1.82082	0.0441591
																													PTPRQ	1.75858	0.0188179		HYOU1	1.95011	0.00966223		ITM2A	-1.81767	0.047771
																													FAM173A	-1.75606	0.0280005		RPL3	1.94857	0.0051054		LRRC37A3	1.81685	0.0362865
																													DQ572382	-1.75436	0.00516375		UBXN11	1.94819	0.00185149		TMOD1	1.81462	0.0229283
																													RASSF8	1.75434	0.0111556		CNN2	1.9475	0.0267878		NIPAL3	-1.81453	0.0325653
																													ATAD3B	-1.75404	0.00743867		ACADVL	1.9465	0.0192883		TFAP2A	1.81381	0.032839
																													PCBP4	-1.75307	0.00217164		QARS	1.94604	0.00759867		AP3B1	-1.80956	0.0356385
																													WDR90	-1.75033	0.0407486		USF2	1.94272	0.00663874		SLC12A6	-1.80586	0.0363326
																													RAB11FIP2	1.7496	0.00383824		ESCO2	-1.94259	4.15e-05		INHBA	-1.80545	0.0260021
																													EDARADD	-1.74846	0.0344819		IRF3	1.94111	0.0159129		BC040901	-1.7965	0.0337347
																													SNCG	-1.74623	0.0342424		SCAMP4	1.94003	0.0343587		PTPN14	-1.79472	0.0355923
																													NCR3LG1	-1.7445	0.021477		DHCR7	1.94	0.0102206		ATP2B2	-1.7942	0.0499314
																													ABHD11	-1.74365	0.0432349		LSAMP	1.93999	0.0115512		MARC2	-1.78766	0.0380883
																													LEPROT	1.74361	0.0036955		PLD3	1.93913	0.0218024		CCNE1	-1.78761	0.0303394
																													DCPS	-1.74202	0.00907866		CIC	1.93604	0.015215		TCFL5	-1.78669	0.0294711
																													ADARB1	1.74175	0.00502599		DSCC1	-1.93118	3.37e-05		ECHDC2	-1.78586	0.0490437
																													TRHDE.AS1	-1.74083	0.0249368		IFFO1	1.92987	0.0114071		EPB41L2	-1.78263	0.0223365
																													IFRD2	-1.73892	0.0410497		F8A1	1.92931	0.0365994		GREM1	-1.77895	0.0482504
																													NCLN	-1.73439	0.0424743		SFXN3	1.92766	0.0249929		NMNAT3	-1.7734	0.0286601
																													PIN1	-1.73364	0.00522203		BEX5	1.92731	0.0208802		ZNF391	-1.77146	0.0461448
																													HECTD3	-1.73332	0.0015363		LSS	1.9271	0.00479626		DKFZp686B07190	1.77062	0.0177026
																													PAK1	-1.73332	0.0216118		MOGS	1.92621	0.0173235		NEK3	-1.76492	0.0374825
																													ZNF117	1.73307	0.00608827		HMOX1	1.92617	0.0209903		BTN3A3	-1.76216	0.027114
																													YDJC	-1.73305	0.0111633		OST4	1.92304	0.0110945		KCNA2	1.76188	0.0372119
																													TARS2	-1.73296	0.00397962		TM7SF2	1.92223	0.0480321		SLC1A3	1.76156	0.0168132
																													SNRNP25	-1.73232	0.0236834		ANKRD52	1.9217	0.0233261		PGM1	-1.75759	0.0388091
																													HELZ2	-1.73078	0.00438727		MRPS12	1.92082	0.0364868		AX746670	1.75688	0.0344991
																													CLUH	-1.72754	0.00697577		NLRC5	1.91984	0.00485002		ATP8A2	-1.75639	0.0344168
																													TKT	-1.7263	0.0139041		FXYD5	1.9197	0.0187187		AX747368	1.7546	0.049975
																													SCRIB	-1.7262	0.0104389		HINT2	1.91967	0.0396312		RSPO2	-1.751	0.0280742
																													MZT2B	-1.72614	0.00225955		NARFL	1.91926	0.0254465		FRMPD4	1.75014	0.0451779
																													AURKAIP1	-1.7259	0.00526725		IL18BP	1.91815	0.0064713		SP8	-1.75014	0.0457897
																													PARP8	-1.72135	0.00567447		RPS14P3	1.91705	0.00310171		PRELID2	-1.74871	0.0475986
																													CORO7.PAM16	-1.72029	0.0362492		TSC2	1.9152	0.0241606		KCNK1	-1.74862	0.0252503
																													OSBPL7	-1.71731	0.0464852		DOCK4	1.91492	0.0385846		BICC1	-1.74845	0.0354781
																													FAM43A	1.71719	0.0332481		DENND5A	1.90952	0.000989607		OPHN1	-1.74729	0.0411764
																													CLDN11	-1.71689	0.0112442		STXBP5.AS1	1.90899	0.0110974		ZNF438	-1.74322	0.0322968
																													STRA13	-1.71587	0.0469374		SLC25A39	1.90711	0.0277945		IRS4	-1.74123	0.0419838
																													GPX1	-1.71493	0.00207269		MFSD2A	1.90642	0.0143086		PRKCH	1.7387	0.0403319
																													PHF19	-1.71225	0.0382341		BC065231	1.90527	0.0088928		PAX7	-1.73869	0.044593
																													IFNGR1	1.71109	0.00371447		FAU	1.90459	0.00981011		PPARGC1B	-1.73838	0.0402804
																													PABPN1	-1.71092	0.00574829		CRTC2	1.90428	0.023123		PARVA	-1.73804	0.0235042
																													PPARG	-1.71006	0.00493562		ECHDC3	1.90396	0.0299503		PCCA	-1.73213	0.0270243
																													SSBP4	-1.70967	0.00426911		UBE2M	1.90226	0.0459372		CYBRD1	-1.72816	0.0485194
																													IER2	-1.70703	0.0279535		GNB2	1.89979	0.0366506		ZBTB37	-1.72771	0.0232372
																													MLPH	-1.70603	0.0229124		USP5	1.89745	0.0125575		CNKSR3	-1.7245	0.0397018
																													TMSB10	-1.70348	0.00982704		ERN1	1.89535	0.0351086		OSBPL10	-1.72419	0.0403888
																													CHN1	1.7033	0.0198462		MICALL1	1.89348	0.0139005		AX746755	1.72344	0.0411603
																													PPIP5K1	-1.70279	0.0110038		CDKN1A	1.89186	0.00193712		ZC2HC1C	-1.7228	0.0374563
																													IL1RAP	1.70029	0.0153681		AK128569	1.89104	0.00917395		THBS1	1.72226	0.029908
																													TCIRG1	-1.69857	0.00140983		FLOT2	1.89009	0.020668		HIST1H2BD	1.72026	0.0450516
																													MRPL24	-1.69743	0.00338224		CHAC2	-1.88647	0.00047306		LINC00847	-1.71565	0.0349863
																													SNRPA	-1.69569	0.00391292		HECTD3	1.88523	0.00693829		KCNA5	-1.71378	0.0325538
																													LRWD1	-1.69379	0.0181716		SGSM2	1.884	0.0153713		NOV	1.71142	0.0403221
																													XKR8	-1.69367	0.00355015		CYB5R3	1.88332	0.0186486		CCDC113	-1.70565	0.0360444
																													NOL12	-1.69141	0.0282746		LMBR1L	1.88221	0.00531209		PFKFB3	1.70517	0.048151
																													PKM	-1.6911	0.0138377		CD9	1.88196	0.0461331		HPS3	-1.70489	0.0467489
																													PFN1	-1.69051	0.0129782		DNM2	1.88171	0.00955079		MBP	-1.70344	0.0279808
																													ATP5D	-1.68946	0.00207958		DHFR	-1.87939	8.16e-05		CDCA7L	-1.7023	0.0408187
																													SIX1	1.6892	0.0181964		KIAA0195	1.87916	0.0424788		FGFR2	-1.6998	0.01438
																													UBXN11	-1.68782	0.014984		TAZ	1.87838	0.0238177		KLHL3	-1.69766	0.0430403
																													UNC13B	-1.68754	0.00248853		SLC3A2	1.87759	0.01289		LOC100508120	-1.69327	0.0307189
																													BC019904	-1.68658	0.037703		FBRS	1.8757	0.00694294		TM4SF1	1.68895	0.0472515
																													FAM213B	-1.68439	0.00290257		LOC348761	1.87514	0.00665356		PHYH	-1.68816	0.0252459
																													GPR137B	1.6836	0.00570323		SLC12A4	1.87485	0.0425362		RPL39L	-1.67877	0.0489945
																													RBMS1	1.68054	0.00547406		MVD	1.87454	0.0473513		HSN2	-1.67837	0.0398544
																													AX748440	-1.6788	0.0374715		ATP13A1	1.87332	0.0180926		LOC146880	1.67813	0.0359374
																													RUVBL2	-1.67845	0.00895455		SREBF2	1.87143	0.00574322		TUB	-1.67582	0.013679
																													VAT1	-1.67618	0.00420937		DRG2	1.87098	0.0300144		SWAP70	-1.67288	0.0464822
																													DHRS11	-1.67424	0.0352759		PGM2L1	-1.86997	0.033888		ERVK13.1	1.67039	0.0439023
																													FMO4	1.67334	0.0394712		KAT8	1.86954	0.0228006		ANKRD13A	-1.66858	0.0203857
																													MYO18A	-1.67229	0.00319374		CBX7	1.86676	0.0199369		ZNF217	-1.66477	0.0268991
																													THEM6	-1.67174	0.0100798		ENTPD6	1.86513	0.0132149		TJP2	-1.66419	0.040937
																													RHOBTB3	1.67156	0.00256948		ERCC1	1.86494	0.0483831		MTA3	-1.66408	0.0277524
																													HOXD9	1.6714	0.0333327		SNORA67	1.86444	0.0146446		SLC24A1	-1.66354	0.0431669
																													DGKZ	-1.67118	0.00935347		TECPR1	1.86426	0.045576		HBP1	-1.66283	0.0439713
																													ITM2B	1.67038	0.00682936		CELSR3	1.86257	0.0340256		CLMP	-1.66277	0.0454275
																													INSIG2	1.67	0.00156949		SRM	1.86239	0.0449673		FMN1	-1.66182	0.0475521
																													TCOF1	-1.66943	0.0373126		TKT	1.86096	0.01015		ZMYM6NB	-1.65881	0.037581
																													RBM14	-1.66811	0.0177346		BHLHE41	-1.86037	0.0485854		LOC100499484.C9ORF174	-1.65736	0.0412187
																													UBALD2	-1.66679	0.0104191		SCIMP	1.85844	0.00169821		ANO10	-1.65681	0.0233522
																													ANO8	-1.66664	0.00485102		TARS2	1.85799	0.0180557		DLC1	-1.65227	0.0460129
																													ARNT2	1.66555	0.0347958		TIMP1	1.85509	0.0169029		KIAA1217	-1.64999	0.0305848
																													GALE	-1.66524	0.0165722		IL4R	1.85507	0.00974156		NAPEPLD	-1.64586	0.0438649
																													SMPDL3A	1.66432	0.00945646		PFKL	1.85468	0.0398775		SPTLC3	-1.64323	0.0462441
																													HIC1	-1.66329	0.00484398		ERCC2	1.85344	0.0111895		PIK3R3	1.64232	0.0149168
																													GALM	-1.66225	0.00464295		USP32P1	1.85285	0.0208361		LINC00173	-1.64155	0.033481
																													CNTNAP1	-1.66197	0.017658		MRPS2	1.84857	0.0461142		GSTO1	-1.64017	0.0391122
																													GOT2	-1.65973	0.012974		THTPA	1.84658	0.012302		PTPRT	1.63805	0.0456892
																													CACNA1A	-1.65969	0.0125472		CCDC130	1.84578	0.0234322		CCDC41.AS1	-1.63714	0.0497584
																													NDUFS7	-1.65946	0.00314295		ANXA6	1.84536	0.00341646		PPP1R14C	1.63701	0.0337931
																													STEAP2	1.65847	0.0166543		TMEM129	1.84527	0.0344121		SPECC1	-1.62975	0.0387956
																													PPP1R35	-1.65826	0.00610022		CD22	1.8401	0.00122351		MEST	-1.62433	0.0408433
																													DTWD1	1.65707	0.00485358		TMEM101	1.8398	0.00908245		SHISA9	1.6093	0.0460951
																													C7orf50	-1.65694	0.0045302		TPCN1	1.83749	0.0066686		RUNX2	-1.60857	0.0465936
																													SLC2A4RG	-1.65282	0.00181546		NPRL2	1.83652	0.0249672		CASP8	-1.60631	0.0315245
																													NOP56	-1.65177	0.030385		ALDOC	1.83614	0.00652351		AUTS2	1.60528	0.0152281
																													HAUS5	-1.65159	0.0322987		USP19	1.83498	0.0156293		AMOT	-1.60425	0.0300632
																													NDP	-1.64937	0.0115218		EEF1D	1.83448	0.0107052		ALPK2	1.59977	0.0258306
																													STAT1	1.64751	0.0167479		MYCL1	1.83385	0.00647931		WIF1	-1.59723	0.0235385
																													IER5L	-1.64716	0.0329692		PRSS16	1.83374	0.0038614		NR2F2	1.59663	0.019106
																													NT5DC2	-1.64694	0.0257752		PCK2	1.83264	0.0137247		STXBP6	-1.59282	0.042065
																													MRM1	-1.64621	0.0477471		WDR65	1.83174	0.0355343		SRGAP2B	-1.58509	0.0466906
																													TAF6L	-1.64619	0.00669035		PM20D2	-1.83115	0.000564499		ELK3	-1.58293	0.0433291
																													FAM86A	-1.64551	0.0355075		PTPN18	1.83068	0.00384673		ATP11A	-1.58197	0.0413331
																													SCFD2	-1.64497	0.0429933		ATOX1	1.83045	0.00999534		NTRK2	1.57973	0.0369739
																													TARBP2	-1.64405	0.00527222		MAP4K1	1.82852	0.0173552		SCG2	1.57744	0.02992
																													PPIH	-1.644	0.0387193		KIAA0101	-1.82791	7.05e-05		DNAJA4	-1.56738	0.0398746
																													KCNMA1	-1.64107	0.00724077		GMFG	1.82744	0.0147552		C2CD2	-1.5672	0.0499757
																													FAM89A	1.64047	0.0106316		MRPL38	1.82468	0.028513		RCAN1	1.56445	0.0298142
																													SOGA1	-1.64043	0.00232039		MCRS1	1.82428	0.0278184		EGFR	-1.5528	0.04863
																													BCL7C	-1.63767	0.00377006		OTOGL	1.82364	0.0190497		HNRNPM	1.55226	0.0176121
																													KIFC2	-1.63708	0.0157567		DOK1	1.82201	0.0178642		ACVR1	-1.55116	0.0311146
																													RELT	-1.63699	0.0407438		KMT2B	1.82082	0.0300061		PSPC1	1.54989	0.0218897
																													SH3BGRL3	-1.63647	0.010041		MAP7D1	1.82016	0.0348379		DUSP4	1.54751	0.0173177
																													NOP2	-1.63617	0.0237214		PIP5K1C	1.82001	0.0177902		ACRC	1.54422	0.046433
																													MRPS34	-1.63457	0.00850116		LINC00950	1.81959	0.0175184		LAMB1	-1.53887	0.0202755
																													LOXL1.AS1	-1.63441	0.00400924		NAT9	1.81948	0.0357398		ADAMTS1	-1.53523	0.0218101
																													LOC344967	-1.63242	0.0352641		HSH2D	1.81913	0.00713621		XRRA1	-1.53386	0.0464871
																													TMC7	-1.63221	0.0459784		SUPT5H	1.81862	0.0157614		NTM	1.52848	0.0372071
																													DUS3L	-1.6316	0.0350493		C19orf10	1.81758	0.0175278		CXCL3	-1.52581	0.0422622
																													ANPEP	-1.63124	0.0232967		DPP9	1.81532	0.0137553		PPP1R3B	-1.5178	0.0441772
																													SFXN5	-1.63024	0.00471443		NCALD	1.81476	0.0211573		HMGB2	-1.51743	0.024585
																													COPRS	-1.62916	0.00253323		CD2BP2	1.81448	0.0339219		MEIS2	1.51436	0.0308246
																													MDN1	-1.62854	0.00249903		GSTZ1	1.81413	0.015861		TMEM132B	1.5088	0.0474414
																													FBL	-1.62789	0.00417223		RPL23P8	1.81308	0.00505188		RUNX1T1	1.50289	0.0434787
																													PDLIM1	-1.62736	0.00242871		SYNPO2L	1.81298	0.0367246		B4GALT4	-1.49997	0.0443369
																													AZI1	-1.6272	0.0052609		FAM43A	1.81046	0.00353377		PEA15	1.48488	0.0320425
																													TNK2	-1.62713	0.00878129		PTDSS2	1.80679	0.0488915		SIX3	-1.47956	0.0403024
																													CNTROB	-1.62577	0.00946691		ITGB7	1.80641	0.0145075		TRIM9	1.47268	0.0461534
																													NEK7	1.6255	0.010457		LRRC41	1.80547	0.0110597		RGMB	1.47022	0.0257633
																													RHBDF2	-1.6247	0.0441501		IL12RB1	1.80482	0.0361817		NOVA1	1.46503	0.0457293
																													MAP3K14	-1.6245	0.00736776		ADCK2	1.80418	0.0238753		GXYLT2	-1.46451	0.0457835
																													GIT1	-1.62239	0.00777901		BLOC1S1	1.80298	0.0448783		ARHGAP19	-1.4638	0.0457041
																													GTPBP2	-1.62132	0.0120504		CXorf65	1.8024	0.0324159		CMTM4	-1.46103	0.0252241
																													HMBS	-1.6212	0.0126571		CCND1	1.80211	0.00119237		SMARCA2	-1.43574	0.0343267
																													PIEZO1	-1.62036	0.00873828		TMEM140	1.80181	0.00656895		ATIC	-1.43517	0.0386274
																													HIST1H2AC	1.61934	0.031286		DCAF11	1.80104	0.00327781		ZNF516	-1.42407	0.0498136
																													LRP4	-1.61925	0.0251866		ARFGAP1	1.80084	0.0326183		SYNE2	-1.42089	0.0225423
																													SSRP1	-1.61909	0.0181047		AMPD2	1.80079	0.0177599		NCOA2	-1.41228	0.045936
																													TUBA4A	-1.61882	0.0300685		INPP5K	1.7998	0.00973368		IGDCC4	-1.4099	0.0459685
																													ATP6V0E2	-1.61818	0.00880149		PLBD2	1.79894	0.0128195		ZNRF3	1.40195	0.0346994
																													C9orf3	1.61793	0.0287716		EIF1B.AS1	1.797	0.0185178		DCLK2	1.37638	0.0298418
																													SEPW1	-1.61498	0.00189099		KCNMB2	1.79609	0.0149333		CD9	-1.37308	0.047487
																													PER3	-1.6135	0.00807706		TMEM256	1.79558	0.0231379		LITAF	-1.36928	0.0379862
																													S100A4	-1.61297	0.0371234		TVP23A	1.79393	0.0285529		ENPP2	-1.36311	0.0486765
																													BNIP3L	1.61289	0.00419139		NAA10	1.79167	0.0312096		NOTCH2	-1.34162	0.032596
																													CENPT	-1.61104	0.00946921		CDC42SE1	1.78885	0.00595089		EWSR1	1.33964	0.0403238
																													RYBP	1.61026	0.00641438		RPL28	1.78849	0.00883063		NEAT1	1.32678	0.0337123
																													THEMIS2	-1.60994	0.0305009		DNAJB5	1.78711	0.00564182		ASTN1	-1.32303	0.0421441
																													PSMC3	-1.60964	0.0128633		PPCDC	1.78494	0.0425877		HNRNPAB	1.32185	0.0343747
																													EIF4EBP1	-1.60809	0.0393865		POLD2	1.78317	0.037636		ZIC4	1.32074	0.0379291
																													PSMA6	-1.60463	0.00901703		CD37	1.78286	0.0112948		COL3A1	-1.31544	0.0496888
																													MICALL2	-1.60353	0.023749		SLC27A2	-1.78061	0.0105139		TBC1D1	-1.2951	0.0487837
																													DSTN	1.60336	0.00502366		RPS17L	1.77844	0.0109906		RALBP1	-1.29338	0.0457215
																													MRPL12	-1.60307	0.00996479		TXNDC5	1.77812	0.0150533		CSRNP2	1.29185	0.0356833
																													PCYT2	-1.60234	0.00694423		MTX1	1.7777	0.0354504		VCL	1.26618	0.0353474
																													HIP1	-1.60196	0.00510212		CACNA1D	1.77736	0.0436607		NET1	-1.26563	0.0485548
																													PAK4	-1.60001	0.0285082		POLDIP2	1.77715	0.01309		VAT1L	-1.26393	0.042829
																													ALYREF	-1.59991	0.0397543		LDOC1L	1.77646	0.0150135		NUDT16	-1.26009	0.0369494
																													ANP32AP1	-1.59894	0.00729195		ORMDL3	1.77503	0.0086453		ENC1	1.24623	0.0475184
																													RPUSD1	-1.59794	0.0148929		RPL12	1.77462	0.0155702		CTSL1	-1.2423	0.0452243
																													PRKDC	-1.59794	0.0313757		SKA3	-1.77426	3.2e-05		DYNLL1	1.23957	0.0342838
																													HN1	-1.59791	0.0334083		STX5	1.77395	0.00520743		EMX2	-1.2372	0.0386733
																													SLC7A1	-1.59764	0.0213414		CHMP2A	1.77383	0.0124719		MN1	1.21932	0.0474698
																													MIR22HG	1.59727	0.0174206		AK097351	1.77153	0.0101953		NSD1	-1.17316	0.0436086
																													FSCN1	-1.59699	0.00614753		IPO13	1.77124	0.0212324		FBN2	-1.15382	0.0425227
																													LOC654342	-1.59556	0.00269809		TNIP2	1.77118	0.00753168
																													PGF	1.59533	0.0302705		SEMA7A	1.76876	0.00344538
																													SATB1	1.59471	0.0254207		RRP9	1.76848	0.0426038
																													FAM69A	1.59388	0.00307997		BAIAP2L1	1.76718	0.0335246
																													JAZF1	1.59289	0.0031368		AK125699	-1.76378	0.000316679
																													C1orf35	-1.5924	0.0114731		EXD3	1.76323	0.0213331
																													SNORA70	-1.59062	0.0462932		CARM1	1.76322	0.0129798
																													TRIM3	-1.58879	0.00717458		GRWD1	1.76299	0.0410889
																													DENND3	-1.58833	0.0216611		CSRNP1	1.76207	0.00498385
																													CCDC86	-1.58579	0.0444358		ILK	1.7611	0.014102
																													JMJD7	-1.58335	0.0141961		SRGAP3	1.76018	0.0110405
																													TAGLN2	-1.58318	0.0053073		ACP5	1.75743	0.0150436
																													NFIL3	1.58261	0.0291637		PCSK7	1.75687	0.0128727
																													KLHDC8B	-1.58123	0.00309798		MAPKBP1	1.75649	0.0136158
																													SCN2A	-1.58122	0.0419284		SLC38A5	1.75421	0.0287328
																													PLEKHH3	-1.57971	0.0185723		NFKB2	1.75416	0.00569597
																													CTHRC1	1.57908	0.00910825		CNPY3	1.75319	0.0232224
																													PRRG1	1.57855	0.00404834		ZNF367	-1.7517	0.000158172
																													NUP93	-1.57806	0.0454598		SURF1	1.75146	0.0157712
																													USP5	-1.57806	0.00620351		NENF	1.74942	0.0247453
																													ZNF205	-1.57762	0.02528		IRAK2	1.74891	0.00485096
																													TCF7L2	1.5761	0.00692238		BRIP1	-1.74872	0.00021953
																													DTD1	-1.57609	0.00256329		LIN7A	1.74821	0.0158285
																													CDK4	-1.57503	0.00792072		EEF2	1.74795	0.00683558
																													CARS2	-1.57497	0.00253892		EPHX2	1.74748	0.00745093
																													AK094280	-1.57482	0.0154807		NBPF16	1.74706	0.018553
																													FNBP1L	1.57455	0.00808319		NRIP1	-1.74696	0.00182978
																													WHAMMP3	1.5729	0.018701		PLCG1	1.74616	0.00856453
																													FAT4	1.57234	0.0351807		APOA1BP	1.74603	0.0290124
																													DNLZ	-1.57163	0.0330089		S100A13	1.74429	0.0279566
																													FMN1	1.56873	0.00351781		COX8A	1.74382	0.0451056
																													ZNF14	1.56872	0.0130939		BC029255	1.74377	0.0174085
																													DLX1	-1.56708	0.0332489		TBC1D10B	1.74297	0.0466749
																													TRAPPC5	-1.567	0.0157343		SMG9	1.74236	0.0113944
																													EXOSC5	-1.56627	0.0175313		RPS14	1.74108	0.00535766
																													PPP2R4	-1.56511	0.00382439		CDC42BPB	1.73672	0.0102281
																													HUWE1	-1.56442	0.00245726		FERMT3	1.73617	0.0346286
																													FSTL1	1.56432	0.0353		SGOL2	-1.7353	0.000445014
																													PHB	-1.56307	0.0101117		LOC646329	1.73437	0.00106874
																													C1orf86	-1.56304	0.00566006		SNX20	1.7341	0.0275049
																													PRELID1	-1.56221	0.0211573		CXXC4	1.73407	0.0327277
																													PIM3	-1.56161	0.00607763		DIXDC1	-1.73218	0.035964
																													DCAF15	-1.56134	0.043379		C7orf63	1.73018	0.0412547
																													ZNF692	-1.56133	0.012485		SPRED1	-1.72738	0.000637998
																													DUSP18	-1.5609	0.00925896		NOTCH2	1.72661	0.00732642
																													GIPC1	-1.56029	0.00756765		KIAA1524	-1.72647	3.68e-05
																													PLCL1	1.55998	0.0148136		MEA1	1.72594	0.0451199
																													APOBEC3C	-1.55973	0.00261331		SLC38A7	1.72577	0.0276085
																													LOC100294362	-1.55906	0.0385757		TNFAIP8L1	1.72571	0.0151166
																													NQO2	-1.55867	0.00285588		ANKRD37	-1.72471	0.00165643
																													GRIA1	1.55856	0.0217775		PEG10	-1.72438	0.000497357
																													FN3KRP	-1.55839	0.0240685		PSMB3	1.72385	0.0173823
																													MAP3K6	-1.55828	0.00421114		PFN1	1.72227	0.0172617
																													PECR	-1.55613	0.010064		PI4K2A	1.72182	0.00422163
																													MPP1	-1.55429	0.00627286		RGPD4	1.72094	0.0127714
																													FLI1	1.55419	0.0125461		PSMB6	1.71925	0.0308545
																													LOC100132891	1.55396	0.032223		ERCC6L	-1.71874	0.000167933
																													RPSAP58	-1.55242	0.00328309		DNAJB2	1.71823	0.0174843
																													SNRPB	-1.55237	0.0326287		TMED3	1.71792	0.018794
																													BIRC3	1.55211	0.0153758		MORN4	1.71426	0.0124576
																													SLC38A4	1.5515	0.0234328		GBP4	-1.71286	0.0279241
																													KRI1	-1.55043	0.0142184		LOC285626	1.7111	0.0497786
																													C11orf83	-1.54964	0.0159907		POLE2	-1.71072	0.000202366
																													LMNA	-1.54901	0.00750815		CDK16	1.71047	0.0204006
																													CCNG2	1.54789	0.0421136		MFNG	1.70985	0.0293022
																													FAM214A	1.54623	0.0122167		PRPF19	1.70921	0.0240207
																													FBLN5	1.54607	0.0139155		GDI1	1.70807	0.013135
																													NDFIP2	1.54566	0.00191208		MOB3C	1.70712	0.00608049
																													HRAS	-1.54561	0.0130871		TMEM63A	1.70651	0.01638
																													MRPL41	-1.54491	0.00764141		MARC2	1.70526	0.0398346
																													KCNK6	1.54484	0.0218959		PAX5	1.70523	0.00833836
																													SGCD	1.54468	0.0242024		SPINT2	1.7034	0.0135881
																													PGRMC2	1.54298	0.00949717		OTUD5	1.70162	0.00765495
																													DAGLA	-1.53954	0.0147242		BCAS3	1.70133	0.00498765
																													STARD9	-1.53895	0.0131285		COX4I1	1.70008	0.015483
																													GTPBP3	-1.53852	0.0083394		SLC7A11	1.7	0.0124918
																													MAP4K2	-1.53801	0.00723813		DEDD2	1.69923	0.0411677
																													KHDRBS3	-1.53552	0.00819485		TTC38	1.69872	0.0124791
																													COPS6	-1.53435	0.00668647		NISCH	1.69822	0.0204196
																													C9orf142	-1.53433	0.0202206		ARFRP1	1.69736	0.0463863
																													REEP4	-1.53424	0.0389422		NEDD4L	1.69626	0.00438413
																													TUBGCP2	-1.53328	0.0067969		MSRB2	1.69588	0.0284975
																													LSAMP	1.53221	0.0204498		ANAPC2	1.69225	0.0127047
																													SH3BGRL2	1.53123	0.0186426		LRRC16A	-1.69202	0.0195414
																													PLEKHJ1	-1.53081	0.0198146		VPS4A	1.69201	0.0282087
																													TMEM17	1.52978	0.0124979		FTH1P3	1.69105	0.0239007
																													IFI44	-1.52607	0.0319176		PPP2R1A	1.69056	0.0201214
																													ACADVL	-1.52486	0.00277427		KAT2A	1.68981	0.026515
																													KLHDC4	-1.5245	0.00613349		HTRA2	1.68909	0.00903781
																													RUVBL1	-1.52354	0.0184276		AX747516	1.68884	0.00888112
																													TWSG1	1.52318	0.0104775		TREML2	1.6874	0.0438669
																													PMVK	-1.52271	0.00511535		SLFN11	-1.68709	0.000498392
																													LPAR6	1.52242	0.00815938		C11orf82	-1.68573	0.00010014
																													PARD3B	1.5214	0.0325734		KLHDC9	1.6848	0.0294792
																													AHDC1	-1.52102	0.0253783		QSOX1	1.6837	0.030009
																													AZI2	1.51876	0.00690601		STK40	1.68353	0.00650076
																													GINM1	1.51801	0.00514518		MIR600HG	1.68152	0.00878694
																													OSTCP1	1.51762	0.00869804		MYO1G	1.67853	0.015858
																													PRDM8	-1.51682	0.0117844		ZWINT	-1.67804	6.78e-05
																													MBD3	-1.51616	0.00954611		AUP1	1.67592	0.0274795
																													EXOSC2	-1.51558	0.024008		ROMO1	1.67559	0.027604
																													HOMER3	-1.51494	0.0313184		ZNF391	1.67487	0.0145629
																													ARRB2	-1.51375	0.0106666		NLRP1	1.67382	0.0154947
																													DDX11	-1.51358	0.0447497		SLC9A1	1.67346	0.0204702
																													SERAC1	1.51282	0.00784964		IL6R	1.67204	0.00406204
																													DNPH1	-1.51277	0.0216206		RECQL5	1.67199	0.0134571
																													PREX1	-1.51269	0.00670793		ANLN	-1.67105	4.15e-05
																													BANF1	-1.51246	0.0132147		ADORA2A	1.67072	0.0310693
																													BCS1L	-1.51245	0.0099356		MIR570	1.66957	0.0209381
																													UBA5	1.51222	0.0152647		ZNF714	-1.66925	0.00279195
																													MVK	-1.51206	0.00679931		ZNF833P	-1.66714	0.0187809
																													PHOSPHO2.KLHL23	1.51199	0.012717		ZNF526	1.66674	0.0201649
																													KIAA0226	-1.51054	0.00871173		ARHGAP9	1.66669	0.0254971
																													GAS2L1	-1.51049	0.0250065		TOP1MT	1.66669	0.0379465
																													KLHL17	-1.51041	0.0162424		SLC41A1	1.66626	0.00513088
																													HTT	-1.50969	0.00423892		LRRC20	1.66551	0.0498075
																													RBM38	-1.50959	0.0330745		YARS	1.66429	0.00414159
																													FBF1	-1.50877	0.0348397		PTPLA	1.66425	0.0444642
																													CSGALNACT2	1.5084	0.00248609		VAV1	1.66256	0.0165911
																													ARPC1A	-1.50826	0.00685335		HILPDA	-1.66099	0.0187081
																													PPP1R37	-1.50767	0.00467128		ZNF257	-1.66093	0.00437227
																													LOC100506394	1.50744	0.0277342		RPS15A	1.65968	0.00349201
																													TMEM132B	1.50674	0.0360961		CCL3	1.65926	0.0126283
																													ELL2	1.50603	0.00470883		SMPD2	1.65916	0.0462453
																													PSMB3	-1.50436	0.00764616		ZNF486	-1.65843	0.0119803
																													EML2	-1.50397	0.00855604		JAK3	1.65778	0.0104281
																													ARPC1B	-1.50378	0.00804352		SLC7A6OS	1.65702	0.0224656
																													EBNA1BP2	-1.50364	0.0380402		TCF25	1.65563	0.01639
																													NOTCH1	-1.5033	0.0225028		SPC25	-1.65506	0.000473102
																													ODC1	-1.50318	0.0162896		CENPQ	-1.65503	0.000329045
																													TRIM46	-1.50307	0.0221102		CAD	1.65495	0.0441161
																													POLR3A	-1.50061	0.0203152		OTUB1	1.65476	0.0199758
																													PARP10	-1.49977	0.0125282		MTMR14	1.65459	0.00513521
																													DAZAP1	-1.49916	0.0180697		CCL22	1.65455	0.0297886
																													SOX13	-1.49882	0.00864158		KLHL22	1.65411	0.0338177
																													APOA1BP	-1.49839	0.00747249		GRHPR	1.64983	0.00268569
																													HOXB3	-1.49809	0.00850219		ADCK1	1.6495	0.0490826
																													NOC2L	-1.49796	0.0171099		LRRC8C	-1.64772	0.014194
																													CCDC136	-1.49779	0.0167926		FAM214B	1.64528	0.0142091
																													MPP2	-1.49588	0.0358083		RHBDD2	1.64522	0.0227394
																													TLN2	-1.49565	0.0418124		ASNA1	1.64457	0.0387095
																													ASL	-1.495	0.00965528		SEC31B	1.64264	0.00363742
																													GAMT	-1.49491	0.00568109		NUF2	-1.6425	0.00392152
																													PNKP	-1.49319	0.00753665		BIN1	1.64224	0.0419725
																													CRIP2	-1.49313	0.00398248		RPL7A	1.64179	0.017768
																													PAM16	-1.49179	0.0261441		CTH	1.64101	0.0129739
																													SNPH	-1.4895	0.0150683		PCGF1	1.64038	0.0168972
																													SLC25A22	-1.48929	0.0274933		CDK4	1.6396	0.0288345
																													PLEKHH2	1.48925	0.0405256		MED12	1.63934	0.00580412
																													GPATCH4	-1.48895	0.0404149		PBK	-1.63839	0.000234403
																													FDXR	-1.4866	0.0229042		HIATL2	1.63808	0.0310057
																													TBCB	-1.48588	0.00216681		XYLT2	1.63804	0.0377989
																													TRIM28	-1.48407	0.00955672		ZC2HC1A	-1.63692	0.00100541
																													POLRMT	-1.4835	0.00658206		TMED9	1.63625	0.0319942
																													NUP62	-1.48207	0.0317388		MSMP	1.6349	0.0446313
																													ROGDI	-1.48085	0.0193113		EIF3F	1.63459	0.00188145
																													NECAB3	-1.48063	0.0291488		ST7.AS1	1.63434	0.0368955
																													DPP9	-1.47781	0.0245351		TGFB1	1.63407	0.0202808
																													ZNF136	1.477	0.0102974		CHMP1A	1.63397	0.0331905
																													CDC42EP4	-1.47582	0.00310498		GOLM1	1.63229	0.0160551
																													RFX8	-1.47569	0.0197298		FAM171B	1.63211	0.0141256
																													COL7A1	-1.47542	0.0120822		EBP	1.63147	0.0432373
																													PET112	-1.4747	0.00383668		BST2	1.6314	0.00759545
																													SLC17A9	-1.47453	0.02047		PIM3	1.63117	0.0071929
																													TLR6	-1.47357	0.0421458		EDEM2	1.63043	0.0169207
																													HSPBP1	-1.47167	0.00812837		KRI1	1.62976	0.0389545
																													NUAK1	1.47161	0.00936308		COASY	1.6296	0.0321474
																													SPRED3	-1.47141	0.0343183		XRCC2	-1.62893	0.000245139
																													AP1S1	-1.47134	0.0106756		SLC25A23	1.62779	0.00194078
																													ZNF511	-1.47035	0.0220846		LOC100506499	1.6275	0.0398872
																													FZD7	1.46838	0.00388741		ICAM1	1.62596	0.00308242
																													SNAPC1	1.46747	0.00920847		CCP110	-1.62582	0.00268256
																													PGRMC1	1.4674	0.0366583		PDK2	1.62529	0.0467586
																													CHIC2	1.46721	0.00706008		ACBD7	-1.62524	0.0276035
																													DDX54	-1.46577	0.0100685		PSMG3	1.62452	0.0386061
																													LEPR	1.46432	0.00363677		UBA1	1.62195	0.0169176
																													LONP1	-1.46377	0.00995368		LRP10	1.62177	0.0102441
																													SLC37A4	-1.46275	0.0197257		VMAC	1.6216	0.0322524
																													PAGR1	-1.4626	0.00335523		LMNA	1.62087	0.00458786
																													CALM3	-1.46255	0.00412062		LMAN2	1.62074	0.0289392
																													LIG3	-1.46198	0.0146254		PPOX	1.61847	0.0359986
																													PHLDA2	-1.46144	0.0250712		BRI3	1.61732	0.0118084
																													LMBRD1	1.46116	0.0102355		RPL32	1.61729	0.00499582
																													CSTB	-1.46067	0.0285878		ZNF821	1.61688	0.015017
																													FANCE	-1.46021	0.00993019		TLN1	1.61422	0.00765416
																													ATP2A2	1.45981	0.0120595		GNAI2	1.61319	0.0101618
																													TMEM201	-1.4583	0.0365248		TMEM38A	1.61158	0.0212524
																													REXO1	-1.45776	0.0180495		DRAP1	1.61098	0.0188592
																													SLC9A3R2	-1.45748	0.00526751		SH3BP1	1.60996	0.0234063
																													NCS1	-1.45621	0.00887869		S100A6	1.60956	0.0152554
																													EGLN2	-1.45485	0.00926906		CD38	-1.60858	0.00142782
																													CACNB1	-1.45278	0.0224881		HOXB9	1.60844	0.046103
																													C14orf159	-1.45232	0.0115889		GIMAP8	1.60709	0.0153811
																													ATRIP	-1.45145	0.0428256		TMBIM1	1.60547	0.00557767
																													RNF13	1.4507	0.0137148		LIMK1	1.60436	0.0375103
																													FGF1	1.45035	0.0156071		DFNA5	1.60393	4.49e-05
																													YARS	-1.44926	0.034895		STAG3	1.60129	0.0059681
																													CLASRP	-1.44826	0.00750967		BC041466	1.60063	0.0492445
																													NELFB	-1.44792	0.0142339		TBRG4	1.60037	0.026558
																													KIF7	-1.44784	0.0182212		ARHGAP24	1.59861	0.0456055
																													POLM	-1.4468	0.00551279		LOXL3	1.59699	0.00562316
																													IL15	1.44671	0.0198086		KIF1C	1.59591	0.00380826
																													RABL6	-1.44441	0.0118113		RGMB	1.59542	0.00275612
																													NDOR1	-1.44404	0.0321139		SETD1A	1.59518	0.033607
																													FUK	-1.44334	0.0289281		MAST2	1.59392	0.0284322
																													TIMM50	-1.44289	0.0220086		TUBGCP6	1.59382	0.0407713
																													ECHDC3	-1.44095	0.025072		LRRC37A	-1.59379	0.0413618
																													SH3GLB2	-1.43956	0.00520837		MED22	1.59352	0.0329767
																													HDAC10	-1.43942	0.0082731		AK024736	1.5932	0.0364918
																													abParts	-1.43921	0.0186186		WAS	1.59301	0.0439448
																													PDCD11	-1.438	0.0157853		AK057188	-1.59249	0.017819
																													FAM189B	-1.43791	0.00303589		VPS16	1.58979	0.0453925
																													SIVA1	-1.43656	0.0206863		NFKBIE	1.58961	0.00334993
																													NUDT1	-1.43605	0.02863		MRPL49	1.5893	0.0140004
																													HMG20B	-1.43575	0.0027758		ING4	1.58912	0.0215054
																													NHP2	-1.43503	0.0107915		THEMIS2	1.58796	0.00490836
																													CABIN1	-1.43503	0.00251902		CLSPN	-1.58779	0.000116924
																													SMPD4	-1.4346	0.00891338		ABI3	1.58711	0.0416897
																													THOC6	-1.43447	0.00899756		NDST2	1.58682	0.0174852
																													SMARCA4	-1.43336	0.0236015		EDC4	1.5868	0.0299544
																													PUS1	-1.43273	0.0326054		PTP4A3	1.58625	0.00146179
																													CNDP2	-1.43267	0.0186526		AK127190	1.58615	0.0253995
																													CLK2P	-1.43259	0.0174993		TMSB10	1.58579	0.0173218
																													GADD45GIP1	-1.43246	0.00555958		CLN3	1.58568	0.0328472
																													SNHG7	-1.43096	0.0271877		ZNF862	1.58278	0.0196086
																													NEGR1	1.43016	0.00254046		LOC115110	1.58229	0.0326949
																													INF2	-1.42956	0.00432624		BET1L	1.58198	0.018461
																													PPM1G	-1.42924	0.02941		GSTM4	1.58194	0.0391636
																													SIPA1	-1.42909	0.00572444		FARP1	1.58114	0.0178912
																													NPM3	-1.42814	0.0160413		CDC6	-1.57869	9.5e-05
																													INTS1	-1.42783	0.00384428		CPT1B	1.5776	0.0344597
																													MIF	-1.42774	0.0250707		LOC728743	1.57646	0.0149922
																													SLC25A5	-1.42649	0.0271001		BAZ2A	1.57622	0.00693791
																													BAIAP2	-1.42586	0.00766628		WDR45	1.57617	0.0445653
																													UBE2D1	1.42583	0.01381		KCP	1.57615	0.0259326
																													NACC1	-1.42437	0.0172117		RPS18P9	1.57604	0.00841531
																													HAUS4	-1.42434	0.00428994		MAST3	1.57596	0.0161823
																													ACP6	-1.4242	0.0226775		POLR2A	1.57569	0.00548934
																													CBR3	-1.4241	0.0378227		NAP1L2	1.57492	0.00462639
																													GALNT1	1.42399	0.0140139		CBLN3	1.57363	0.00156191
																													ERO1LB	1.42328	0.0175675		STARD3	1.57199	0.0330685
																													IMPDH1	-1.42245	0.0178237		AK097288	-1.57197	0.0225195
																													USP54	-1.42225	0.00803928		AK128652	-1.57127	0.00936322
																													C1QBP	-1.42221	0.0292846		ECH1	1.57092	0.0164588
																													CITED2	1.42133	0.0173153		SMAP2	1.57063	0.00568841
																													NABP2	-1.42127	0.00714125		AAMP	1.57038	0.0283499
																													RNASEH2C	-1.42079	0.0107694		DAGLB	1.56868	0.0360762
																													TOR3A	-1.42067	0.00870168		YIPF3	1.56741	0.0371754
																													MICALL1	-1.42046	0.0126536		URM1	1.56678	0.0109509
																													SH3BGRL	1.42017	0.0135168		NFE2L1	1.56637	0.00135685
																													CLTB	-1.4196	0.0150456		PHKG2	1.56586	0.0225534
																													ESRRA	-1.41957	0.0174729		SLC7A7	1.56316	0.0286936
																													DOPEY2	-1.41824	0.0269978		NEIL3	-1.56289	0.0010398
																													EOGT	1.41632	0.0199373		TBC1D4	1.56276	0.00555792
																													STK38L	1.4163	0.00665024		HPS6	1.56189	0.044509
																													SPATA20	-1.41605	0.00860446		TYK2	1.56115	0.0181807
																													DCXR	-1.41602	0.0112037		C1S	1.56091	0.0328014
																													TBRG4	-1.41591	0.0245466		PLK4	-1.5596	0.000182077
																													CA12	-1.41533	0.0312373		TMEM25	1.55954	0.0319147
																													GNB3	-1.41391	0.0139857		MIEN1	1.55918	0.0286217
																													ARMC6	-1.41376	0.0302101		THAP4	1.55834	0.0420557
																													TYK2	-1.41253	0.00702404		EIF3I	1.55718	0.0157345
																													TTC39C	1.41144	0.0196038		LRRC37A2	-1.55672	0.034993
																													C4orf3	1.41138	0.00374967		GPR155	-1.55602	0.0153745
																													GALNT10	-1.41089	0.022874		SAT2	1.55498	0.0169585
																													TMUB1	-1.41071	0.0065762		ADCK4	1.55496	0.0275331
																													CHSY3	1.41058	0.0485585		RPLP0	1.55451	0.00856783
																													AX747516	-1.40982	0.0125854		NCAPG	-1.55395	0.000138474
																													BCL2L1	-1.40957	0.00447638		HPS1	1.55264	0.0135397
																													NDUFS6	-1.4095	0.0132043		ZNF214	1.55258	0.0203401
																													SYNE2	-1.40855	0.00690467		ADAP2	1.55057	0.0339007
																													PWP2	-1.4083	0.0334402		RRNAD1	1.54993	0.0447898
																													MICAL1	-1.40829	0.0209152		POLG	1.54938	0.0244609
																													DALRD3	-1.40761	0.00973542		FBL	1.54897	0.0305279
																													ZNF703	-1.4076	0.0418158		ITGB8	-1.54886	0.0275881
																													FBXL6	-1.40717	0.0293228		AP5B1	1.54815	0.00313025
																													MALT1	1.40712	0.00592841		HELLS	-1.54767	0.000170029
																													DNAJC25	1.40613	0.005794		DPF2	1.54645	0.0119967
																													MOSPD2	1.40581	0.00320894		ZNF580	1.54513	0.0290456
																													STIP1	-1.40578	0.049748		ARHGEF28	1.5449	0.0452602
																													AARS2	-1.4055	0.0115972		ZNF768	1.54456	0.029811
																													SHKBP1	-1.4054	0.00275526		LGALS17A	1.54455	0.0104164
																													ANXA11	-1.40482	0.0054115		TPRG1	1.54439	0.0442762
																													MSTO1	-1.40472	0.0347001		GBA2	1.54433	0.0239883
																													SOX4	1.40437	0.00826084		CHEK1	-1.54418	4.09e-05
																													SEMA4B	-1.40273	0.0113494		NDC1	-1.54342	0.000111853
																													C21orf91.OT1	1.40208	0.0122332		WDR6	1.54334	0.0116824
																													CRYL1	-1.40193	0.0304522		R3HDM4	1.5432	0.0204817
																													COX8A	-1.40164	0.00631423		AHR	1.54299	0.00288608
																													PPP1CA	-1.40159	0.00687154		IFT140	1.54166	0.0419149
																													CENPB	-1.4014	0.00670026		UAP1L1	1.54084	0.0163682
																													TRABD	-1.4014	0.0102552		TNFAIP8L2	1.53962	0.0311061
																													LOC100506054	-1.40086	0.0453636		SYMPK	1.53632	0.0188207
																													CCDC71L	1.4007	0.0454963		SAP30	-1.53437	0.00119654
																													FLCN	-1.40045	0.00753932		Ig_kappa	1.53334	0.0171748
																													PDAP1	-1.39834	0.0109387		SLC43A1	1.53312	0.0400977
																													TM2D1	1.39809	0.00768642		MOB3A	1.53222	0.0096101
																													COMMD4	-1.39781	0.0127917		PSMD3	1.53207	0.0221507
																													PKN1	-1.39746	0.00229203		AP1M1	1.53114	0.0366015
																													TWF2	-1.39686	0.00550348		ASPH	-1.53112	0.0178915
																													CSTF2	-1.39544	0.0382534		RAD51.AS1	1.52917	0.0341026
																													NT5DC3	-1.39508	0.0096361		ARHGEF1	1.52902	0.0265571
																													ZNF702P	1.39472	0.0123712		PIFO	1.52852	0.0165167
																													ABTB2	1.39425	0.0313977		POPDC2	1.52724	0.0182197
																													SLC35G2	1.39373	0.0131133		SMG5	1.52696	0.0178846
																													SLIT2	-1.39355	0.0430919		SYNGR3	1.52686	0.0280585
																													PSMD4	-1.39321	0.00326042		CCDC138	-1.52331	0.000931829
																													DQ582265	1.39316	0.0401336		GABARAP	1.52297	0.00385318
																													LYN	-1.39104	0.0165584		SND1	1.51941	0.0144548
																													AK022915	1.3906	0.00474986		TP53INP2	1.51784	0.0014227
																													CFL1	-1.39034	0.024882		RNF187	1.51776	0.0113601
																													RCC1	-1.38968	0.0254106		NDNL2	-1.51731	0.0140991
																													RAC2	-1.38965	0.0240385		SZT2	1.51728	0.0401039
																													AL137535	1.38957	0.0160454		MAD2L1	-1.51606	0.00054032
																													ARMCX3	1.38926	0.0165276		ZFYVE27	1.51536	0.018964
																													SEMA4F	-1.38922	0.00775545		CHORDC1	-1.5146	0.00134538
																													OSTC	1.38878	0.00388704		MGAT4B	1.51454	0.0282167
																													PSMD8	-1.38874	0.00623862		MIR1244.2	-1.5142	0.0181536
																													FLYWCH1	-1.38847	0.0122811		RARRES3	1.51279	0.0394495
																													MBNL2	1.3877	0.00659352		CARD11	1.5121	0.0248296
																													SRRT	-1.38719	0.0123542		SLC39A3	1.51182	0.048035
																													HERC2	-1.38589	0.0042979		INSIG2	-1.51078	0.000812795
																													EPN1	-1.38566	0.00428838		NELFB	1.50964	0.0368492
																													MAP3K11	-1.38552	0.00878517		RPL13	1.50932	0.012227
																													CARD10	-1.38526	0.0373647		DCPS	1.50703	0.0497261
																													INPP5E	-1.38478	0.00628903		CLIP3	1.5069	0.0289256
																													SNAPC4	-1.38477	0.0095883		SMC4	-1.50609	0.000773852
																													TRIM25	-1.38262	0.0051256		SPATA18	1.50602	0.0218147
																													CBR3.AS1	-1.3823	0.0286876		DNA2	-1.50498	0.000269833
																													TTLL12	-1.38219	0.0294172		MCM10	-1.50462	0.000106792
																													AGAP2	-1.38182	0.00721852		GAPDH	1.5045	0.0229357
																													AP1B1	-1.38107	0.00789119		MOV10	1.50357	0.0245558
																													DOCK9	-1.38065	0.00685386		SLC41A3	1.50355	0.032625
																													NEURL4	-1.38057	0.00894981		ITPA	1.50252	0.0279649
																													OGFR	-1.38021	0.00632259		MBOAT7	1.50181	0.0220019
																													SNX21	-1.37788	0.0195754		FXR2	1.50146	0.00836183
																													WDR18	-1.37782	0.00951717		HDAC9	-1.50145	0.0186291
																													PSMG3	-1.37755	0.0298198		C17orf96	1.50122	0.0269343
																													HCFC1	-1.37704	0.0174448		AP1B1	1.50002	0.0241906
																													CCDC61	-1.37639	0.0410327		FLVCR2	1.49892	0.00850578
																													PPP1R16A	-1.37537	0.0111062		CTSA	1.49795	0.00700224
																													STXBP5.AS1	-1.3751	0.0218066		MAP2K3	1.49742	0.0300719
																													LIMD1	-1.37506	0.002614		POLDIP3	1.49734	0.0214261
																													GPX7	1.37504	0.0311199		NEURL3	1.49699	0.0359793
																													STUB1	-1.3749	0.00351544		CFL1	1.49694	0.0260288
																													ZFAND5	1.37484	0.0091583		TOM1L2	1.49664	0.0124726
																													FADS2	-1.37479	0.00777409		SESTD1	-1.49659	0.022429
																													TSSC1	-1.37422	0.0134367		NACAP1	1.49648	0.0296748
																													DNTTIP1	-1.37416	0.00636462		SH3BGRL3	1.49565	0.00850821
																													FNDC3B	1.37406	0.00610895		GIPR	1.49347	0.0228471
																													SNX8	-1.37402	0.0373193		TBC1D13	1.4931	0.0231941
																													OSR1	-1.37322	0.0212499		RPL14	1.49084	0.00897226
																													FZR1	-1.37175	0.0168234		UBR4	1.49022	0.00629837
																													PALM2	1.37157	0.028366		SHCBP1	-1.48871	5.4e-05
																													NUDC	-1.37151	0.0268739		RAD51AP1	-1.48809	0.000246491
																													UBR4	-1.37151	0.00339279		STK10	1.48625	0.00263174
																													MMS19	-1.3709	0.00405819		TESK2	1.48584	0.0179256
																													ELOVL1	-1.37038	0.0234194		HDGFRP2	1.48383	0.0458996
																													POLE4	-1.37007	0.0191828		NSUN5P2	1.48272	0.0421973
																													FIBIN	1.36965	0.0111769		ERGIC3	1.48245	0.0302298
																													QDPR	-1.36818	0.00549171		CSNK1D	1.48235	0.00918865
																													SLX4	-1.36785	0.0299043		ZNF85	-1.48136	0.000330096
																													RASA2	1.36661	0.0195903		PRG2	1.47918	0.0117826
																													PCSK7	-1.36624	0.0221505		PRELID1	1.47696	0.0467708
																													PLCD1	-1.3662	0.0308191		RRM2	-1.47361	0.00022178
																													ZFAND2B	-1.36574	0.00677857		CDC42EP4	1.47324	0.00548668
																													FAM196B	-1.36478	0.0182175		SSR2	1.47304	0.0280145
																													ZNF787	-1.3642	0.0225891		PIK3AP1	-1.4726	0.00271806
																													CPSF4	-1.36394	0.00997125		PSD4	1.47189	0.00934472
																													H1F0	-1.36311	0.0256849		STARD13	-1.47161	0.00227238
																													ELAC2	-1.36309	0.0168964		PTPN7	1.47137	0.0167453
																													RHOT2	-1.36258	0.00466277		CTSH	1.47054	0.00162775
																													MRPS26	-1.36257	0.0113266		DHX38	1.46984	0.0315884
																													IDH3B	-1.36246	0.00389719		HMGXB3	1.46977	0.0084295
																													NDUFS8	-1.36139	0.0104689		KIAA0825	-1.46786	0.0292927
																													ATP5G1	-1.36111	0.0210033		C8orf44.SGK3	-1.46666	0.00676314
																													BPHL	-1.36057	0.00974833		SDHAF1	1.46547	0.0482831
																													CIC	-1.36049	0.00450243		ATP6V1F	1.46342	0.0273341
																													CAPG	-1.36025	0.0464396		ABCF3	1.46244	0.0445814
																													C19orf24	-1.35968	0.0304074		GAS7	1.46229	0.0209638
																													TRIQK	1.35944	0.00515804		TTK	-1.46223	0.00122497
																													GPC1	-1.35845	0.00675859		ERAL1	1.4613	0.0437898
																													ERAL1	-1.35827	0.00856819		SNORA48	1.46049	0.020834
																													CEP170B	-1.35718	0.00612638		CTDSP2	1.46033	0.00370351
																													CLPP	-1.35712	0.00793593		DPYSL2	1.46005	0.0141944
																													DOHH	-1.35708	0.0402601		AIFM2	1.45864	0.0422889
																													MKS1	-1.35574	0.00851963		KLF7	1.45826	0.021705
																													C16orf13	-1.35505	0.0131685		CD81	1.45711	0.00376911
																													NME3	-1.35323	0.0357931		E2F8	-1.45562	0.000689448
																													C17orf61.PLSCR3	-1.35251	0.0175116		KDM5C	1.45428	0.0387004
																													PPP1R26	-1.35212	0.00872974		CABIN1	1.45297	0.0465167
																													SAMD1	-1.35144	0.0262173		NDUFAF3	1.4529	0.0308497
																													CNTRL	-1.34987	0.0445962		C1QTNF6	1.45266	0.0131061
																													SIRT7	-1.34904	0.016676		NOP10	1.45178	0.0112916
																													CHD4	-1.34872	0.00492949		CENPI	-1.45152	0.000263196
																													KCTD20	1.34721	0.0144698		RPL10A	1.45078	0.00491242
																													NR2F1.AS1	1.34706	0.0196076		RPS3	1.45055	0.00638175
																													BTBD6	-1.34689	0.0255059		ARHGAP1	1.44877	0.035753
																													SEC14L2	-1.34551	0.0256072		GRIPAP1	1.4478	0.00864617
																													IGF2R	-1.34437	0.00417258		SLC35C2	1.44708	0.0196994
																													NAA10	-1.3442	0.00740518		CCDC97	1.4469	0.0221256
																													CORO6	-1.34393	0.0421464		FBXO5	-1.44632	0.000311248
																													CPNE2	-1.34358	0.0268195		ALDOA	1.44554	0.0350678
																													BRAT1	-1.34286	0.00709703		VPS11	1.44468	0.0109972
																													AK023457	1.34276	0.0483163		CTC1	1.44457	0.00843557
																													ZXDA	1.34275	0.0325919		HLA.L	1.44423	0.0453004
																													PRDM2	1.34242	0.0175198		SEMA4C	1.44358	0.0109898
																													CD320	-1.34204	0.0308663		C14orf182	1.44195	0.0221377
																													ABCB8	-1.34188	0.0109386		EXO1	-1.44106	0.000110981
																													POLR1A	-1.34102	0.0253853		HLA.B	1.4405	0.0280511
																													DBN1	-1.34025	0.0143894		EGLN1	-1.43893	0.000842688
																													CYC1	-1.3402	0.00949671		OS9	1.43867	0.0127635
																													SNF8	-1.33937	0.00987603		PHB2	1.43833	0.0146193
																													NT5C	-1.33902	0.0283854		ZNF76	1.43758	0.0341944
																													AGTR1	1.3389	0.0183561		SGTA	1.43724	0.0453617
																													NTMT1	-1.33806	0.0331745		RFC3	-1.43648	0.000218424
																													ABHD17A	-1.33805	0.0219106		RANBP3	1.43597	0.0321728
																													COX7A1	1.33705	0.0396433		FANCB	-1.43417	0.00160428
																													PRKCD	-1.33574	0.0186701		KMT2D	1.43353	0.00539538
																													ARHGDIA	-1.33552	0.0266429		BCL2L1	1.43337	0.00393771
																													CYP2U1	1.3351	0.0398081		IER2	1.43212	0.0308424
																													CCDC122	1.33478	0.0222905		RELT	1.43167	0.0266444
																													CORO2B	-1.33426	0.0125082		NET1	-1.42985	0.000119752
																													AXL	-1.33379	0.0107177		MOXD1	-1.42954	0.0436002
																													PSME2	-1.33365	0.0190591		NBPF10	1.42948	0.0217662
																													RNF126	-1.33359	0.0330883		HMGCL	1.42925	0.00976728
																													PCNT	-1.33357	0.0129434		PSAP	1.42734	0.0035629
																													RABGAP1	1.33247	0.0492235		CPSF4	1.42712	0.0353861
																													STOML2	-1.33044	0.00517851		DEPDC1	-1.42639	0.00161639
																													CUL9	-1.33037	0.00539617		TNFSF12.TNFSF13	1.42618	0.0251374
																													PPP2R5D	-1.33005	0.00579463		SIGMAR1	1.4246	0.0183591
																													FBXL19	-1.32996	0.00919063		BCAP31	1.42441	0.0305177
																													ZMYM6NB	1.3296	0.0169189		RNASEK.C17orf49	1.42395	0.00627894
																													HMOX2	-1.32884	0.0291249		CDK1	-1.42313	0.000803359
																													ABHD17C	1.32872	0.00746081		FUT11	-1.41987	0.00876428
																													TMEM167A	1.32855	0.0103168		PXDC1	1.41963	0.0469228
																													LAS1L	-1.32737	0.0175634		UBE2MP1	1.41939	0.0471763
																													RHOC	-1.32723	0.0173615		UBB	1.41801	0.0131736
																													C15orf38.AP3S2	-1.32654	0.0389612		CNKSR2	-1.4176	0.0141713
																													SOWAHC	1.32619	0.0357641		GPATCH11	-1.41687	0.000338372
																													PTPRF	-1.32552	0.0034796		DHRS4	1.41628	0.0257629
																													PPP1R15A	-1.32407	0.0338946		STK16	1.41605	0.0400347
																													TPCN2	-1.32344	0.0129964		MRPS16	1.41591	0.046743
																													BC043223	1.32299	0.00799697		LRSAM1	1.41589	0.0242026
																													HSD17B12	1.32244	0.00443527		PCNA	-1.41528	0.00044392
																													TOP1MT	-1.32224	0.0291517		ADHFE1	1.4146	0.0092908
																													BRMS1	-1.32213	0.0177448		ANXA11	1.41241	0.00239214
																													GDF11	-1.32208	0.00870679		LOC728392	1.41221	0.0381646
																													MUTYH	-1.32183	0.0392889		MCTP2	-1.41185	0.00737289
																													CAPN1	-1.32135	0.00927381		GLB1L	1.41125	0.0214841
																													DHX34	-1.32071	0.011113		SLC4A5	1.41115	0.0389894
																													SNAPC2	-1.31966	0.00820317		KLF5	-1.41033	0.0205325
																													THAP2	1.31733	0.0297464		TFE3	1.40869	0.0221145
																													BVES	1.31726	0.0343716		SRC	1.40724	0.0292338
																													OGFOD2	-1.31677	0.0200256		DDX39A	1.40637	0.0458994
																													PPP6R1	-1.31588	0.0166649		CALM3	1.40634	0.0123755
																													ISG15	-1.31558	0.0301775		BLOC1S3	1.40541	0.0395116
																													FAM131A	-1.31513	0.0164313		MAN1B1	1.40517	0.029314
																													HBP1	1.3139	0.0261446		PPP1R9B	1.4048	0.00562683
																													GCN1L1	-1.31383	0.0109223		USP1	-1.40422	0.00098374
																													XRCC1	-1.31349	0.0274789		HCLS1	1.4016	0.0103795
																													SERINC1	1.31231	0.0149716		RMI1	-1.40139	0.000613485
																													RNF213	-1.312	0.00914817		GMNN	-1.4013	0.000801209
																													TBCD	-1.31112	0.0185468		AK127179	1.4011	0.034732
																													RRP1	-1.31089	0.0300978		BC016978	1.40059	0.0339382
																													NPRL2	-1.31068	0.0169275		ID2	1.39957	0.0233735
																													SERPINE2	1.30963	0.0166127		POMGNT1	1.39932	0.0233824
																													VPS16	-1.30957	0.00616334		PVT1	1.39879	0.00324706
																													ZGPAT	-1.3094	0.00798774		RPL37A	1.39842	0.00940145
																													CXXC1	-1.3088	0.0115462		RPP40	-1.39661	0.00846291
																													RPS19BP1	-1.3083	0.0113706		AK097957	-1.39636	0.024027
																													SHB	-1.30705	0.0271868		STS	-1.39627	0.0129548
																													POP7	-1.30648	0.0499648		WARS	1.39608	0.0062754
																													MED16	-1.30633	0.00546362		FTSJ3	1.39529	0.0364326
																													ETHE1	-1.30593	0.00795939		C17orf62	1.39524	0.0362056
																													RPS6KB2	-1.30576	0.0136852		MGRN1	1.39509	0.0225106
																													POLR2I	-1.30534	0.00924925		ZNFX1	1.39507	0.00317152
																													GUK1	-1.30413	0.00467632		SASS6	-1.39364	0.000725608
																													GPR173	-1.30406	0.0309615		SHMT2	1.39263	0.0363257
																													WWP2	-1.30335	0.049015		PLP2	1.39097	0.0446167
																													KIAA1522	-1.30279	0.0467161		EIF3K	1.39066	0.0200769
																													IFT172	-1.30279	0.0175981		ERP29	1.3894	0.0121541
																													CYB5R2	-1.3027	0.00956556		CCDC150	-1.38926	0.00225225
																													CARS	-1.30264	0.0310753		TRGV3	1.38923	0.0214998
																													IL17RC	-1.30218	0.00969377		GLB1	1.38772	0.00400095
																													FAM172A	1.3019	0.00535688		MEF2D	1.38313	0.0132513
																													TMEM65	1.30114	0.012918		ULK3	1.38249	0.0329246
																													ARID4A	1.30059	0.0149067		AP2S1	1.38222	0.0332146
																													CRLF1	1.29991	0.0213028		ARPC4.TTLL3	1.38187	0.00518432
																													EHBP1L1	-1.29953	0.00294076		CRY2	1.38117	0.0237226
																													SWAP70	1.29895	0.0248467		ARL17A	-1.37998	0.0271031
																													PRPF8	-1.29893	0.0124479		CENPT	1.37959	0.0495314
																													DIAPH1	-1.2989	0.0401076		ARFIP2	1.37905	0.0249843
																													SLC35F5	1.29859	0.012612		KIF11	-1.37692	0.00039272
																													LETM1	-1.29791	0.0108033		SPRY1	-1.3769	0.0471933
																													SERF2.C15ORF63	-1.2972	0.0253024		LOC727896	-1.37604	0.00147153
																													RBM10	-1.29706	0.00559136		CA2	1.37584	0.0474288
																													LRCH4	-1.29702	0.0179501		GLMN	-1.37446	0.000718488
																													UBQLN4	-1.29619	0.0309365		FAM72A	-1.3741	0.0191068
																													ORMDL2	-1.29558	0.0373284		ZSWIM4	1.37387	0.0293604
																													PRDM1	1.29538	0.00780963		AK128346	1.37325	0.0418768
																													CHST11	-1.29499	0.00617992		LOC493754	1.37314	0.0359659
																													ZMYND8	-1.29493	0.0215321		ZFP36	1.37237	0.000597413
																													SENP3.EIF4A1	-1.29468	0.0225268		AK094985	1.37237	0.0404623
																													DOCK10	-1.29448	0.0247617		FIS1	1.37067	0.0292385
																													IL13RA1	1.29438	0.0117433		OGDH	1.36926	0.0222679
																													PTMS	-1.29406	0.00516335		DDIT3	1.36696	0.0388517
																													TRMT1	-1.29355	0.0103932		RPL31P11	1.36563	0.0106599
																													CPSF3L	-1.29311	0.00425959		GINS1	-1.36538	0.000292928
																													TMCO6	-1.29274	0.0141261		DTL	-1.36523	0.000136637
																													DAAM1	1.29227	0.0437991		GPN2	1.36521	0.0410601
																													NUBP2	-1.29226	0.0154426		TRAP1	1.36518	0.0353202
																													UBE2MP1	-1.29208	0.0190134		TRAF1	1.36401	0.00375779
																													DDAH1	1.29192	0.00777773		MMS22L	-1.36364	0.000813616
																													SC5D	1.29171	0.00507768		VPS25	1.36302	0.0255943
																													YIPF4	1.2904	0.00347373		HNRNPF	1.36274	0.0280251
																													FAM8A1	1.2894	0.0272089		ANKRD32	-1.36253	0.000422754
																													CD46	1.28914	0.0190523		PTK2B	1.36124	0.00148127
																													TCHP	-1.28889	0.0450378		MND1	-1.35709	0.0162298
																													PTGES3L.AARSD1	-1.28827	0.00886272		LINC00174	1.3562	0.0273796
																													FDPS	-1.28745	0.00301996		AKR1A1	1.35577	0.0238406
																													ZNF181	1.28735	0.0191959		FANCM	-1.35503	0.000792886
																													KIFC3	-1.28725	0.031342		LSM4	1.35499	0.0303063
																													MSC	1.28717	0.0375336		DPH1	1.35446	0.0354817
																													STK10	-1.28714	0.0204477		GBE1	-1.35418	0.00755735
																													ARRDC1	-1.28514	0.0376041		RPL13A	1.35401	0.00334994
																													GATAD2A	-1.28458	0.0163775		GCSH	-1.35223	0.0255985
																													MSRA	-1.28444	0.0137646		ATG9A	1.35168	0.0416292
																													CLDND1	1.28431	0.00389822		TTC30A	-1.35094	0.0107285
																													MARS	-1.28404	0.039704		CARD6	-1.35088	0.0365612
																													HAX1	-1.28372	0.00638639		WBP2	1.3505	0.0134229
																													TRRAP	-1.28326	0.00460637		KCNAB2	1.34923	0.0390057
																													ORMDL1	1.28253	0.00423891		ELL3	1.34876	0.00290823
																													AAAS	-1.28242	0.0140933		GSDMB	1.34823	0.00441765
																													KLF16	-1.28131	0.0247809		P4HB	1.34791	0.0343478
																													KMT2D	-1.281	0.00718076		DTX3	1.34653	0.0316021
																													SHPK	-1.28052	0.0183588		BDNF.AS	1.34515	0.0223198
																													C10orf32	1.2803	0.0385072		TNFRSF14	1.34178	0.00965401
																													SDCCAG3	-1.28001	0.0347003		LARGE	1.3408	0.0127849
																													RPUSD3	-1.28001	0.0119261		AK055981	1.33962	0.0445546
																													MRPL23	-1.27912	0.00551126		MRPL10	1.33917	0.0201544
																													METTL17	-1.27891	0.0152223		CASC5	-1.3388	0.00313276
																													MAP7D1	-1.27854	0.0107449		FAM210A	-1.33865	0.003952
																													USF1	-1.27825	0.00767352		SNORD79	-1.3368	0.00560763
																													LATS2	1.27775	0.0047816		RAD54L2	1.33596	0.0427883
																													AK055370	1.27755	0.0245376		IMPDH2	1.33547	0.0250661
																													ILK	-1.27718	0.0114645		CLK3	1.33371	0.013903
																													NLE1	-1.27678	0.0096905		BRCA1	-1.33314	0.000236688
																													CRABP2	-1.27594	0.0214945		CNTNAP1	1.33286	0.0345376
																													RNF144B	1.27528	0.0226939		P4HA1	-1.33281	0.00184947
																													RNF11	1.27528	0.00827952		SNRNP70	1.33273	0.0224252
																													RAD1	1.2748	0.0261428		MIS18A	-1.33138	0.00175012
																													S100A3	-1.27435	0.0441081		PAQR7	1.33119	0.0177695
																													C9orf16	-1.27311	0.0440493		PRPF6	1.32953	0.0320351
																													STX10	-1.27297	0.00680784		SARM1	1.32882	0.0134861
																													TRAF2	-1.27295	0.0499403		ZBTB7B	1.32871	0.0228775
																													TSPO	-1.27291	0.00690181		IFFO2	1.32806	0.0107004
																													RBM42	-1.27124	0.00794739		BMP6	1.32581	0.0472593
																													SFXN3	-1.27097	0.00420384		CEACAM1	-1.32572	0.0380114
																													SNTA1	-1.27011	0.0472841		UQCRHL	1.32568	0.00482011
																													ZNF74	-1.26948	0.0441232		ATXN2L	1.32247	0.0159388
																													SCAND1	-1.26916	0.0156418		AAR2	1.32245	0.0300146
																													HK1	-1.26883	0.00794132		DAK	1.32196	0.040761
																													AP4B1	-1.26769	0.0169449		DDX56	1.32149	0.0370272
																													NDUFAF3	-1.26748	0.00887738		ZNF726	-1.32088	0.0398159
																													POLDIP2	-1.26678	0.00812639		AKNA	1.32081	0.0186101
																													SH3BP5L	-1.26672	0.0384942		ARMCX6	1.32079	0.0455555
																													RPS14P3	-1.2665	0.0148761		FAM3C	-1.32002	0.0230453
																													THBD	-1.26644	0.0464104		NAGK	1.31968	0.00653236
																													NR2F6	-1.26579	0.00860434		RPSAP58	1.3189	0.0220922
																													PSMC5	-1.2655	0.0181956		ZWILCH	-1.31889	0.000246311
																													TSC22D4	-1.26392	0.00744959		CTSK	1.31822	0.0268219
																													FBXW5	-1.26386	0.00580426		LRP8	1.31684	0.0274521
																													MRPL38	-1.26286	0.00896173		PIGT	1.31677	0.048842
																													DCTN3	-1.26227	0.00477071		DDB2	1.31628	0.00871034
																													HECA	1.26221	0.0374905		SMC2	-1.31388	0.000310459
																													TXNRD2	-1.26218	0.0118249		KIAA1715	-1.31372	0.00429347
																													DNAJC17	-1.26179	0.023642		CDCA2	-1.31273	0.000686645
																													ZBTB1	1.26153	0.00352436		HMMR	-1.31271	0.00168131
																													NEU3	-1.26122	0.0378853		TNS3	-1.31135	0.0451705
																													RAB18	1.26018	0.0126849		POLR3G	-1.31013	0.00271916
																													DYNLL1.AS1	-1.26016	0.0232724		DDB1	1.30982	0.022302
																													KATNB1	-1.25951	0.0142267		GPR55	1.30947	0.00639185
																													ROBO3	-1.25926	0.0356248		BSDC1	1.30935	0.0087428
																													TRIOBP	-1.2589	0.00441023		HMGA1	1.30768	0.0345239
																													E4F1	-1.25875	0.0135397		GPX1	1.30734	0.0385558
																													RPS2	-1.25842	0.0111456		HUWE1	1.3071	0.00933796
																													TMEM220	1.25808	0.0287637		ACTR1B	1.30641	0.0293089
																													ACAT2	-1.25782	0.0320008		ESYT1	1.30597	0.0227567
																													ZNF720	1.25747	0.0144245		ATF3	1.30528	0.00280794
																													LOX	1.25681	0.0135165		METTL1	1.30475	0.0431889
																													AGBL5	-1.25676	0.00859759		CCL5	1.30348	0.0193382
																													TBL3	-1.25628	0.0153372		MTBP	-1.30313	0.00174834
																													ETFB	-1.2561	0.00491141		SGOL1	-1.30291	0.00380275
																													ZNF672	-1.25607	0.0189247		AGXT2L2	1.30275	0.0131531
																													PI4KA	-1.25582	0.00581733		CUL9	1.30208	0.0376365
																													MIIP	-1.25525	0.0441073		TMEM42	1.30208	0.0492123
																													GOT1	-1.25482	0.010921		FAM63B	-1.30116	0.0328842
																													SNRNP200	-1.25458	0.00844341		DCK	-1.30101	0.00180798
																													PHF10	1.25451	0.00537719		VAMP8	1.30093	0.0333565
																													DANCR	-1.25392	0.0320213		CCDC15	-1.30057	0.00270695
																													TVP23B	1.25356	0.00847869		SLC39A1	1.30013	0.0124064
																													ARRB1	-1.25315	0.0260537		OIP5	-1.29923	0.0020707
																													HDDC3	-1.25311	0.0126207		SNORD28	-1.29908	0.0209973
																													SIGMAR1	-1.25293	0.0308809		NDUFB8	1.29874	0.0329946
																													CFH	1.25288	0.0219442		TRIM56	1.29834	0.0387892
																													PRPF19	-1.2528	0.0186375		CEP57L1	-1.29758	0.00116343
																													C9orf89	-1.2526	0.0121243		C20orf112	1.29742	0.0150014
																													PTCD1	-1.25253	0.0284957		ARHGAP18	-1.29689	0.000577349
																													ODF2	-1.25078	0.0209225		STRIP1	1.29613	0.0265163
																													PARVB	-1.25065	0.026358		HEXA	1.29597	0.0048418
																													ZNRF2	1.25009	0.0148206		BAG2	-1.29544	0.000369794
																													EHBP1	1.24969	0.03045		SERPINB1	1.29479	0.0174962
																													C19orf43	-1.2489	0.00456364		CNP	1.2934	0.0366991
																													ACTN4	-1.2485	0.0188655		RNF167	1.29193	0.0281701
																													SART1	-1.24846	0.0126581		NOP14.AS1	1.29187	0.00544929
																													RNF181	-1.24789	0.00640147		NEXN	1.29101	0.010495
																													FRS2	1.24773	0.00673634		AK094188	1.2908	0.0122993
																													GALK1	-1.24733	0.01122		FBXO41	1.29056	0.0436574
																													IFFO1	-1.24628	0.0229527		SLC5A3	-1.28891	0.0418051
																													ADH5	1.24621	0.0193949		SLC44A1	-1.28834	0.0021413
																													SPEF2	1.24578	0.0299085		SUGP1	1.28834	0.0269852
																													MYO9B	-1.24553	0.0142986		ERI1	-1.28539	0.000625204
																													ACTR5	-1.24551	0.0466542		P2RX7	1.28503	0.0157592
																													MLST8	-1.24408	0.00958568		FAM212B	1.28491	0.00830475
																													FAM110B	1.24371	0.0139777		MSH2	-1.28473	0.000154544
																													SLC3A2	-1.24361	0.0470652		CSTB	1.28442	0.0139949
																													PLEKHA1	1.24354	0.00552159		MCM4	-1.28431	0.000186643
																													MARCKS	1.24351	0.0189766		ZC3H12A	1.28383	0.0370601
																													TOMM40L	-1.24349	0.0280838		JUNB	1.28332	0.0224813
																													DOCK2	-1.24324	0.0434057		H6PD	1.28332	0.00700778
																													LARP6	-1.24314	0.0247299		CD99L2	1.28317	0.0309401
																													PRMT1	-1.24274	0.00783072		C1GALT1	-1.28317	0.00110792
																													TCF3	-1.24244	0.00773773		OXLD1	1.28313	0.0485099
																													TANK	1.24195	0.00556783		SNX11	1.28308	0.00245758
																													RPSA	-1.24191	0.0105559		VPS33B	1.28291	0.0183782
																													NOP10	-1.24155	0.0220826		DPP3	1.2827	0.0419678
																													DOT1L	-1.24096	0.0250742		CDK9	1.28135	0.0170642
																													ATPAF2	-1.24061	0.0167559		PSMD4	1.28127	0.0373776
																													MAD2L2	-1.24051	0.0153634		TRAF4	1.28125	0.0184579
																													PSMB6	-1.24041	0.00533694		TSPAN17	1.28097	0.0354396
																													TRADD	-1.24025	0.0319652		DAPK1	1.28096	0.0367064
																													SOX12	-1.23974	0.0114887		KIF20B	-1.28069	0.00213436
																													POLR2L	-1.23928	0.00842961		SNX16	-1.28058	0.00536257
																													DUS1L	-1.23927	0.0104932		CD40	1.27928	0.00479917
																													APEH	-1.2391	0.00889789		RALY	1.27889	0.0230355
																													ACTR1B	-1.23907	0.00726683		GLDC	1.27882	0.00678794
																													AF079515	1.23856	0.00774026		DCTN1	1.27729	0.0365177
																													TUFM	-1.23814	0.00437183		C19orf43	1.27409	0.0244535
																													C19orf55	-1.23791	0.0359688		MED24	1.27406	0.0277045
																													IFI27L1	-1.23788	0.0197969		TOMM7	1.27388	0.00535984
																													LYSMD3	1.23785	0.00453499		VCP	1.2735	0.0140556
																													GSS	-1.23784	0.00669048		C1orf112	-1.27347	0.000369159
																													TAF1C	-1.23754	0.0188004		ALOX5	1.27324	0.020209
																													PSMD3	-1.23752	0.0217932		SPCS2	-1.27171	0.00379194
																													SMARCB1	-1.23728	0.00437662		GTPBP8	-1.27054	0.00339081
																													BCAT2	-1.23674	0.0282871		GBP3	-1.2705	0.00649616
																													TRAPPC2L	-1.23603	0.0157211		BRCA2	-1.26937	0.00199424
																													DHRS4	-1.2353	0.0141501		NUDCD3	1.26899	0.0106927
																													PARP1	-1.23504	0.0362216		YPEL3	1.26698	0.0430457
																													EIF3I	-1.23485	0.0105306		PES1	1.26664	0.0472181
																													MRPS12	-1.23469	0.0272977		EIF2D	1.26614	0.00947358
																													CROCC	-1.23449	0.0262911		FIGNL1	-1.26566	0.000615409
																													TMEM120A	-1.23359	0.0186002		PLAGL2	1.26544	0.00773183
																													TMEM123	1.23321	0.0108524		TRIP13	-1.2644	0.00306923
																													CCDC124	-1.2332	0.0142122		LINC00926	1.26438	0.0187505
																													MRPL37	-1.233	0.00860226		DLGAP4	1.26432	0.0156189
																													RAI14	1.23284	0.0282926		TEX30	-1.264	0.00277521
																													CKAP5	-1.23272	0.045642		DDX23	1.26385	0.0390912
																													CCT3	-1.23251	0.0340363		ABR	1.26375	0.013079
																													NOL6	-1.23136	0.0385402		CNPPD1	1.26365	0.0174671
																													RAD51D	-1.23114	0.0335478		SASH3	1.26334	0.00389674
																													JHDM1D	1.23105	0.0417814		GPI	1.26308	0.0436013
																													CFLAR	1.23013	0.0166367		MYO9B	1.26265	0.0250155
																													QTRT1	-1.23013	0.0114009		IFITM1	1.26243	0.0212089
																													HGS	-1.22973	0.00998115		ACTR1A	1.26213	0.0215227
																													DDX23	-1.22932	0.0199182		ARL4A	-1.26163	0.00950461
																													ILF3	-1.22858	0.0313893		CEP55	-1.26143	0.000639511
																													EHD1	-1.22809	0.0138687		PIGW	-1.26061	0.00096423
																													CASD1	1.22759	0.0108241		SNORD81	-1.26053	0.0140667
																													AK056623	1.22756	0.0331997		SUN2	1.25937	0.0474328
																													FTSJ3	-1.22712	0.0180999		CTIF	1.25928	0.0329066
																													RNF170	1.22708	0.0227878		CACYBP	-1.25868	0.000689601
																													CCM2	-1.2266	0.0292318		LOC100129550	1.25773	0.0333124
																													BABAM1	-1.22641	0.0104099		SNORD77	-1.25759	0.0284453
																													MRGPRF	-1.22555	0.0248391		BRI3BP	-1.25656	0.0107481
																													CCT7	-1.22512	0.0278103		PRCC	1.25613	0.0293593
																													PTBP1	-1.22489	0.0359996		PRKCD	1.25544	0.0329935
																													DNAJB14	1.22451	0.00550201		SMURF1	1.25496	0.0287773
																													FIBP	-1.22427	0.00610421		KIF15	-1.25486	0.000425566
																													TOMM5	-1.22411	0.0479981		YY2	-1.25476	0.0432652
																													IMP4	-1.22368	0.0324758		TMEM214	1.25446	0.04764
																													PTPN18	-1.2233	0.0138		SMARCD2	1.25413	0.0288658
																													SLC25A1	-1.22298	0.0120493		ABCB1	-1.2541	0.00812316
																													NUBP1	-1.22184	0.0222991		ARHGAP11B	-1.25306	0.00463281
																													ZDHHC16	-1.22164	0.0259656		NCAPG2	-1.25296	0.000228485
																													EIF4G1	-1.22155	0.0328923		M6PR	1.25282	0.00491624
																													FOXRED1	-1.22123	0.0227329		PRRG4	-1.25222	0.00472929
																													PAM	1.22108	0.0345645		MYL6	1.25118	0.029901
																													UQCRC1	-1.22078	0.00765097		NDC80	-1.24913	0.00130325
																													ZFYVE26	-1.22044	0.00938466		CAPN3	1.24907	0.0384719
																													DRAM1	1.22011	0.0086786		PKIA	-1.24891	0.0022932
																													NDUFS3	-1.22008	0.00672242		RNF113A	1.24821	0.0321116
																													RCCD1	-1.21978	0.0102153		SUPT6H	1.2482	0.0140371
																													ITPA	-1.21908	0.012093		LYRM7	-1.24781	0.00230271
																													IFRD1	1.21871	0.0136468		IP6K1	1.247	0.0390787
																													ERLEC1	1.21856	0.00637347		GPKOW	1.24657	0.0458515
																													NFE2L3	-1.21829	0.0358636		GGH	-1.24637	0.000710257
																													DNM2	-1.21793	0.00495616		WHAMMP1	-1.24572	0.0329965
																													ABHD12	-1.21774	0.0163378		ASPM	-1.24566	0.0030429
																													SLC4A2	-1.21575	0.00852702		WBSCR16	1.24554	0.0484067
																													STK40	-1.21563	0.0122772		DUT	-1.24553	0.0013557
																													PTGES2	-1.2146	0.0243895		RNASEH2B	-1.24213	0.00121809
																													S100A6	-1.21456	0.0249316		FGGY	1.24202	0.0272406
																													ACIN1	-1.21432	0.00658339		ARHGAP11A	-1.23883	0.00120986
																													ANKRD52	-1.21422	0.0195571		PACS1	1.23866	0.00519243
																													STK25	-1.21405	0.00693091		LRRC49	1.2386	0.0255647
																													TAF10	-1.21397	0.0108124		JAG1	-1.23847	0.0446821
																													GOPC	1.21362	0.00663459		ARHGEF11	1.23774	0.0466479
																													PLAT	-1.2133	0.0233543		FKBP7	-1.23729	0.00648725
																													HSD17B11	1.21298	0.0104516		APEX2	1.23495	0.0331413
																													SOCS5	1.21275	0.0246914		LINC00910	1.23454	0.0382397
																													SMYD5	-1.21241	0.01078		CCDC121	-1.23451	0.0252404
																													STK11IP	-1.21138	0.0166067		NOMO2	1.23427	0.0292313
																													GLTPD1	-1.21129	0.0170966		RP2	-1.23383	0.0205121
																													MMP17	-1.21114	0.0428931		RAB40B	-1.23326	0.031016
																													TSTA3	-1.21089	0.0141931		IL11RA	1.23253	0.0191522
																													VAV2	-1.21083	0.0102648		CENPP	-1.23223	0.00419751
																													TAF13	1.21077	0.0193621		CXorf40B	1.23068	0.0286804
																													ADSL	-1.21035	0.0152934		GANAB	1.23054	0.027201
																													NDUFB8	-1.2102	0.012283		PRIM1	-1.22963	0.00255808
																													AACS	-1.21017	0.0107607		PIK3C2B	1.22943	0.00884384
																													SLC25A39	-1.21014	0.0139687		PLEKHF2	-1.2292	0.01807
																													AGFG2	-1.20837	0.028184		NDUFS2	1.22857	0.0132527
																													RIC8A	-1.20834	0.00527173		NPR2	1.22781	0.0398937
																													ZBTB6	1.20725	0.0154632		CIITA	1.22677	0.0345487
																													PACSIN3	-1.20575	0.00779466		SCAMP2	1.22607	0.0359448
																													ZNF791	1.20574	0.00965041		TRAFD1	1.22517	0.00206527
																													GNAI1	1.20546	0.015516		POLQ	-1.22509	0.00186953
																													PFDN2	-1.20536	0.0485949		WDHD1	-1.22466	0.000740244
																													MFSD12	-1.20528	0.0359064		DHDDS	1.22463	0.0309835
																													POR	-1.20492	0.0097724		CENPE	-1.22281	0.00370286
																													ACY1	-1.20486	0.0154116		LPGAT1	-1.22271	0.00662143
																													TRHDE	-1.20453	0.0217646		WDR59	1.22194	0.00453885
																													TSPAN17	-1.20428	0.0114283		DNAJC14	1.22175	0.0192209
																													ADPRHL2	-1.20414	0.0272168		KCTD2	1.22094	0.0304313
																													DKFZp434J194	-1.20392	0.0156959		ASUN	-1.21795	0.000280962
																													C17orf89	-1.20306	0.024863		ARMCX4	1.21633	0.0348279
																													DDB2	-1.203	0.0103113		ERAP2	-1.21577	0.0343853
																													TMEM256	-1.20297	0.0243509		ARG2	-1.21563	0.0358973
																													GPSM1	-1.20294	0.0163084		RBL1	-1.2156	0.00154694
																													FAM120AOS	-1.20275	0.0172595		NBPF9	1.21548	0.00873174
																													LCA5	1.20219	0.0464942		C9orf40	-1.2152	0.00171617
																													EIF2AK3	1.20191	0.0202527		HM13	1.21461	0.0361325
																													CAPN10	-1.20147	0.0238108		JMY	1.21438	0.0080069
																													ICT1	-1.20126	0.0253253		IDH3B	1.21414	0.0294318
																													MTMR14	-1.20082	0.00947765		FDPS	1.21402	0.00911049
																													ANXA2	-1.20074	0.0269807		IDH2	1.21366	0.0425031
																													NAT10	-1.20048	0.0173814		IVD	1.21224	0.0196824
																													PSMC4	-1.20046	0.0200238		CYCS	-1.21158	0.00250414
																													CCDC57	-1.20042	0.0346867		SLC35D2	1.21148	0.00742813
																													RAD54L2	-1.20032	0.0146056		EAF2	-1.21087	0.00951807
																													PHKA1	-1.19984	0.0282616		CEP128	-1.21037	0.00588932
																													TLR9	-1.19946	0.0111189		ATXN7L3	1.21011	0.0241257
																													PON2	1.19904	0.00756346		MAPKAPK2	1.20935	0.0198508
																													TBC1D10B	-1.19899	0.0100783		PNKD	1.2092	0.0316393
																													ARHGEF10L	-1.19882	0.0336062		ATP8B2	1.20826	0.0199432
																													ZBTB10	1.19856	0.0273834		NBPF15	1.20593	0.00849599
																													HMGXB3	-1.19819	0.00893658		PRKD3	-1.2057	0.0120287
																													PKD1	-1.19794	0.0197944		EIF3D	1.20518	0.00684696
																													KIAA1967	-1.1975	0.0162179		CCDC92	1.20459	0.0228691
																													AK123181	-1.19716	0.0182242		MGST3	1.20429	0.0116488
																													NPAS2	1.19634	0.0243004		SERGEF	1.20409	0.0352889
																													SEC16B	-1.19628	0.01884		CRYL1	1.20404	0.0249486
																													ARL5B	1.19607	0.0101456		DLGAP5	-1.20314	0.00585332
																													HARS	-1.19605	0.015155		CNDP2	1.20312	0.0054694
																													FAH	-1.19594	0.00838341		SPIN4	-1.2031	0.00230622
																													TSR3	-1.19584	0.0111371		STIM1	1.20113	0.0151615
																													SBF1	-1.19581	0.00464136		SKP2	-1.20004	0.00109021
																													OSGEP	-1.19407	0.0220454		TMPO	-1.19907	0.00198361
																													TACC2	-1.19399	0.0147783		STAT5B	1.19758	0.00670601
																													TMEM106B	1.19339	0.00720987		RAD54B	-1.19734	0.00312128
																													MRPS16	-1.19332	0.0289926		MLLT6	1.19658	0.00439513
																													MTMR11	-1.19303	0.0459659		CDC45	-1.19605	0.00239675
																													TIPARP	1.19295	0.0145174		UBXN1	1.19565	0.0185631
																													FLII	-1.19268	0.0110354		IRF5	1.19558	0.0496129
																													MSN	-1.19255	0.0385169		AMBRA1	1.19533	0.03371
																													LSM7	-1.19233	0.0161852		LRRC58	-1.19524	0.0037392
																													BMPER	1.19193	0.0151489		OSER1.AS1	1.19521	0.0294178
																													TACO1	-1.19172	0.0140054		ATAD2	-1.19443	0.000553325
																													NDUFB7	-1.19154	0.006878		DLEU2	-1.19312	0.00777642
																													APLF	1.19147	0.0196157		LRRC4C	1.19216	0.0272159
																													BAALC	-1.1912	0.0404949		SIRPA	1.19117	0.0191894
																													IGF2BP1	-1.19091	0.0214829		CD63	1.18973	0.0105894
																													U2AF2	-1.19063	0.0109559		NMT1	1.18934	0.013109
																													MOV10	-1.18985	0.0130173		MACC1	-1.1882	0.00799528
																													ZNF335	-1.18962	0.0110121		MAP1LC3B2	1.18798	0.0188198
																													HSD17B10	-1.18948	0.0147568		SQSTM1	1.18665	0.00413715
																													AKR7A2	-1.18936	0.0179979		BCL7A	1.18662	0.00848357
																													ANXA2P2	-1.18875	0.0366945		TNFRSF1B	1.18547	0.0464457
																													LPCAT4	-1.18806	0.0123154		CTSZ	1.18492	0.00842157
																													PLXNA3	-1.18792	0.0060216		CCDC18	-1.18486	0.00268668
																													PITPNM2	-1.18725	0.0209433		IRF1	1.18465	0.0374937
																													AL833455	1.18712	0.00532638		DCTN2	1.18296	0.0203482
																													LSS	-1.18691	0.0188208		WDFY4	1.18223	0.00306282
																													ZNF496	-1.1869	0.0322257		DCTN3	1.18167	0.0306764
																													ZNF441	1.18549	0.0230217		SARS	1.18138	0.00802755
																													ANKRD54	-1.18537	0.0228797		PIM2	1.18136	0.020462
																													UBE2B	1.18487	0.00812372		ATF5	1.18098	0.0199379
																													GAK	-1.1845	0.0199048		PLEKHO2	1.18045	0.00849659
																													ALAS1	-1.18426	0.0210524		SPR	1.17797	0.0422937
																													CARM1	-1.18418	0.0105264		GSTK1	1.17699	0.0263086
																													HDGFRP2	-1.18376	0.00612505		ARID5B	1.17637	0.00690139
																													CS	-1.18338	0.0234824		EXOC6	-1.17604	0.00649292
																													MBOAT7	-1.18319	0.0294271		FAM118A	1.17595	0.0178131
																													SLC35A3	1.18257	0.0167985		CDC7	-1.17576	0.00180678
																													NTHL1	-1.18254	0.039481		CREG1	-1.17489	0.00133137
																													RALY	-1.18214	0.0141467		TMEM185A	1.17332	0.0199921
																													PRPF31	-1.18179	0.0104418		DTNBP1	1.17323	0.0150325
																													YAF2	1.18159	0.0156128		STK17B	-1.17287	0.00128475
																													ACACA	-1.181	0.00982439		XXYLT1.AS2	1.17235	0.0321047
																													TMED5	1.18097	0.0316335		ELF4	1.17144	0.0101774
																													COQ10B	1.18026	0.0272239		ELP5	1.1713	0.0361102
																													NR1D1	-1.17962	0.0284273		DGKI	1.17068	0.0488248
																													IL6ST	1.17952	0.0342239		FBN1	1.1702	0.00331354
																													PHRF1	-1.17881	0.0259945		MRPS21	1.16971	0.0196566
																													TRIM21	-1.17784	0.0127076		ARHGEF2	1.16959	0.00493662
																													FRMD4A	-1.17782	0.029534		IPMK	-1.1688	0.00780592
																													GPHN	-1.17726	0.0225017		ATXN1	-1.1662	0.00664895
																													NME2	-1.17714	0.0257898		EDC3	1.16615	0.0256788
																													FMNL3	-1.17669	0.018623		abParts	1.16562	0.0414322
																													DHPS	-1.17617	0.0121015		PRPF8	1.16429	0.0202792
																													SLC2A10	1.17573	0.0231642		KBTBD7	-1.16318	0.0115439
																													ATP6AP2	1.17568	0.0104948		TRAPPC9	1.16285	0.0264825
																													TNRC6C	-1.17534	0.0240028		FMNL2	-1.16273	0.00649279
																													R3HCC1	-1.17503	0.0133467		YKT6	1.16265	0.0221469
																													ABHD13	1.17466	0.0105023		C18orf54	-1.16222	0.00575042
																													PCGF1	-1.17462	0.0225584		ARHGAP31	1.16201	0.0015544
																													SIRT6	-1.17341	0.0277262		ATAD5	-1.16054	0.0118157
																													DGKQ	-1.17294	0.017535		LOC155060	1.15849	0.0440297
																													APRT	-1.17222	0.0136167		RPL19	1.15842	0.00797776
																													PPIA	-1.17222	0.0193016		FTH1	1.15778	0.0049029
																													CDK10	-1.17187	0.0111541		ENOSF1	-1.15721	0.00048464
																													PLK3	-1.17187	0.019008		RAPGEF1	1.15652	0.00658735
																													FAM171B	1.17174	0.0100559		KIF18A	-1.15651	0.00110906
																													NIN	-1.17169	0.0374611		RPS21	1.15644	0.0163172
																													PIDD	-1.17149	0.0201395		SRCAP	1.15629	0.0459709
																													PRPF40B	-1.17069	0.0400981		NADSYN1	1.15576	0.00545048
																													UROD	-1.17012	0.00796406		CCDC34	-1.15522	0.00125731
																													MRPL4	-1.16979	0.0121877		TIPIN	-1.15512	0.00204814
																													NAMPT	1.16954	0.0197414		ZNF681	-1.15504	0.00354596
																													LARS2	-1.1693	0.0177246		EHBP1L1	1.15482	0.0152405
																													COX15	-1.1689	0.0152586		MTFR2	-1.15453	0.00330399
																													CTU2	-1.16775	0.034285		DMC1	-1.15278	0.0476174
																													TRIP6	-1.16761	0.00573738		VAMP2	1.15265	0.00472886
																													GALC	1.167	0.0135082		CENPK	-1.15238	0.00651608
																													GTF3C1	-1.16652	0.00462897		CEP72	-1.15223	0.0203642
																													ERC1	-1.16581	0.00800444		TIMM21	-1.1521	0.00113767
																													TIMM13	-1.16552	0.042529		SKA1	-1.15158	0.00104006
																													SLC39A6	1.16528	0.0156225		UBL7	1.15136	0.0314328
																													SPSB1	-1.16513	0.0126378		TBC1D22A	1.15039	0.0336598
																													DNPEP	-1.16497	0.00934974		PARPBP	-1.15023	0.0014511
																													CRYBB2P1	-1.1643	0.0433942		PFDN5	1.15013	0.00798977
																													EDC4	-1.16415	0.00869322		NT5C3B	1.14911	0.00655144
																													MORF4L1	1.16406	0.00735859		NEK2	-1.14738	0.00409231
																													ATP5G2	-1.16396	0.0159596		HAUS6	-1.14727	0.00148432
																													AP1M1	-1.16384	0.0144708		EFCAB11	-1.14703	0.00485018
																													BX648270	1.16373	0.0318317		SGCB	1.14662	0.00446954
																													CYSTM1	-1.16353	0.0136855		STIL	-1.1446	0.000557504
																													ZNF564	1.16343	0.0215093		LAMTOR1	1.14448	0.0202557
																													ZNF12	1.16325	0.00552862		SETD9	-1.14421	0.0259025
																													XYLT1	-1.1623	0.00530189		ZNF519	-1.14378	0.00537436
																													TCTA	-1.16215	0.0144522		CASP8AP2	-1.14339	0.00683697
																													STX4	-1.16202	0.00860665		RILPL2	1.14271	0.0134475
																													SYMPK	-1.16177	0.00608711		SDHA	1.1412	0.0413037
																													TRMT61A	-1.16119	0.0353053		FTSJD2	1.14048	0.0165285
																													PGAP2	-1.16117	0.0140559		SCAMP3	1.14005	0.0406966
																													CDR2L	-1.16087	0.0446128		NMT2	-1.14002	0.0179732
																													SAP130	-1.16084	0.0335964		PAPLN	1.13977	0.0283344
																													ZNF276	-1.15927	0.01569		CSF1	1.13962	0.0499564
																													CLK2	-1.15888	0.0151382		TMX1	-1.13947	0.00408785
																													MTX1	-1.15833	0.0222954		RFC5	-1.13782	0.000321654
																													MFSD10	-1.15827	0.0085038		EPS15L1	1.13772	0.0195427
																													RUNX1	1.15757	0.0287748		ARF5	1.13694	0.0236475
																													PSMD9	-1.1572	0.018819		VRK3	1.13658	0.0378356
																													ASAH1	1.1568	0.0181564		unknown	-1.13512	0.0246524
																													NSUN5P2	-1.15678	0.0297592		ENTPD7	-1.13483	0.00718006
																													ZDBF2	1.15674	0.033953		NFATC1	1.13409	0.0184589
																													HIPK3	1.15652	0.0128325		PARP6	1.13324	0.00969651
																													ADD3	1.15625	0.0479015		EEF1E1	-1.1329	0.000769758
																													MNF1	-1.15611	0.0326433		ERO1L	-1.13069	0.00752867
																													MRPS25	-1.15437	0.0444027		ZNF180	-1.13048	0.001863
																													C18orf32	1.15419	0.00823838		CD27.AS1	1.12948	0.0201787
																													FAM219A	-1.15407	0.0166555		PEA15	1.1293	0.00166098
																													PUF60	-1.15377	0.0210966		THOC5	1.12907	0.0339208
																													CNTN3	1.15374	0.0267885		ITFG3	1.12817	0.0496957
																													ACSL4	1.15373	0.0199501		PPP2R5D	1.12786	0.0420276
																													ECI2	-1.15319	0.040246		LOC389831	-1.12761	0.00350696
																													POLR3H	-1.15316	0.0431648		MELK	-1.12754	0.000462
																													PMP22	1.1524	0.0444458		GNGT2	1.12747	0.0362838
																													JOSD2	-1.15237	0.018374		SRA1	1.12722	0.0391113
																													MINK1	-1.15223	0.00618329		ATP5J2	1.12633	0.0464754
																													IFT81	1.15168	0.0204794		SEC24C	1.12617	0.0176221
																													PNPO	-1.15157	0.0210524		KIF14	-1.12577	0.00194048
																													PAF1	-1.15157	0.00946777		WBP5	-1.12509	0.00418599
																													PRMT5	-1.15147	0.0263154		PPFIA4	-1.12404	0.0394419
																													ZC3H12A	1.15146	0.0426011		ORC6	-1.12401	0.000872773
																													LIMK1	-1.15139	0.0331077		LIN9	-1.12398	0.00549915
																													PPP1R12C	-1.15118	0.00720016		OASL	1.12332	0.0195365
																													ULK3	-1.15095	0.0311151		STAT2	1.12302	0.00566284
																													ELMOD2	1.15086	0.0123627		AGBL5	1.12285	0.0459643
																													ABCC10	-1.15037	0.0123026		ZNF823	-1.12279	0.0266427
																													SLC2A13	1.14926	0.0128022		IKBIP	-1.12265	0.00191631
																													ZBTB44	1.14913	0.0247872		DNAJC25	-1.12136	0.00397161
																													FUS	-1.14912	0.0463844		PTRHD1	1.12055	0.0268517
																													C12orf10	-1.1491	0.0111911		TICRR	-1.11926	0.00588908
																													MAZ	-1.14873	0.00829226		SENP3.EIF4A1	1.11878	0.034653
																													ARL2	-1.14843	0.00990073		IGBP1P1	1.11854	0.0230708
																													ADRM1	-1.14814	0.04367		DPY19L1	-1.11793	0.0316425
																													KITLG	1.1479	0.0167879		ATP6AP1	1.11764	0.0163615
																													MVP	-1.14734	0.0111602		PRKACB	-1.1168	0.00067001
																													DGCR6L	-1.14676	0.0159501		ZNF829	-1.11651	0.00886798
																													TTLL4	-1.14607	0.0483498		HDAC6	1.11638	0.0441573
																													DNAJC11	-1.14602	0.0215646		SP4	-1.11627	0.0279058
																													ITGAV	1.14593	0.01141		SNORD87	-1.11621	0.0146497
																													HEMK1	-1.14556	0.0413378		KSR1	1.11606	0.0188275
																													TECR	-1.14553	0.00875749		NDUFB9	1.11369	0.0372901
																													CXorf23	1.14474	0.0366702		ASNS	1.11311	0.0407624
																													TMEM99	-1.1447	0.0173306		EIF1	1.11217	0.00836986
																													METTL22	-1.14408	0.0386651		ECT2	-1.112	0.00255425
																													MRPL28	-1.144	0.00705618		PKHD1L1	1.11169	0.00578991
																													FGF5	-1.1439	0.0347647		GOT1	1.1115	0.0224411
																													TMEM98	1.14311	0.0299608		ADCY3	1.11145	0.0181725
																													RNF141	1.14276	0.00738321		SNORD18B	-1.11141	0.0450905
																													ZMAT3	1.14241	0.038368		AP3S1	-1.11121	0.00283102
																													OTUB1	-1.14236	0.00626048		HSPH1	-1.11111	0.00375479
																													SLC30A4	1.14234	0.0389985		RIC8A	1.1111	0.0385982
																													SEP15	1.14234	0.0119006		SLC25A30	-1.1101	0.00385867
																													DPCD	-1.14176	0.0273689		TRAM2	1.10995	0.0190726
																													TIMM44	-1.14155	0.0127055		NANP	-1.10991	0.00624798
																													RPS21	-1.14144	0.00763911		ZNF43	-1.10958	0.0017308
																													XPO6	-1.14141	0.0116591		PKM	1.10957	0.0374685
																													ATIC	-1.14122	0.0472441		POLR3D	1.10893	0.0477123
																													TRNAU1AP	-1.14119	0.0102314		TMOD2	1.10795	0.03972
																													MRPL14	-1.14108	0.0361942		RTCB	1.10719	0.00969076
																													JRK	-1.14079	0.00873892		PUS7L	-1.10709	0.00464792
																													LY6K	-1.14075	0.0193042		RNF135	1.1058	0.0281555
																													MRPL27	-1.13972	0.0248787		CKS2	-1.10566	0.00328401
																													C14orf79	-1.13945	0.0424712		MLF1IP	-1.10503	0.0118766
																													NDUFV1	-1.1393	0.00668271		COQ3	-1.10389	0.00481439
																													TECPR1	-1.13928	0.0115425		HDGFRP3	-1.10357	0.0440544
																													ZBTB7B	-1.13924	0.0140145		CNNM4	1.10349	0.043109
																													GTF2IRD1	-1.13915	0.0194882		TFIP11	1.10315	0.0331126
																													MVB12A	-1.13901	0.0200659		RPL37	1.10253	0.0115394
																													PEMT	-1.13853	0.0234836		TUBGCP5	-1.10049	0.00101087
																													BAZ2A	-1.13844	0.0170893		GBF1	1.10029	0.0443163
																													TRIO	-1.13734	0.0173686		DIAPH3	-1.10016	0.00128785
																													DCTN1	-1.13725	0.00751676		CENPN	-1.09987	0.00065034
																													ATG16L2	-1.13683	0.0360422		SNORD44	-1.09962	0.0257138
																													UFD1L	-1.13677	0.0465265		FAM72D	-1.09762	0.0366501
																													FAM135A	1.13612	0.0259899		APITD1	-1.09761	0.0143738
																													ARF4	1.13603	0.0267912		COMMD8	-1.09679	0.00526888
																													DSE	1.13429	0.0140533		CSE1L	-1.0966	0.0011255
																													VPS33B	-1.13395	0.019887		SNORD78	-1.09575	0.0412353
																													KHSRP	-1.13251	0.0342963		PLIN3	1.09554	0.0206754
																													ZNF567	1.13212	0.0267263		AKAP5	-1.09461	0.0248242
																													PCCB	-1.13207	0.0196687		NECAP2	1.09427	0.000853178
																													MTOR	-1.13169	0.0185943		CCNA2	-1.09384	0.00158602
																													FEZ2	1.13153	0.0208368		RPS6	1.0936	0.00999408
																													DLG4	-1.13147	0.0331248		ITGAL	1.09349	0.0398096
																													TUBG2	-1.1314	0.0146935		NKIRAS2	1.0929	0.037503
																													EIF6	-1.13044	0.00754163		BABAM1	1.09233	0.0476059
																													MED24	-1.13029	0.0133736		SPTSSA	-1.09199	0.00541872
																													ERF	-1.13022	0.00973379		ALG6	-1.09197	0.00754138
																													IPO9	-1.13019	0.0369733		SLC44A2	1.09049	0.02942
																													MRPL54	-1.1301	0.0253063		ZNF675	-1.08917	0.00263357
																													PPM1F	-1.12939	0.0187878		IER3IP1	-1.08858	0.00209256
																													FGD1	-1.12922	0.0106734		GPR15	1.08774	0.0260876
																													POLG	-1.12884	0.00924068		DEPDC4	-1.0872	0.0405908
																													MUS81	-1.12852	0.0135153		DENND4B	1.08497	0.0420106
																													SWI5	-1.12826	0.0128441		INADL	1.08495	0.0053064
																													LRSAM1	-1.12773	0.0337757		ZNF767	1.0842	0.0169587
																													EEF1D	-1.12768	0.0113504		GLIS3	1.08401	0.0412168
																													PAG1	-1.12689	0.0286314		ALAS1	1.08365	0.0116306
																													NID1	1.12651	0.0156537		AK093552	-1.08365	0.039998
																													CHKB.CPT1B	-1.12624	0.0377416		ITGA1	-1.08341	0.0127895
																													UBE2M	-1.12607	0.024503		PIK3R2	1.08302	0.0131333
																													C11orf48	-1.12591	0.0279272		LTB4R	1.08301	0.0147925
																													GNAI2	-1.12489	0.0102991		CHPF2	1.08253	0.0249033
																													CCPG1	1.12447	0.0419825		UXT	1.08207	0.0143664
																													PQBP1	-1.12424	0.0160581		RBBP8	-1.08086	0.000487947
																													EFTUD2	-1.12419	0.0266153		DENND3	1.08032	0.0102891
																													SMARCD1	-1.12397	0.0130843		COX20	-1.07945	0.00959811
																													RBM19	-1.12319	0.036422		SRF	1.07934	0.0344543
																													ERP44	1.12295	0.017759		POLN	-1.07898	0.00923581
																													UBA1	-1.12289	0.0140861		NCSTN	1.07831	0.019561
																													FAM174A	1.12107	0.0183517		MBLAC2	-1.07802	0.0140616
																													TBCEL	1.12093	0.00990881		DESI1	1.07715	0.00636791
																													CTBP1	-1.12048	0.010512		LRRC8B	-1.07585	0.0181569
																													ZNF768	-1.11967	0.0122449		MIR22HG	1.07439	0.0088694
																													HNRNPUL2.BSCL2	-1.11929	0.018306		ZNF687	1.07277	0.0331026
																													AGAP3	-1.11887	0.00923208		RPL27	1.07237	0.0129556
																													HINFP	-1.11867	0.0283199		ATG4C	-1.07207	0.00136448
																													ALG1	-1.11864	0.0349695		DGKA	1.06833	0.00251202
																													ZNF627	1.11689	0.0138876		DCAKD	1.06688	0.027612
																													KLF6	-1.11681	0.018643		INPP5D	1.06685	0.0116363
																													SLC4A5	-1.11646	0.00647907		ITGA4	-1.06668	0.00296706
																													PSG5	1.11607	0.0393199		GPR160	-1.06617	0.0183617
																													UCKL1	-1.11512	0.0132457		HDAC3	1.06441	0.0322249
																													SGTA	-1.11507	0.0250852		SMC5	-1.06436	0.00465922
																													USP53	1.11498	0.0178927		WDR1	1.06283	0.0143897
																													RNMTL1	-1.11454	0.0219595		KDM4A	1.06281	0.0184218
																													TBC1D8	-1.11453	0.042055		SUV39H2	-1.06256	0.00156694
																													HECTD4	-1.11385	0.0124654		MGC70870	-1.06244	0.0386362
																													NUDT16L1	-1.11385	0.0259538		EID3	-1.06165	0.0259185
																													RAB40C	-1.11384	0.0217915		GMCL1	-1.06153	0.00581037
																													EVI5L	-1.11375	0.0145849		PPP1R3B	-1.06113	0.00948233
																													USP21	-1.11357	0.015941		AKT2	1.06106	0.0306233
																													GTF3C5	-1.1135	0.0145602		TMEM9	1.06057	0.0480331
																													KIAA0754	-1.11343	0.0302442		HSPA4L	-1.05992	0.0010797
																													PHB2	-1.1132	0.00658975		WDR85	1.0597	0.0407627
																													ARHGEF1	-1.11315	0.0177003		PTPN22	-1.05962	0.00294332
																													RPL35	-1.11304	0.00653503		TAF5	-1.05941	0.00202679
																													SUOX	-1.11254	0.016377		RPL11	1.05889	0.00996507
																													XYLT2	-1.11237	0.0146867		C15orf57	1.05872	0.0121935
																													PRMT7	-1.11202	0.0286026		GPN3	-1.05842	0.00181419
																													BCR	-1.1118	0.0118868		MIR5047	1.05839	0.0208838
																													C3orf37	-1.11168	0.0124429		RAB35	1.05768	0.024985
																													MED22	-1.11143	0.0184541		ELMOD2	-1.05745	0.0163017
																													ARL6IP4	-1.11143	0.00638885		HAT1	-1.05627	0.000933153
																													UBAP2	-1.11134	0.0369716		MAP3K13	-1.05625	0.0129155
																													AHCY	-1.11127	0.00760359		CLSTN1	1.05464	0.0449459
																													PFDN1	-1.11126	0.0127841		GCN1L1	1.05398	0.0485953
																													LOC729020	-1.11073	0.044296		ANP32E	-1.05389	0.00340078
																													SF3B3	-1.10998	0.0215651		LDLR	1.05363	0.0158693
																													UBB	-1.10985	0.0120137		SH3BP2	1.05293	0.00654364
																													LHFP	1.10904	0.0149497		SNRNP200	1.05242	0.0167909
																													LSM10	-1.10812	0.0196876		DPY19L2P2	-1.05196	0.0222502
																													SCD5	1.10785	0.041549		RAB11FIP4	1.05135	0.0456907
																													ELF1	1.10759	0.0221384		SOGA1	1.05027	0.0412552
																													CSNK1G3	1.10728	0.00645926		ZNF654	-1.05011	0.0115426
																													SPRYD4	-1.10706	0.0259396		HMGB1	-1.04971	0.0175117
																													NME6	-1.10692	0.0236201		SLC25A25	1.04898	0.0314782
																													WSB1	1.10674	0.0304504		HIST2H2BE	1.04864	0.0457722
																													SLC39A3	-1.10672	0.0353623		STYXL1	1.04849	0.0229265
																													PIK3R2	-1.10649	0.00892203		PPM1G	1.0482	0.0405499
																													MPST	-1.10633	0.0119932		ZNF682	-1.04733	0.0182049
																													SNRPD2	-1.10607	0.00676618		NIPSNAP1	1.04649	0.00736917
																													NFATC2IP	-1.10571	0.0335862		KIF18B	-1.04633	0.0192416
																													VPS25	-1.10544	0.0163258		SLC35G1	-1.04575	0.0416216
																													ZDHHC8	-1.1054	0.0140792		PITPNA	1.04545	0.0201373
																													SLC12A9	-1.10513	0.0110316		SKIL	-1.04383	0.0355285
																													MAPK12	-1.10419	0.0291766		NAA15	-1.04316	0.00224928
																													DD413682	-1.10399	0.0433819		VRK1	-1.04259	0.00174625
																													ATG2A	-1.10384	0.0176027		PSMD2	1.04227	0.0386276
																													ZZEF1	-1.10366	0.0138271		ARHGAP30	1.04212	0.0105593
																													LAMTOR1	-1.10358	0.0129736		STK11	1.0421	0.032248
																													C11orf31	-1.10288	0.0143548		FANCI	-1.04154	0.000694426
																													KLF7	1.10267	0.0190829		C6orf211	-1.04058	0.00379468
																													GPS1	-1.10221	0.0139464		DBNL	1.04029	0.0316384
																													ELP6	-1.10168	0.0341695		FEN1	-1.03976	0.0033871
																													LPCAT2	1.1014	0.0369633		RFC4	-1.03967	0.00187739
																													TMEM59	1.1013	0.0157212		C5orf30	-1.03892	0.00323454
																													CIB1	-1.10019	0.013479		MZT1	-1.03666	0.0124348
																													DHTKD1	-1.09977	0.0129482		ZMYM3	1.03658	0.0378754
																													UTP23	1.09938	0.0237457		PDGFA	1.03635	0.0390876
																													CEP164	-1.0982	0.00878545		S1PR2	1.03602	0.0499369
																													STK11	-1.09802	0.0114456		ARHGAP26	1.03558	0.0104024
																													LMAN2L	-1.09793	0.0195448		LHFP	1.03512	0.0240088
																													LARGE	-1.09788	0.0306378		NDUFB6	-1.03453	0.00517221
																													GGA1	-1.09735	0.0111667		COX14	1.034	0.0430836
																													ASNA1	-1.09718	0.0131061		NIT1	1.03393	0.0316194
																													HS1BP3	-1.0971	0.0283648		CEP152	-1.03378	0.00125795
																													GFER	-1.09697	0.0190199		LSM11	-1.03362	0.00693401
																													BRF1	-1.09649	0.0163689		HK2	-1.03277	0.00197011
																													ADAMTSL1	-1.0958	0.0295454		HMGN2	-1.03273	0.00715642
																													EMP3	-1.09546	0.0216923		BC171896	-1.03218	0.00427177
																													WBSCR16	-1.09543	0.0293143		EHD1	1.03198	0.0227155
																													EXOSC10	-1.09516	0.0269172		HOOK3	-1.03188	0.0379252
																													PLIN3	-1.09494	0.00995316		C12orf23	-1.03168	0.00532064
																													LAYN	1.09461	0.0195158		RANBP10	1.03158	0.0201271
																													FTSJD2	-1.09423	0.00890443		MTA2	1.03116	0.0228131
																													SMDT1	-1.09389	0.0158695		LZIC	-1.03041	0.0139666
																													GMPPA	-1.09214	0.0180394		ALG10	-1.02986	0.0198419
																													BET1	1.09184	0.00665681		MARCKSL1	1.0294	0.0415376
																													DIRAS1	-1.09173	0.0336016		IGF2R	1.02933	0.0249971
																													B3GAT3	-1.09096	0.0154344		FAM219B	1.02654	0.00653584
																													NAB2	-1.09077	0.0317295		LDB1	1.02573	0.0383695
																													LYRM5	1.09028	0.0118751		HPRT1	-1.02552	0.00269211
																													LYPLA2	-1.08992	0.0411058		TIMM8A	-1.02511	0.0040802
																													EFNB2	1.08979	0.0398981		SYNPO	1.02496	0.0358578
																													CHKB	-1.08972	0.0321896		FRRS1	-1.02494	0.0218291
																													BC038574	1.08966	0.0450746		NAA16	-1.02492	0.00397133
																													TAB2	1.08958	0.0133938		CENPW	-1.02469	0.0429501
																													NDUFB11	-1.08953	0.0130823		SOCS2	1.02412	0.0193269
																													RNH1	-1.08944	0.012314		KDELC2	-1.02262	0.00570121
																													ADAMTS2	1.0894	0.0456931		RPL26	1.02221	0.00310617
																													PES1	-1.08938	0.0145135		RRM1	-1.02117	0.000608578
																													IPO13	-1.08844	0.0202598		EIF3L	1.02095	0.0043587
																													POLR2F	-1.08828	0.0158788		UCHL5	-1.02092	0.00123173
																													MIEN1	-1.08822	0.0155964		ZNF124	-1.0209	0.0214003
																													BIN1	-1.08795	0.0287207		LYSMD3	-1.02064	0.00725421
																													CCDC22	-1.08792	0.0354695		MAGOHB	-1.02053	0.00151323
																													TENM3	1.08785	0.0409675		MLF2	1.02046	0.0186523
																													CHMP1A	-1.08754	0.00976205		LACTB2	-1.0204	0.00271993
																													NDUFB10	-1.08752	0.00736322		CEP97	-1.01985	0.00963209
																													RTKN	-1.08737	0.0222537		TPRKB	-1.01846	0.0161476
																													LZTS2	-1.08723	0.014241		C5orf54	-1.01704	0.0327738
																													MIA.RAB4B	-1.08702	0.0360431		ARPC4	1.01641	0.01726
																													ASPSCR1	-1.0863	0.0393886		IGBP1	1.01637	0.0043029
																													MRI1	-1.08581	0.0115212		SLC35A4	1.01581	0.0484149
																													CLN5	1.08526	0.0244943		HMGB2	-1.01568	0.024041
																													SMARCD2	-1.08402	0.0231353		POU6F1	1.01559	0.0473479
																													MAST2	-1.0836	0.00930162		RPL27A	1.01557	0.0127644
																													IGHMBP2	-1.08352	0.0187928		CAAP1	-1.01554	0.00812632
																													WDR81	-1.08352	0.0163268		LRR1	-1.01546	0.00162711
																													WDR1	-1.08349	0.0435115		PLCG2	1.0122	0.00734979
																													AP5Z1	-1.08316	0.0156468		APOBEC3C	1.01182	0.0422232
																													TLDC1	-1.08292	0.0335118		BECN1	1.01165	0.0144018
																													MTA2	-1.08239	0.0229568		DMD	1.01133	0.0304953
																													DPY19L4	1.08216	0.0203515		MYO3B	-1.0113	0.0220143
																													TRERF1	-1.0821	0.0288957		ZNF100	-1.01115	0.00958415
																													KLHL28	1.0819	0.021438		EFHD2	1.01087	0.0481558
																													HDAC1	-1.08183	0.0135496		MDH2	1.01079	0.0463874
																													SLC5A6	-1.08122	0.0233447		CYFIP2	1.00949	0.003036
																													MVD	-1.08106	0.0440601		NXF1	1.00937	0.0124171
																													MRPS2	-1.08033	0.0137219		DBF4	-1.00804	0.00595833
																													NOSIP	-1.08015	0.0184208		CENPA	-1.0074	0.0154146
																													INO80E	-1.08001	0.0235489		MIA.RAB4B	1.0073	0.0409841
[truncated: 267 more rows]
