# Supplementary material for: Transcriptomic characterization of tissues from patients and subsequent pathway analyses reveal biological pathways that are implicated in spastic ataxia
Source: Cell Biosci. 2022 Mar 11;12:29. doi: 10.1186/s13578-022-00754-1 (PMC8917697; doi:10.1186/s13578-022-00754-1)
Supplement: Supplementary file 8 — Additional file 8. Enrichment analysis of the top 500 DEGs. The file contains the pathways that resulted from the enrichment analyses of the top 500 DEGs of each of the three cell lines analyzed (LCLs, FCLs, iPSC-derived neurons). [file 13578_2022_754_MOESM8_ESM.xlsx]

## Sheet: Fibros KEGG2019
Term	P-value	Adjusted P-value	Odds Ratio	Combined Score	Genes	KEGG ID
ECM-receptor interaction	6.0312e-06	0.00185761	5.36585	64.4899	LAMA5;LAMC3;ITGA3;ITGA2;ITGA1;ITGA8;COL4A6;ITGB8;SDC1;ITGA6;THBS1	hsa04512
DNA replication	0.000243932	0.010733	6.66667	55.4575	RNASEH2A;MCM7;LIG1;POLD1;MCM5;POLE	hsa03030
IL-17 signaling pathway	2.05139e-05	0.00315915	4.73118	51.0703	CXCL6;JUN;IL6;CCL7;IL1B;CCL2;CXCL1;IL17RE;CXCL3;PTGS2;CXCL2	hsa04657
Legionellosis	0.000420613	0.0161936	5.09091	39.5757	C3;IL6;IL1B;CXCL1;HSPA2;CXCL3;CXCL2	hsa05134
TNF signaling pathway	9.80475e-05	0.00603972	4	36.9202	RPS6KA4;JUN;IL6;EDN1;IL1B;CCL2;CXCL1;CXCL3;PTGS2;CXCL2;IL18R1	hsa04668
Arrhythmogenic right ventricular cardiomyopathy (ARVC)	0.000424626	0.0145316	4.44444	34.508	GJA1;ITGA3;ITGA2;ITGA1;TCF7;ITGA8;ITGB8;ITGA6	hsa05412
Hematopoietic cell lineage	0.000723452	0.0222823	3.71134	26.8385	IL6;MME;IL7;ITGA3;ITGA2;IL1B;ITGA1;ITGA6;CD22	hsa04640
Cytokine-cytokine receptor interaction	5.52148e-05	0.00566872	2.72109	26.6783	NGFR;CXCL6;TNFRSF11B;INHBB;CXCL1;IL17RE;CXCL3;CXCL2;BMP6;ACVR2A;IL6;CCL8;CCL7;IL7;IL1B;LEP;TNFSF11;CCL2;PF4V1;IL18R1	hsa04060
Hypertrophic cardiomyopathy (HCM)	0.00128787	0.0305125	3.76471	25.0532	EDN1;IL6;ITGA3;ITGA2;ITGA1;ITGA8;ITGB8;ITGA6	hsa05410
PI3K-Akt signaling pathway	9.13635e-05	0.00703499	2.48588	23.1203	NGFR;LAMA5;ANGPT1;LAMC3;ITGA3;ITGA2;ITGA1;FGF2;THBS1;EREG;FGF7;IL6;CCND2;IL7;PPP2R2B;PDGFD;COL4A6;ITGA8;ITGB8;ITGA6;EPHA2;FGF10	hsa04151
Protein digestion and absorption	0.00186184	0.0337321	3.55556	22.3509	MME;KCNE3;COL13A1;COL14A1;ELN;COL11A1;COL4A6;PRSS3	hsa04974
Cell cycle	0.00111905	0.0287223	3.22581	21.9202	CDC20;CDKN2D;CCND2;PTTG1;MCM7;ESPL1;CDKN2A;PLK1;MCM5;CDC25B	hsa04110
Rheumatoid arthritis	0.00199767	0.0341824	3.51648	21.8577	CXCL6;JUN;IL6;ANGPT1;IL1B;TNFSF11;CCL2;CXCL1	hsa05323
Malaria	0.007385	0.0874839	4.08163	20.0339	IL6;IL1B;CCL2;SDC1;THBS1	hsa05144
Amoebiasis	0.00279811	0.0453588	3.33333	19.596	SERPINB4;LAMA5;IL6;LAMC3;IL1B;COL4A6;CXCL1;SERPINB9	hsa05146
FoxO signaling pathway	0.00179423	0.0345389	3.0303	19.1612	CDKN2D;GABARAPL1;IL6;CCND2;HOMER2;PLK1;IRS2;FBXO32;SOD2;FOXO1	hsa04068
Mineral absorption	0.00873613	0.0927837	3.92157	18.5894	MT2A;MT1M;SLC40A1;MT1X;MT1E	hsa04978
Pathways in cancer	0.000178168	0.00914595	2.11321	18.2429	LAMA5;PTGER1;LAMC3;HHIP;TCF7;GLI1;PTGS2;FGF2;FOXO1;FGF7;EDNRB;CCND2;BDKRB1;JUN;EDN1;DAPK1;CDKN2A;ITGA3;DCC;DAPK2;WNT7B;ITGA2;WNT5A;IL6;IL7;COL4A6;ITGA6;FGF10	hsa05200
Regulation of actin cytoskeleton	0.00102791	0.0287816	2.61682	18.0043	ITGA3;ITGA2;ITGA1;IQGAP3;FGF2;FGF7;PDGFD;ITGA8;ARHGEF4;BDKRB1;ITGB8;ITGA6;EZR;FGF10	hsa04810
AGE-RAGE signaling pathway in diabetic complications	0.00360257	0.0528377	3.2	18.0035	JUN;IL6;EDN1;IL1B;COL4A6;NOX4;CCL2;FOXO1	hsa04933
Focal adhesion	0.0015547	0.0319232	2.61307	16.8973	LAMA5;JUN;LAMC3;ITGA3;ITGA2;ITGA1;THBS1;CCND2;PDGFD;COL4A6;ITGA8;ITGB8;ITGA6	hsa04510
Pathogenic Escherichia coli infection	0.0119322	0.114848	3.63636	16.1037	TUBA1C;TUBA1B;TUBB3;EZR;TUBB4B	hsa05130
Cell adhesion molecules (CAMs)	0.00356184	0.0548523	2.75862	15.5517	CDH4;ITGA8;SDC1;ITGB8;NRCAM;ESAM;ITGA6;NCAM1;CD22;JAM2	hsa04514
Bladder cancer	0.0188377	0.165772	3.90244	15.5001	CDKN2A;DAPK1;DAPK2;THBS1	hsa05219
MAPK signaling pathway	0.00128819	0.0283402	2.30508	15.3392	DUSP4;NGFR;JUN;ANGPT1;RASGRF2;HSPA2;FGF2;EREG;CDC25B;RPS6KA4;FGF7;MAPKAPK3;PDGFD;IL1B;MKNK2;EPHA2;FGF10	hsa04010
TGF-beta signaling pathway	0.00734762	0.0905227	3.11111	15.2861	ID2;INHBB;PITX2;FMOD;THBS1;ACVR2A;BMP6	hsa04350
Dilated cardiomyopathy (DCM)	0.00779345	0.088903	3.07692	14.9368	PLN;ITGA3;ITGA2;ITGA1;ITGA8;ITGB8;ITGA6	hsa05414
Small cell lung cancer	0.00874455	0.0897774	3.01075	14.2689	LAMA5;LAMC3;ITGA3;ITGA2;COL4A6;ITGA6;PTGS2	hsa05222
Pertussis	0.011861	0.117844	3.15789	14.0037	C3;CXCL6;JUN;IL6;C1S;IL1B	hsa05133
Axon guidance	0.00596883	0.0766	2.43094	12.4493	ROBO2;SEMA7A;ABLIM3;DCC;WNT5A;PLXNB3;SLIT3;PLXNC1;EPHB2;NGEF;EPHA2	hsa04360
Basal cell carcinoma	0.0205227	0.175583	3.1746	12.3372	HHIP;WNT7B;WNT5A;TCF7;GLI1	hsa05217
Hedgehog signaling pathway	0.0295432	0.227483	3.40426	11.9895	CCND2;HHIP;GAS1;GLI1	hsa04340
Nucleotide excision repair	0.0295432	0.221934	3.40426	11.9895	LIG1;POLD1;POLE;CUL4B	hsa03420
Human papillomavirus infection	0.00412241	0.0577137	2.06061	11.3154	LAMA5;LAMC3;ITGA3;WNT7B;ITGA2;WNT5A;TCF7;ITGA1;PTGS2;THBS1;FOXO1;CCND2;PPP2R2B;COL4A6;ITGA8;ITGB8;ITGA6	hsa05165
Ovarian steroidogenesis	0.0337674	0.236372	3.26531	11.0637	CYP1B1;PTGS2;CYP19A1;BMP6	hsa04913
Base excision repair	0.0487056	0.272752	3.63636	10.9889	LIG1;POLD1;POLE	hsa03410
Salmonella infection	0.0207539	0.172762	2.7907	10.814	JUN;IL6;IL1B;CXCL1;CXCL3;CXCL2	hsa05132
Neuroactive ligand-receptor interaction	0.0052217	0.0699253	2.01183	10.5721	GABRQ;EDN1;THRB;GRP;PTGER1;RXFP1;C3;P2RX7;EDNRB;SST;LEP;PENK;F2RL1;BDKRB1;PRSS3;NTSR1;GRIA3	hsa04080
Gap junction	0.022959	0.181317	2.72727	10.2929	TUBA1C;GJA1;TUBA1B;TUBB3;PDGFD;TUBB4B	hsa04540
MicroRNAs in cancer	0.00859226	0.0945149	2.00669	9.5456	DNMT1;MIR23B;CDKN2A;IRS2;PTGS2;HOXD10;THBS1;CDC25B;CCND2;SOCS1;CYP24A1;DNMT3B;CYP1B1;EZR;RECK	hsa05206
Melanoma	0.034122	0.233546	2.77778	9.38282	FGF7;CDKN2A;PDGFD;FGF2;FGF10	hsa05218
p53 signaling pathway	0.034122	0.228469	2.77778	9.38282	STEAP3;CCND2;CDKN2A;GTSE1;THBS1	hsa04115
Wnt signaling pathway	0.0180529	0.163538	2.27848	9.14685	JUN;CCND2;SFRP2;WNT7B;WNT5A;TCF7;RSPO3;GPC4;DKK2	hsa04310
Insulin signaling pathway	0.0219407	0.177835	2.33577	8.92125	SOCS2;SREBF1;SOCS1;PPP1R3C;MKNK2;IRS2;PPARGC1A;FOXO1	hsa04910
Regulation of lipolysis in adipocytes	0.0484453	0.276318	2.90909	8.80675	PLA2G16;IRS2;PTGS2;PTGS1	hsa04923
cAMP signaling pathway	0.0180217	0.168202	2.07547	8.33547	JUN;EDN1;PLN;PDE10A;SST;HHIP;PDE4D;PDE4B;GLI1;RAPGEF3;GRIA3	hsa04024
Complement and coagulation cascades	0.0478245	0.277924	2.53165	7.69675	C3;C1S;BDKRB1;MASP1;A2M	hsa04610
Breast cancer	0.0316488	0.226694	2.17687	7.51685	FGF7;JUN;WNT7B;WNT5A;TCF7;TNFSF11;FGF2;FGF10	hsa05224
Chagas disease (American trypanosomiasis)	0.0445795	0.274609	2.3301	7.24773	C3;JUN;IL6;PPP2R2B;IL1B;CCL2	hsa05142
C-type lectin receptor signaling pathway	0.0463565	0.274573	2.30769	7.08783	EGR2;JUN;IL6;EGR3;IL1B;PTGS2	hsa04625
Proteoglycans in cancer	0.0301847	0.221355	1.99005	6.96601	LUM;WNT7B;ITGA2;WNT5A;GPC3;SDC1;EZR;HOXD10;FGF2;THBS1	hsa05205
Phagosome	0.0374605	0.235466	2.10526	6.91467	C3;TUBA1C;TUBA1B;TUBB3;ITGA2;PLA2R1;TUBB4B;THBS1	hsa04145
NOD-like receptor signaling pathway	0.035314	0.226598	2.02247	6.76208	P2RX7;GABARAPL1;JUN;IL6;IL1B;CCL2;CXCL1;CXCL3;CXCL2	hsa04621
Rap1 signaling pathway	0.0348451	0.228346	1.94175	6.51814	NGFR;FGF7;ANGPT1;PDGFD;SIPA1L2;FGF2;THBS1;RAPGEF3;EPHA2;FGF10	hsa04015
Kaposi sarcoma-associated herpesvirus infection	0.0446375	0.269575	1.93548	6.01777	C3;GABARAPL1;JUN;IL6;CXCL1;CXCL3;PTGS2;FGF2;CXCL2	hsa05167
Term	P-value	Adjusted P-value	Odds Ratio	Combined Score	Genes	KEGG ID
DNA replication	0.000243932	0.010733	6.66667	55.4575	RNASEH2A;MCM7;LIG1;POLD1;MCM5;POLE	hsa03030
TNF signaling pathway	9.80475e-05	0.00603972	4	36.9202	RPS6KA4;JUN;IL6;EDN1;IL1B;CCL2;CXCL1;CXCL3;PTGS2;CXCL2;IL18R1	hsa04668
PI3K-Akt signaling pathway	9.13635e-05	0.00703499	2.48588	23.1203	NGFR;LAMA5;ANGPT1;LAMC3;ITGA3;ITGA2;ITGA1;FGF2;THBS1;EREG;FGF7;IL6;CCND2;IL7;PPP2R2B;PDGFD;COL4A6;ITGA8;ITGB8;ITGA6;EPHA2;FGF10	hsa04151
Cell cycle	0.00111905	0.0287223	3.22581	21.9202	CDC20;CDKN2D;CCND2;PTTG1;MCM7;ESPL1;CDKN2A;PLK1;MCM5;CDC25B	hsa04110
FoxO signaling pathway	0.00179423	0.0345389	3.0303	19.1612	CDKN2D;GABARAPL1;IL6;CCND2;HOMER2;PLK1;IRS2;FBXO32;SOD2;FOXO1	hsa04068
MAPK signaling pathway	0.00128819	0.0283402	2.30508	15.3392	DUSP4;NGFR;JUN;ANGPT1;RASGRF2;HSPA2;FGF2;EREG;CDC25B;RPS6KA4;FGF7;MAPKAPK3;PDGFD;IL1B;MKNK2;EPHA2;FGF10	hsa04010
Axon guidance	0.00596883	0.0766	2.43094	12.4493	ROBO2;SEMA7A;ABLIM3;DCC;WNT5A;PLXNB3;SLIT3;PLXNC1;EPHB2;NGEF;EPHA2	hsa04360
Neuroactive ligand-receptor interaction	0.0052217	0.0699253	2.01183	10.5721	GABRQ;EDN1;THRB;GRP;PTGER1;RXFP1;C3;P2RX7;EDNRB;SST;LEP;PENK;F2RL1;BDKRB1;PRSS3;NTSR1;GRIA3	hsa04080
Insulin signaling pathway	0.0219407	0.177835	2.33577	8.92125	SOCS2;SREBF1;SOCS1;PPP1R3C;MKNK2;IRS2;PPARGC1A;FOXO1	hsa04910
cAMP signaling pathway	0.0180217	0.168202	2.07547	8.33547	JUN;EDN1;PLN;PDE10A;SST;HHIP;PDE4D;PDE4B;GLI1;RAPGEF3;GRIA3	hsa04024
Phagosome	0.0374605	0.235466	2.10526	6.91467	C3;TUBA1C;TUBA1B;TUBB3;ITGA2;PLA2R1;TUBB4B;THBS1	hsa04145
Rap1 signaling pathway	0.0348451	0.228346	1.94175	6.51814	NGFR;FGF7;ANGPT1;PDGFD;SIPA1L2;FGF2;THBS1;RAPGEF3;EPHA2;FGF10	hsa04015

## Sheet: Fibros Reactome2016
Term	P-value	Adjusted P-value	Odds Ratio	Combined Score	Genes
Response to metal ions Homo sapiens R-HSA-5660526	0.000110759	0.0169461	14.5455	132.482	MT2A;MT1M;MT1X;MT1E
Metallothioneins bind metals Homo sapiens R-HSA-5661231	0.000110759	0.0154056	14.5455	132.482	MT2A;MT1M;MT1X;MT1E
Diseases associated with glycosaminoglycan metabolism Homo sapiens R-HSA-3560782	3.56329e-05	0.0109037	9.23077	94.5438	LUM;GPC3;SDC1;CSPG4;GPC4;FMOD
Defective B4GALT7 causes EDS, progeroid type Homo sapiens R-HSA-3560783	0.00110975	0.0943285	8.42105	57.2937	GPC3;SDC1;CSPG4;GPC4
Defective B3GAT3 causes JDSSDHD Homo sapiens R-HSA-3560801	0.00110975	0.0893638	8.42105	57.2937	GPC3;SDC1;CSPG4;GPC4
Defective B3GALT6 causes EDSP2 and SEMDJL1 Homo sapiens R-HSA-4420332	0.00110975	0.0998772	8.42105	57.2937	GPC3;SDC1;CSPG4;GPC4
Defective ST3GAL3 causes MCT12 and EIEE15 Homo sapiens R-HSA-3656243	0.0120517	0.317915	11.4286	50.4977	LUM;FMOD
Defective B4GALT1 causes B4GALT1-CDG (CDG-2d) Homo sapiens R-HSA-3656244	0.0120517	0.312526	11.4286	50.4977	LUM;FMOD
Diseases of glycosylation Homo sapiens R-HSA-3781865	6.86994e-05	0.0175184	4.54545	43.5717	SPON2;SPON1;LUM;GPC3;SDC1;CSPG4;GPC4;FMOD;ADAMTS9;THBS1
Constitutive Signaling by Aberrant PI3K in Cancer Homo sapiens R-HSA-2219530	0.00411392	0.179837	3.93443	21.6133	FGF7;IRS2;NRG2;FGF2;EREG;FGF10
Cell Cycle, Mitotic Homo sapiens R-HSA-69278	0.000111561	0.014224	2.25108	20.487	ANAPC15;MCM7;FOXM1;CDC20;CCND2;PTTG1;PSMD2;POLD1;CEP250;GTSE1;POLE;CDKN2D;CDT1;LIG1;CDKN2A;UBE2C;PLK1;H2AFX;TUBB4B;CDC25B;DHFR;ESPL1;INCENP;NCAPD2;MCM5;SPC24
Axon guidance Homo sapiens R-HSA-422475	0.000110405	0.0187689	2.17476	19.815	ROBO2;SEMA7A;RASGRF2;IRS2;FGF2;RPS6KA4;FGF7;ABLIM3;PSMD2;SCN9A;NRCAM;NCAM1;SLIT3;PLXNC1;EPHB2;SCN1B;DUSP4;ANGPT1;DCC;ITGA2;ITGA1;NRG2;EREG;PLXNB3;EZR;NGEF;EPHA2;FGF10
Mismatch repair (MMR) directed by MSH2:MSH6 (MutSalpha) Homo sapiens R-HSA-5358565	0.0465414	0.453556	5.71429	17.5281	LIG1;POLD1
Mismatch repair (MMR) directed by MSH2:MSH3 (MutSbeta) Homo sapiens R-HSA-5358606	0.0465414	0.456464	5.71429	17.5281	LIG1;POLD1
PI3K/AKT Signaling in Cancer Homo sapiens R-HSA-2219528	0.00575092	0.225613	3.25581	16.7948	FGF7;IRS2;NRG2;FGF2;FOXO1;EREG;FGF10
Developmental Biology Homo sapiens R-HSA-1266738	0.000182502	0.021479	1.88295	16.2099	ROBO2;SEMA7A;RASGRF2;IRS2;FGF2;FOXO1;RPS6KA4;FGF7;CDH4;ABLIM3;PSMD2;SCN9A;NRCAM;NCAM1;SLIT3;PLXNC1;EPHB2;PPARGC1A;SCN1B;DUSP4;SREBF1;JUN;EGR2;ANGPT1;DCC;ITGA2;ITGA1;H2AFX;NRG2;ACVR2A;EREG;LEP;PLXNB3;EZR;NGEF;EPHA2;FGF10
Cell Cycle Homo sapiens R-HSA-1640170	0.000511755	0.0559275	1.9788	14.9947	ANAPC15;MCM7;FOXM1;CDC20;CCND2;PTTG1;PSMD2;POLD1;CEP250;WHSC1;GTSE1;POLE;CDKN2D;CDT1;LIG1;CDKN2A;UBE2C;PLK1;H2AFX;HSPA2;TUBB4B;CDC25B;DHFR;ESPL1;INCENP;NCAPD2;MCM5;SPC24
Cell death signalling via NRAGE, NRIF and NADE Homo sapiens R-HSA-204998	0.0180823	0.341554	3.27869	13.1568	FGD4;NGFR;RASGRF2;ARHGEF4;NGEF
PI5P, PP2A and IER3 Regulate PI3K/AKT Signaling Homo sapiens R-HSA-6811558	0.0177227	0.338947	2.89157	11.6614	FGF7;IRS2;NRG2;FGF2;EREG;FGF10
DNA Replication Homo sapiens R-HSA-69306	0.0163192	0.332912	2.66667	10.9744	CDT1;LIG1;MCM7;PSMD2;POLD1;MCM5;POLE
MAPK family signaling cascades Homo sapiens R-HSA-5683057	0.0125568	0.30987	1.97183	8.63167	DUSP4;JUN;ANGPT1;RASGRF2;IRS2;NRG2;FGF2;FOXO1;EREG;FGF7;IL6;PSMD2;NCAM1;FGF10
MAPK1/MAPK3 signaling Homo sapiens R-HSA-5684996	0.0185794	0.346664	1.9917	7.93833	DUSP4;FGF7;IL6;ANGPT1;PSMD2;RASGRF2;IRS2;NCAM1;NRG2;FGF2;EREG;FGF10
Glycosaminoglycan metabolism Homo sapiens R-HSA-1630316	0.0324008	0.434853	2.31405	7.9362	CSGALNACT1;LUM;GPC3;SDC1;CSPG4;GPC4;FMOD
Rho GTPase cycle Homo sapiens R-HSA-194840	0.0336651	0.425682	2.29508	7.7833	ARHGAP22;ARHGAP33;FGD4;RASGRF2;ARHGEF4;A2M;NGEF
PIP3 activates AKT signaling Homo sapiens R-HSA-1257604	0.0336651	0.436505	2.29508	7.7833	FGF7;IRS2;NRG2;FGF2;FOXO1;EREG;FGF10
PI3K events in ERBB4 signaling Homo sapiens R-HSA-1250342	0.0336651	0.440235	2.29508	7.7833	FGF7;IRS2;NRG2;FGF2;FOXO1;EREG;FGF10
PI-3K cascade:FGFR4 Homo sapiens R-HSA-5654720	0.0336651	0.432837	2.29508	7.7833	FGF7;IRS2;NRG2;FGF2;FOXO1;EREG;FGF10
PI-3K cascade:FGFR3 Homo sapiens R-HSA-5654710	0.0336651	0.444031	2.29508	7.7833	FGF7;IRS2;NRG2;FGF2;FOXO1;EREG;FGF10
PI-3K cascade:FGFR2 Homo sapiens R-HSA-5654695	0.0336651	0.42923	2.29508	7.7833	FGF7;IRS2;NRG2;FGF2;FOXO1;EREG;FGF10
PI-3K cascade:FGFR1 Homo sapiens R-HSA-5654689	0.0336651	0.447892	2.29508	7.7833	FGF7;IRS2;NRG2;FGF2;FOXO1;EREG;FGF10
PI3K/AKT activation Homo sapiens R-HSA-198203	0.0376533	0.41746	2.24	7.34571	FGF7;IRS2;NRG2;FGF2;FOXO1;EREG;FGF10
Mitotic Anaphase Homo sapiens R-HSA-68882	0.0302217	0.424213	2.08092	7.28156	CDC20;ANAPC15;PTTG1;ESPL1;UBE2C;INCENP;PSMD2;PLK1;SPC24
Mitotic Metaphase and Anaphase Homo sapiens R-HSA-2555396	0.0311964	0.433914	2.06897	7.17404	CDC20;ANAPC15;PTTG1;ESPL1;UBE2C;INCENP;PSMD2;PLK1;SPC24
Cell Cycle Checkpoints Homo sapiens R-HSA-69620	0.0397907	0.422776	1.97802	6.37739	CDC20;ANAPC15;MCM7;UBE2C;PSMD2;H2AFX;MCM5;WHSC1;GTSE1
Laminin interactions Homo sapiens R-HSA-3000157	1.66515e-05	0.00849227	10.4348	114.814	LAMA5;ITGA3;LAMC3;ITGA2;ITGA1;ITGA6
Syndecan interactions Homo sapiens R-HSA-3000170	0.000108738	0.0207961	10	91.2657	ITGA2;SDC1;ITGA6;THBS1;FGF2
Extracellular matrix organization Homo sapiens R-HSA-1474244	6.6122e-10	1.01167e-06	3.9576	83.6515	LAMA5;COLGALT2;COL13A1;COL14A1;LAMC3;ELN;COL11A1;PLOD2;FGF2;THBS1;COL19A1;EFEMP1;ITGB8;NCAM1;A2M;ADAMTS9;JAM2;ITGA3;LUM;ITGA2;ITGA1;MFAP5;COL4A6;ITGA8;SDC1;ADAM8;ITGA6;FMOD
Ligand-independent caspase activation via DCC Homo sapiens R-HSA-418889	0.00163478	0.108748	12	76.995	DCC;DAPK1;DAPK2
FGFR2b ligand binding and activation Homo sapiens R-HSA-190377	0.00163478	0.113691	12	76.995	FGF7;FGF2;FGF10
Integrin cell surface interactions Homo sapiens R-HSA-216083	6.02634e-06	0.00461015	5.97015	71.7574	COL13A1;ITGA3;LUM;ITGA2;ITGA1;ITGA8;ITGB8;ITGA6;THBS1;JAM2
Non-integrin membrane-ECM interactions Homo sapiens R-HSA-3000171	7.39583e-05	0.0161652	6.66667	63.4134	LAMA5;LAMC3;ITGA2;SDC1;ITGA6;THBS1;FGF2
Phosphorylation of Emi1 Homo sapiens R-HSA-176417	0.00875241	0.262572	13.3333	63.179	CDC20;PLK1
FGFR1b ligand binding and activation Homo sapiens R-HSA-190370	0.00875241	0.267824	13.3333	63.179	FGF2;FGF10
Defective EXT2 causes exostoses 2 Homo sapiens R-HSA-3656237	0.00288743	0.157778	10	58.4739	GPC3;SDC1;GPC4
Defective EXT1 causes exostoses 1, TRPS2 and CHDS Homo sapiens R-HSA-3656253	0.00288743	0.152337	10	58.4739	GPC3;SDC1;GPC4
Other semaphorin interactions Homo sapiens R-HSA-416700	0.00110975	0.0848956	8.42105	57.2937	SEMA7A;ITGA1;PLXNB3;PLXNC1
GLI proteins bind promoters of Hh responsive genes to promote transcription Homo sapiens R-HSA-5635851	0.0120517	0.307317	11.4286	50.4977	HHIP;GLI1
Defective CHST6 causes MCDC1 Homo sapiens R-HSA-3656225	0.0120517	0.323492	11.4286	50.4977	LUM;FMOD
Post-chaperonin tubulin folding pathway Homo sapiens R-HSA-389977	0.00197375	0.125827	7.27273	45.2932	TUBA1C;TUBA1B;TUBB3;TUBB4B
Ligand-receptor interactions Homo sapiens R-HSA-5632681	0.0158049	0.326777	10	41.4743	HHIP;GAS1
Negative regulation of TCF-dependent signaling by WNT ligand antagonists Homo sapiens R-HSA-3772470	0.00564802	0.227407	8	41.4116	SFRP2;WNT5A;DKK2
Formation of tubulin folding intermediates by CCT/TriC Homo sapiens R-HSA-389960	0.00321718	0.158783	6.4	36.7312	TUBA1C;TUBA1B;TUBB3;TUBB4B
CHL1 interactions Homo sapiens R-HSA-447041	0.0199875	0.343605	8.88889	34.7791	ITGA2;ITGA1
Peptide ligand-binding receptors Homo sapiens R-HSA-375276	2.95143e-05	0.0112892	3.31606	34.5886	CXCL6;EDN1;GRP;CXCL1;CXCL3;RXFP1;CXCL2;C3;EDNRB;CCL7;SST;PENK;F2RL1;BDKRB1;CCL2;NTSR1
A tetrasaccharide linker sequence is required for GAG synthesis Homo sapiens R-HSA-1971475	0.003728	0.16776	6.15385	34.4116	GPC3;SDC1;CSPG4;GPC4
Activated point mutants of FGFR2 Homo sapiens R-HSA-2033519	0.00813412	0.270548	7.05882	33.9649	FGF7;FGF2;FGF10
Collagen biosynthesis and modifying enzymes Homo sapiens R-HSA-1650814	0.000966168	0.0923898	4.44444	30.8541	COLGALT2;COL13A1;COL14A1;COL11A1;COL4A6;PLOD2;COL19A1
Tetrahydrobiopterin (BH4) synthesis, recycling, salvage and regulation Homo sapiens R-HSA-1474151	0.0245757	0.372285	8	29.648	DHFR;GCH1
Phosphorylation of the APC/C Homo sapiens R-HSA-176412	0.0111708	0.310752	6.31579	28.386	ANAPC15;UBE2C;PLK1
PCNA-Dependent Long Patch Base Excision Repair Homo sapiens R-HSA-5651801	0.0111708	0.316507	6.31579	28.386	LIG1;POLD1;POLE
Conversion from APC/C:Cdc20 to APC/C:Cdh1 in late anaphase Homo sapiens R-HSA-176407	0.0111708	0.305203	6.31579	28.386	CDC20;ANAPC15;UBE2C
Elastic fibre formation Homo sapiens R-HSA-1566948	0.00341501	0.158333	4.87805	27.7052	MFAP5;EFEMP1;ELN;ITGA8;ITGB8
L1CAM interactions Homo sapiens R-HSA-373760	0.00067087	0.0684287	3.75	27.401	RPS6KA4;ITGA2;SCN9A;ITGA1;NRCAM;NCAM1;EPHB2;EZR;SCN1B
Molecules associated with elastic fibres Homo sapiens R-HSA-2129379	0.00631751	0.241645	5.33333	27.0103	MFAP5;EFEMP1;ITGA8;ITGB8
Activation of the pre-replicative complex Homo sapiens R-HSA-68962	0.00631751	0.235751	5.33333	27.0103	CDT1;MCM7;MCM5;POLE
ECM proteoglycans Homo sapiens R-HSA-3000178	0.00243474	0.143275	4.36364	26.26	LAMA5;LUM;ITGA2;ITGA8;NCAM1;FMOD
Synthesis, secretion, and inactivation of Glucagon-like Peptide-1 (GLP-1) Homo sapiens R-HSA-381771	0.0129021	0.290298	6	26.1022	PCSK1;GRP;LEP
Inhibition of the proteolytic activity of APC/C required for the onset of anaphase by mitotic spindle checkpoint components Homo sapiens R-HSA-141405	0.0129021	0.299095	6	26.1022	CDC20;ANAPC15;UBE2C
Inactivation of APC/C via direct inhibition of the APC/C complex Homo sapiens R-HSA-141430	0.0129021	0.294631	6	26.1022	CDC20;ANAPC15;UBE2C
FGFR2 ligand binding and activation Homo sapiens R-HSA-190241	0.0129021	0.303697	6	26.1022	FGF7;FGF2;FGF10
Processive synthesis on the C-strand of the telomere Homo sapiens R-HSA-174414	0.0295467	0.418578	7.27273	25.613	LIG1;POLD1
Chemokine receptors bind chemokines Homo sapiens R-HSA-380108	0.00267045	0.151326	4.28571	25.395	CXCL6;CCL7;CCL2;CXCL1;CXCL3;CXCL2
Collagen formation Homo sapiens R-HSA-1474290	0.00128787	0.0938303	3.76471	25.0532	COLGALT2;COL13A1;COL14A1;COL11A1;COL4A6;PLOD2;ITGA6;COL19A1
DNA strand elongation Homo sapiens R-HSA-69190	0.0079712	0.283626	5	24.1596	MCM7;LIG1;POLD1;MCM5
Cooperation of Prefoldin and TriC/CCT in actin and tubulin folding Homo sapiens R-HSA-389958	0.0079712	0.27718	5	24.1596	TUBA1C;TUBA1B;TUBB3;TUBB4B
Mitotic Spindle Checkpoint Homo sapiens R-HSA-69618	0.014778	0.30973	5.71429	24.0835	CDC20;ANAPC15;UBE2C
HS-GAG degradation Homo sapiens R-HSA-2024096	0.014778	0.314032	5.71429	24.0835	GPC3;SDC1;GPC4
NRAGE signals death through JNK Homo sapiens R-HSA-193648	0.00513204	0.212217	4.44444	23.4322	FGD4;NGFR;RASGRF2;ARHGEF4;NGEF
Unwinding of DNA Homo sapiens R-HSA-176974	0.0348785	0.410494	6.66667	22.3726	MCM7;MCM5
Peptide hormone biosynthesis Homo sapiens R-HSA-209952	0.0348785	0.40736	6.66667	22.3726	PCSK1;INHBB
Keratan sulfate degradation Homo sapiens R-HSA-2022857	0.0348785	0.413676	6.66667	22.3726	LUM;FMOD
Telomere C-strand (Lagging Strand) Synthesis Homo sapiens R-HSA-174417	0.0167997	0.333813	5.45455	22.2894	LIG1;POLD1;POLE
Resolution of AP sites via the multiple-nucleotide patch replacement pathway Homo sapiens R-HSA-110373	0.0167997	0.338205	5.45455	22.2894	LIG1;POLD1;POLE
Cyclin A/B1 associated events during G2/M transition Homo sapiens R-HSA-69273	0.0167997	0.329533	5.45455	22.2894	PLK1;FOXM1;CDC25B
Phase 1 - Functionalization of compounds Homo sapiens R-HSA-211945	0.00214119	0.131041	3.47826	21.3788	CYP24A1;ADH1B;CYP1B1;FMO2;FMO3;CYP7B1;CYP19A1;PTGS1
Senescence-Associated Secretory Phenotype (SASP) Homo sapiens R-HSA-2559582	0.00311552	0.158892	3.63636	20.9868	CDKN2D;JUN;IL6;ANAPC15;UBE2C;CDKN2A;H2AFX
Incretin synthesis, secretion, and inactivation Homo sapiens R-HSA-400508	0.0189683	0.341429	5.21739	20.6869	PCSK1;GRP;LEP
Gap-filling DNA repair synthesis and ligation in GG-NER Homo sapiens R-HSA-5696397	0.0189683	0.349656	5.21739	20.6869	LIG1;POLD1;POLE
APC/C:Cdc20 mediated degradation of Cyclin B Homo sapiens R-HSA-174048	0.0189683	0.345494	5.21739	20.6869	CDC20;ANAPC15;UBE2C
Signaling by Activin Homo sapiens R-HSA-1502540	0.0405502	0.419201	6.15385	19.7244	INHBB;ACVR2A
Platelet Adhesion to exposed collagen Homo sapiens R-HSA-75892	0.0405502	0.422053	6.15385	19.7244	ITGA2;ITGA1
FGFRL1 modulation of FGFR1 signaling Homo sapiens R-HSA-5658623	0.0405502	0.427874	6.15385	19.7244	FGF2;FGF10
ERBB2 Activates PTK6 Signaling Homo sapiens R-HSA-8847993	0.0405502	0.424944	6.15385	19.7244	NRG2;EREG
Chondroitin sulfate/dermatan sulfate metabolism Homo sapiens R-HSA-1793185	0.00804089	0.27339	4	19.2929	CSGALNACT1;GPC3;SDC1;CSPG4;GPC4
Growth hormone receptor signaling Homo sapiens R-HSA-982772	0.0212843	0.342789	5	19.2489	SOCS2;SOCS1;IRS2
Endogenous sterols Homo sapiens R-HSA-211976	0.0212843	0.339219	5	19.2489	CYP1B1;CYP7B1;CYP19A1
Defective B3GALTL causes Peters-plus syndrome (PpS) Homo sapiens R-HSA-5083635	0.0132786	0.294439	4.32432	18.688	SPON2;SPON1;THBS1;ADAMTS9
Metabolism of fat-soluble vitamins Homo sapiens R-HSA-6806667	0.00873613	0.272781	3.92157	18.5894	CYP24A1;GPC3;SDC1;GPC4;LRP8
APC-Cdc20 mediated degradation of Nek2A Homo sapiens R-HSA-179409	0.023748	0.367015	4.8	17.9532	CDC20;ANAPC15;UBE2C
O-glycosylation of TSR domain-containing proteins Homo sapiens R-HSA-5173214	0.0145547	0.313644	4.21053	17.8099	SPON2;SPON1;THBS1;ADAMTS9
Synthesis of Prostaglandins (PG) and Thromboxanes (TX) Homo sapiens R-HSA-2162123	0.0465414	0.445052	5.71429	17.5281	PTGS2;PTGS1
Nicotinate metabolism Homo sapiens R-HSA-196807	0.0465414	0.447851	5.71429	17.5281	QPRT;PTGS2
Early Phase of HIV Life Cycle Homo sapiens R-HSA-162594	0.0465414	0.459409	5.71429	17.5281	LIG1;HMGA1
DCC mediated attractive signaling Homo sapiens R-HSA-418885	0.0465414	0.450686	5.71429	17.5281	ABLIM3;DCC
SHC-mediated cascade:FGFR2 Homo sapiens R-HSA-5654699	0.0263593	0.387786	4.61538	16.7812	FGF7;FGF2;FGF10
APC/C:Cdh1 mediated degradation of Cdc20 and other APC/C:Cdh1 targeted proteins in late mitosis/early G1 Homo sapiens R-HSA-174178	0.0086182	0.274705	3.38028	16.0695	CDC20;ANAPC15;PTTG1;UBE2C;PSMD2;PLK1
Prefoldin mediated transfer of substrate to CCT/TriC Homo sapiens R-HSA-389957	0.0291179	0.416358	4.44444	15.7174	TUBA1C;TUBB3;TUBB4B
Caspase activation via extrinsic apoptotic signalig pathway Homo sapiens R-HSA-5357769	0.0291179	0.420286	4.44444	15.7174	DCC;DAPK1;DAPK2
Retinoid metabolism and transport Homo sapiens R-HSA-975634	0.0204208	0.339607	3.80952	14.8236	GPC3;SDC1;GPC4;LRP8
Netrin-1 signaling Homo sapiens R-HSA-373752	0.0204208	0.335955	3.80952	14.8236	ABLIM3;DCC;SLIT3;EZR
Recognition of DNA damage by PCNA-containing replication complex Homo sapiens R-HSA-110314	0.0320229	0.437456	4.28571	14.7484	POLD1;POLE;CUL4B
Extension of Telomeres Homo sapiens R-HSA-180786	0.0320229	0.433585	4.28571	14.7484	LIG1;POLD1;POLE
Activation of APC/C and APC/C:Cdc20 mediated degradation of mitotic proteins Homo sapiens R-HSA-176814	0.011153	0.321963	3.2	14.3874	CDC20;ANAPC15;PTTG1;UBE2C;PSMD2;PLK1
Interaction between L1 and Ankyrins Homo sapiens R-HSA-445095	0.0350736	0.406535	4.13793	13.8633	SCN9A;NRCAM;SCN1B
Termination of translesion DNA synthesis Homo sapiens R-HSA-5656169	0.0382688	0.418223	4	13.0525	KIAA0101;POLD1;POLE
Synthesis of DNA Homo sapiens R-HSA-69239	0.0108983	0.320661	2.8866	13.045	CDT1;LIG1;MCM7;PSMD2;POLD1;MCM5;POLE
Mitotic G1-G1/S phases Homo sapiens R-HSA-453279	0.00724375	0.263879	2.64706	13.0437	DHFR;CDKN2D;CDT1;CCND2;MCM7;CDKN2A;PSMD2;MCM5;POLE
DNA Damage Bypass Homo sapiens R-HSA-73893	0.0275554	0.401522	3.47826	12.4924	KIAA0101;POLD1;POLE;CUL4B
HS-GAG biosynthesis Homo sapiens R-HSA-2022928	0.0416069	0.42439	3.87097	12.3077	GPC3;SDC1;GPC4
Adherens junctions interactions Homo sapiens R-HSA-418990	0.0416069	0.42158	3.87097	12.3077	CDH4;CDH24;PVRL1
Class A/1 (Rhodopsin-like receptors) Homo sapiens R-HSA-373076	0.00332393	0.158926	2.10526	12.0139	CXCL6;EDN1;GRP;PTGER1;CXCL1;CXCL3;RXFP1;CXCL2;C3;EDNRB;CCL7;SST;PENK;F2RL1;BDKRB1;CCL2;NTSR1
Cell surface interactions at the vascular wall Homo sapiens R-HSA-202733	0.0134132	0.293173	2.77228	11.9527	GRB14;ANGPT1;ITGA3;ESAM;ITGA6;PF4V1;JAM2
DNA methylation Homo sapiens R-HSA-5334118	0.0450865	0.450865	3.75	11.6219	DNMT1;H2AFX;DNMT3B
S Phase Homo sapiens R-HSA-69242	0.0127432	0.309477	2.58065	11.2587	CDT1;LIG1;MCM7;PSMD2;POLD1;MCM5;POLE;CDC25B
APC/C:Cdc20 mediated degradation of Securin Homo sapiens R-HSA-174154	0.0245707	0.375932	3.0303	11.2309	CDC20;ANAPC15;PTTG1;UBE2C;PSMD2
Regulation of mitotic cell cycle Homo sapiens R-HSA-453276	0.0197072	0.342636	2.82353	11.0874	CDC20;ANAPC15;PTTG1;UBE2C;PSMD2;PLK1
APC/C-mediated degradation of cell cycle proteins Homo sapiens R-HSA-174143	0.0197072	0.346574	2.82353	11.0874	CDC20;ANAPC15;PTTG1;UBE2C;PSMD2;PLK1
FGFR2 mutant receptor activation Homo sapiens R-HSA-1839126	0.0487056	0.457176	3.63636	10.9889	FGF7;FGF2;FGF10
Degradation of the extracellular matrix Homo sapiens R-HSA-1474228	0.0171103	0.331376	2.64151	10.7459	LAMA5;COL13A1;COL14A1;ADAM8;A2M;ADAMTS9;COL19A1
Metabolism of vitamins and cofactors Homo sapiens R-HSA-196854	0.0122334	0.306838	2.43243	10.7114	DHFR;CYP24A1;QPRT;GPC3;SDC1;GPC4;PRSS3;PTGS2;LRP8
GPCR ligand binding Homo sapiens R-HSA-500792	0.00449477	0.191028	1.87919	10.1567	CD97;CXCL6;EDN1;GRP;PTGER1;WNT7B;WNT5A;CXCL1;CXCL3;RXFP1;CXCL2;PTHLH;C3;EDNRB;CCL7;SST;PENK;CCL2;F2RL1;BDKRB1;NTSR1
Negative regulation of the PI3K/AKT network Homo sapiens R-HSA-199418	0.0253162	0.379744	2.66667	9.80349	FGF7;IRS2;NRG2;FGF2;EREG;FGF10
Heparan sulfate/heparin (HS-GAG) metabolism Homo sapiens R-HSA-1638091	0.0457898	0.454925	2.96296	9.13687	GPC3;SDC1;CSPG4;GPC4
APC/C:Cdc20 mediated degradation of mitotic proteins Homo sapiens R-HSA-176409	0.0377513	0.415536	2.7027	8.85604	CDC20;ANAPC15;PTTG1;UBE2C;PSMD2
Cellular Senescence Homo sapiens R-HSA-2559583	0.0201369	0.342327	2.23602	8.73213	CDKN2D;JUN;IL6;ANAPC15;MAPKAPK3;UBE2C;CDKN2A;H2AFX;HMGA1
Separation of Sister Chromatids Homo sapiens R-HSA-2467813	0.0208686	0.33967	2.22222	8.59891	CDC20;ANAPC15;PTTG1;ESPL1;UBE2C;INCENP;PSMD2;PLK1;SPC24
Visual phototransduction Homo sapiens R-HSA-2187338	0.0348169	0.419448	2.47423	8.30759	RDH10;GPC3;SDC1;GPC4;LRP8;DHRS3
Signaling by Leptin Homo sapiens R-HSA-2586552	0.0196801	0.350124	1.97531	7.7593	DUSP4;FGF7;ANGPT1;PSMD2;RASGRF2;LEP;IRS2;NCAM1;NRG2;FGF2;EREG;FGF10
Regulation of APC/C activators between G1/S and early anaphase Homo sapiens R-HSA-176408	0.0478245	0.454482	2.53165	7.69675	CDC20;ANAPC15;UBE2C;PSMD2;PLK1
Gastrin-CREB signalling pathway via PKC and MAPK Homo sapiens R-HSA-881907	0.0129006	0.308405	1.75926	7.65363	DUSP4;EDN1;PRKCH;GRP;ANGPT1;PTGER1;RASGRF2;IRS2;NRG2;FGF2;EREG;FGF7;EDNRB;PSMD2;F2RL1;BDKRB1;NCAM1;NTSR1;FGF10
Signalling to RAS Homo sapiens R-HSA-167044	0.0214215	0.337886	1.95122	7.49924	DUSP4;FGF7;MAPKAPK3;ANGPT1;PSMD2;RASGRF2;IRS2;NCAM1;NRG2;FGF2;EREG;FGF10
GAB1 signalosome Homo sapiens R-HSA-180292	0.0376533	0.420507	2.24	7.34571	FGF7;IRS2;NRG2;FGF2;FOXO1;EREG;FGF10
Signalling to ERKs Homo sapiens R-HSA-187687	0.0259259	0.385112	1.89723	6.92967	DUSP4;FGF7;MAPKAPK3;ANGPT1;PSMD2;RASGRF2;IRS2;NCAM1;NRG2;FGF2;EREG;FGF10
Signaling by Interleukins Homo sapiens R-HSA-449147	0.0203613	0.342339	1.73469	6.7551	DUSP4;ANGPT1;RASGRF2;IRS2;NRG2;IL17RE;FGF2;EREG;FGF7;IL6;TEC;IL7;PSMD2;IL1B;NCAM1;IL18R1;FGF10
Interleukin-3, 5 and GM-CSF signaling Homo sapiens R-HSA-512988	0.0318795	0.43942	1.83908	6.33709	DUSP4;FGF7;TEC;ANGPT1;PSMD2;RASGRF2;IRS2;NCAM1;NRG2;FGF2;EREG;FGF10
SOS-mediated signalling Homo sapiens R-HSA-112412	0.0348133	0.429551	1.87234	6.28686	DUSP4;FGF7;ANGPT1;PSMD2;RASGRF2;IRS2;NCAM1;NRG2;FGF2;EREG;FGF10
SHC1 events in ERBB4 signaling Homo sapiens R-HSA-1250347	0.0348133	0.426115	1.87234	6.28686	DUSP4;FGF7;ANGPT1;PSMD2;RASGRF2;IRS2;NCAM1;NRG2;FGF2;EREG;FGF10
SHC1 events in EGFR signaling Homo sapiens R-HSA-180336	0.0348133	0.433043	1.87234	6.28686	DUSP4;FGF7;ANGPT1;PSMD2;RASGRF2;IRS2;NCAM1;NRG2;FGF2;EREG;FGF10
RAF/MAP kinase cascade Homo sapiens R-HSA-5673001	0.0348133	0.422733	1.87234	6.28686	DUSP4;FGF7;ANGPT1;PSMD2;RASGRF2;IRS2;NCAM1;NRG2;FGF2;EREG;FGF10
GRB2 events in EGFR signaling Homo sapiens R-HSA-179812	0.0348133	0.436593	1.87234	6.28686	DUSP4;FGF7;ANGPT1;PSMD2;RASGRF2;IRS2;NCAM1;NRG2;FGF2;EREG;FGF10
FRS-mediated FGFR4 signaling Homo sapiens R-HSA-5654712	0.0357316	0.40798	1.86441	6.21168	DUSP4;FGF7;ANGPT1;PSMD2;RASGRF2;IRS2;NCAM1;NRG2;FGF2;EREG;FGF10
FRS-mediated FGFR3 signaling Homo sapiens R-HSA-5654706	0.0357316	0.404958	1.86441	6.21168	DUSP4;FGF7;ANGPT1;PSMD2;RASGRF2;IRS2;NCAM1;NRG2;FGF2;EREG;FGF10
FRS-mediated FGFR2 signaling Homo sapiens R-HSA-5654700	0.0357316	0.411048	1.86441	6.21168	DUSP4;FGF7;ANGPT1;PSMD2;RASGRF2;IRS2;NCAM1;NRG2;FGF2;EREG;FGF10
FRS-mediated FGFR1 signaling Homo sapiens R-HSA-5654693	0.0357316	0.401981	1.86441	6.21168	DUSP4;FGF7;ANGPT1;PSMD2;RASGRF2;IRS2;NCAM1;NRG2;FGF2;EREG;FGF10
Signal Transduction Homo sapiens R-HSA-162582	0.00843301	0.274521	1.29817	6.19956	CXCL6;RASGRF2;HHIP;IRS2;CXCL1;SPINT2;GLI1;CXCL3;RXFP1;FGF2;CXCL2;CDC20;FGF7;EDNRB;PSMD2;PDK4;PDE4B;RSPO3;PMEPA1;BDKRB1;DUSP4;CD97;EDN1;PRKCH;PDE4D;WNT5A;H2AFX;NRG2;DKK2;CIT;EREG;SFRP2;MAPKAPK3;INCENP;GAS1;ARHGEF4;NGEF;RAPGEF3;GRP;PTGER1;TCF7;IQGAP3;LRP8;THBS1;FOXO1;PTHLH;C3;ARHGAP22;NEURL1B;FGD4;SOCS1;CCL7;PDGFD;RDH10;PENK;GPC3;CCL2;NCAM1;GPC4;A2M;NTSR1;NGFR;JUN;ANGPT1;WNT7B;PLK1;INHBB;DHRS3;ACVR…
Signalling to p38 via RIT and RIN Homo sapiens R-HSA-187706	0.0385885	0.415778	1.841	5.9921	DUSP4;FGF7;ANGPT1;PSMD2;RASGRF2;IRS2;NCAM1;NRG2;FGF2;EREG;FGF10
ARMS-mediated activation Homo sapiens R-HSA-170984	0.0385885	0.418727	1.841	5.9921	DUSP4;FGF7;ANGPT1;PSMD2;RASGRF2;IRS2;NCAM1;NRG2;FGF2;EREG;FGF10
Frs2-mediated activation Homo sapiens R-HSA-170968	0.0395753	0.423428	1.83333	5.92084	DUSP4;FGF7;ANGPT1;PSMD2;RASGRF2;IRS2;NCAM1;NRG2;FGF2;EREG;FGF10
Cytokine Signaling in Immune system Homo sapiens R-HSA-1280215	0.0235278	0.367322	1.54839	5.80579	DUSP4;CIITA;ANGPT1;RASGRF2;IRS2;TNFRSF11B;NRG2;IL17RE;FGF2;EREG;SOCS2;FGF7;MT2A;IL6;SOCS1;TEC;IFI27;IL7;PSMD2;IL1B;TNFSF11;NCAM1;IL18R1;FGF10
Signaling by SCF-KIT Homo sapiens R-HSA-1433557	0.0348412	0.416461	1.72308	5.78429	DUSP4;ANGPT1;RASGRF2;IRS2;NRG2;FGF2;FOXO1;EREG;FGF7;SOCS1;TEC;PSMD2;NCAM1;FGF10
Prolonged ERK activation events Homo sapiens R-HSA-169893	0.0416011	0.427179	1.81818	5.78114	DUSP4;FGF7;ANGPT1;PSMD2;RASGRF2;IRS2;NCAM1;NRG2;FGF2;EREG;FGF10
Interleukin receptor SHC signaling Homo sapiens R-HSA-912526	0.0447726	0.450672	1.79592	5.57841	DUSP4;FGF7;ANGPT1;PSMD2;RASGRF2;IRS2;NCAM1;NRG2;FGF2;EREG;FGF10
VEGFR2 mediated cell proliferation Homo sapiens R-HSA-5218921	0.0481062	0.454336	1.77419	5.38352	DUSP4;FGF7;ANGPT1;PSMD2;RASGRF2;IRS2;NCAM1;NRG2;FGF2;EREG;FGF10

## Sheet: Lymphos KEGG2019
Term	P-value	Adjusted P-value	Odds Ratio	Combined Score	Genes
Salmonella infection	0.000296341	0.0912729	4.18605	34.0074	IL6;CCL4L2;CCL3L3;RHOG;FLNA;PLEKHM2;PKN1;MAPK12;MAPK3
Toll-like receptor signaling pathway	0.00119321	0.183755	3.46154	23.3	IL6;MAP2K2;CCL4L2;CCL3L3;TLR9;IRF7;IL12B;MAPK12;MAPK3
Malaria	0.007385	0.379097	4.08163	20.0339	IL6;HGF;TLR9;MET;THBS3
African trypanosomiasis	0.0132786	0.408982	4.32432	18.688	IL6;TLR9;IL12B;THOP1
Ribosome	0.00164634	0.169024	2.87582	18.4317	RPS9;RPS19;RPL18A;RPL10;RPS5;RPL36;MRPS18A;RPL8;RPS11;RPL29;UBA52
Tuberculosis	0.00187195	0.14414	2.68156	16.8423	PLK3;CD74;IL6;TLR9;IL12B;LSP1;TCIRG1;ATP6V0D1;CORO1A;CTSD;MAPK12;MAPK3
C-type lectin receptor signaling pathway	0.00457541	0.281845	3.07692	16.5756	PLK3;IL6;IL12B;LSP1;PTGS2;MAPK12;RELB;MAPK3
Glycine, serine and threonine metabolism	0.0173331	0.41066	4	16.2206	DMGDH;CBS;PIPOX;PHGDH
B cell receptor signaling pathway	0.0086182	0.379201	3.38028	16.0695	CD79B;CD79A;MAP2K2;CD19;PTPN6;MAPK3
Leishmaniasis	0.0104754	0.403302	3.24324	14.7851	NCF4;IL12B;PTPN6;PTGS2;MAPK12;MAPK3
Central carbon metabolism in cancer	0.0231688	0.475733	3.07692	11.5845	SLC7A5;MAP2K2;SLC1A5;MET;MAPK3
Shigellosis	0.0231688	0.446	3.07692	11.5845	MAD2L2;RHOG;MAPK12;U2AF1L4;MAPK3
Intestinal immune network for IgA production	0.0316138	0.40571	3.33333	11.5139	PIGR;IL6;CXCL12;CCR9
Chagas disease (American trypanosomiasis)	0.0148155	0.414833	2.71845	11.4503	IL6;CCL3L3;TLR9;IL12B;ADCY1;MAPK12;MAPK3
Long-term potentiation	0.026026	0.445333	2.98507	10.8915	MAP2K2;RPS6KA2;ADCY1;MAPK3;PPP1CA
Epithelial cell signaling in Helicobacter pylori infection	0.0275352	0.424042	2.94118	10.5656	TCIRG1;ATP6V0D1;MET;GIT1;MAPK12
Insulin resistance	0.0187728	0.413002	2.59259	10.3065	SOCS3;SREBF1;IL6;RPS6KA2;NR1H2;TRIB3;PPP1CA
Renal cell carcinoma	0.0290989	0.426784	2.89855	10.2523	MAP2K2;EGLN2;HGF;MET;MAPK3
Prolactin signaling pathway	0.0307177	0.41135	2.85714	9.95119	SOCS3;MAP2K2;FOXO3;MAPK12;MAPK3
Proteoglycans in cancer	0.0125717	0.430233	2.18905	9.57997	MAP2K2;HGF;IL12B;FLNA;MIR21;PTPN6;PPP1R12C;MET;MAPK12;PPP1CA;MAPK3
Legionellosis	0.0484453	0.438858	2.90909	8.80675	EEF1G;IL6;RAB1B;IL12B
Amoebiasis	0.0333374	0.39492	2.5	8.50269	IL6;IL1R1;IL1R2;IL12B;ADCY1;CD1D
Hematopoietic cell lineage	0.0348169	0.397171	2.47423	8.30759	FCER2;IL6;IL1R1;IL1R2;CD19;CD1D
Sphingolipid signaling pathway	0.0299685	0.419559	2.35294	8.25319	CERS4;MAP2K2;SMPD1;CTSD;MAPK12;PLD2;MAPK3
Protein processing in endoplasmic reticulum	0.0231786	0.419943	2.18182	8.21351	PPP1R15A;SSR4;PRKCSH;SYVN1;FBXO6;PREB;STUB1;CAPN1;UBXN6
Cytokine-cytokine receptor interaction	0.0165034	0.423586	1.90476	7.81751	IL32;IL1R1;IL1R2;TNFSF12;CCL4L2;CCL3L3;IL6;IL18RAP;CXCL12;CCR9;IL12B;CD27;TNFRSF8;TNFSF8
Inflammatory mediator regulation of TRP channels	0.0395068	0.405603	2.4	7.75508	IL1R1;PTGER2;TRPV2;ADCY1;MAPK12;PPP1CA
Phospholipase D signaling pathway	0.0327583	0.403582	2.16216	7.39157	CYTH2;MAP2K2;CYTH4;F2R;LPAR2;ADCY1;PLD2;MAPK3
Oocyte meiosis	0.0376533	0.414186	2.24	7.34571	MAD2L2;CCNE2;RPS6KA2;ADCY1;MAPK12;MAPK3;PPP1CA
Human cytomegalovirus infection	0.0265292	0.430053	1.95556	7.0977	IL6;MAP2K2;CXCL12;IL1R1;PTGER2;CCL4L2;CCL3L3;ADCY1;PTGS2;MAPK12;MAPK3
Osteoclast differentiation	0.0404776	0.402164	2.20472	7.07057	SOCS3;IL1R1;NCF4;LILRA4;MAPK12;RELB;MAPK3
Axon guidance	0.0386372	0.410354	1.98895	6.47113	SEMA5A;SEMA4A;CXCL12;PLXNB2;PLXNB1;EPHB1;MET;PLXNA3;MAPK3
Vascular smooth muscle contraction	0.0481307	0.463258	2.12121	6.43541	MAP2K2;KCNMA1;ADM;ADCY1;PPP1R12C;MAPK3;PPP1CA
Cellular senescence	0.0481775	0.449657	2	6.06572	IL6;MAP2K2;CCNE2;CAPN1;FOXO3;MAPK12;MAPK3;PPP1CA
Chemokine signaling pathway	0.0498642	0.438805	1.89474	5.68128	HCK;CXCL12;CCL4L2;CCL3L3;GRK6;CCR9;ADCY1;FOXO3;MAPK3

## Sheet: Lymphos Reactome2016
Term	P-value	Adjusted P-value	Odds Ratio	Combined Score	Genes
Negative feedback regulation of MAPK pathway Homo sapiens R-HSA-5674499	0.00875241	0.278983	13.3333	63.179	MAP2K2;MAPK3
Synthesis of 15-eicosatetraenoic acid derivatives Homo sapiens R-HSA-2142770	0.00875241	0.27329	13.3333	63.179	GPX4;PTGS2
Downregulation of TGF-beta receptor signaling Homo sapiens R-HSA-2173788	0.000407637	0.0366873	7.69231	60.0395	PPP1R15A;UBC;STUB1;UBA52;PPP1CA
Eukaryotic Translation Termination Homo sapiens R-HSA-72764	1.07815e-05	0.0164957	5.05747	57.8457	RPS9;RPL18A;RPS19;RPL10;RPS5;RPL36;APEH;RPL8;RPS11;RPL29;UBA52
Eukaryotic Translation Elongation Homo sapiens R-HSA-156842	1.34423e-05	0.0102834	4.94382	55.4553	EEF1G;RPS9;RPL18A;RPS19;RPL10;RPS5;RPL36;RPL8;RPS11;RPL29;UBA52
Regulation of FZD by ubiquitination Homo sapiens R-HSA-4641263	0.00164711	0.096926	7.61905	48.8285	UBC;UBA52;LGR4;LRP6
Viral mRNA Translation Homo sapiens R-HSA-192823	4.59337e-05	0.0234262	4.7619	47.5634	RPS9;RPL18A;RPS19;RPL10;RPS5;RPL36;RPL8;RPS11;RPL29;UBA52
Peptide chain elongation Homo sapiens R-HSA-156902	4.59337e-05	0.0175696	4.7619	47.5634	RPS9;RPL18A;RPS19;RPL10;RPS5;RPL36;RPL8;RPS11;RPL29;UBA52
Selenocysteine synthesis Homo sapiens R-HSA-2408557	6.22618e-05	0.0190521	4.5977	44.5249	RPS9;RPL18A;RPS19;RPL10;RPS5;RPL36;RPL8;RPS11;RPL29;UBA52
Nonsense Mediated Decay (NMD) independent of the Exon Junction Complex (EJC) Homo sapiens R-HSA-975956	7.5694e-05	0.019302	4.49438	42.6463	RPS9;RPL18A;RPS19;RPL10;RPS5;RPL36;RPL8;RPS11;RPL29;UBA52
TGF-beta receptor signaling activates SMADs Homo sapiens R-HSA-2173789	0.00110314	0.0767185	6.25	42.56	PPP1R15A;UBC;STUB1;UBA52;PPP1CA
Downregulation of ERBB4 signaling Homo sapiens R-HSA-1253288	0.0158049	0.383834	10	41.4743	UBC;UBA52
Sema4D mediated inhibition of cell attachment and migration Homo sapiens R-HSA-416550	0.0158049	0.377836	10	41.4743	PLXNB1;MET
SRP-dependent cotranslational protein targeting to membrane Homo sapiens R-HSA-1799339	7.62013e-05	0.0166554	4.11215	38.9919	RPS9;RPS19;RPL18A;SSR4;RPL10;RPS5;RPL36;RPL8;RPS11;RPL29;UBA52
Translesion synthesis by REV1 Homo sapiens R-HSA-110312	0.0068238	0.248581	7.5	37.405	MAD2L2;UBC;UBA52
Spry regulation of FGF signaling Homo sapiens R-HSA-1295596	0.0068238	0.2428	7.5	37.405	UBC;UBA52;MAPK3
Formation of a pool of free 40S subunits Homo sapiens R-HSA-72689	0.000143731	0.0219909	4.16667	36.8649	RPS9;RPL18A;RPS19;RPL10;RPS5;RPL36;RPL8;RPS11;RPL29;UBA52
Selenoamino acid metabolism Homo sapiens R-HSA-2408522	0.000106427	0.0203541	3.96396	36.2626	RPS9;RPS19;RPL18A;RPL10;CBS;RPS5;RPL36;RPL8;RPS11;RPL29;UBA52
MAPK1 (ERK2) activation Homo sapiens R-HSA-112411	0.0199875	0.407745	8.88889	34.7791	IL6;MAP2K2
PTK6 Regulates RTKs and Their Effectors AKT1 and DOK1 Homo sapiens R-HSA-8849469	0.0199875	0.40238	8.88889	34.7791	UBC;UBA52
Ca2+ activated K+ channels Homo sapiens R-HSA-1296052	0.0199875	0.397154	8.88889	34.7791	KCNMA1;KCNN4
CaM pathway Homo sapiens R-HSA-111997	0.003728	0.178245	6.15385	34.4116	PDE1C;PDE1B;ADRBK1;ADCY1
Calmodulin induced events Homo sapiens R-HSA-111933	0.003728	0.172844	6.15385	34.4116	PDE1C;PDE1B;ADRBK1;ADCY1
Translesion synthesis by POLK Homo sapiens R-HSA-5655862	0.00813412	0.270548	7.05882	33.9649	MAD2L2;UBC;UBA52
Translesion synthesis by POLI Homo sapiens R-HSA-5656121	0.00813412	0.264792	7.05882	33.9649	MAD2L2;UBC;UBA52
Translesion synthesis by Y family DNA polymerases bypasses lesions on DNA template Homo sapiens R-HSA-110313	0.00215544	0.113718	5.40541	33.1879	MAD2L2;POLD4;UBA7;UBC;UBA52
Sema4D in semaphorin signaling Homo sapiens R-HSA-400685	0.00429112	0.182373	5.92593	32.3035	RHOG;PLXNB1;RHOC;MET
Translation Homo sapiens R-HSA-72766	0.000110956	0.0188625	3.44371	31.3597	RPS9;SSR4;RPL10;RPS5;APEH;RPL8;EEF1G;RPS19;RPL18A;RPL36;RPS11;RPL29;UBA52
Oxygen-dependent proline hydroxylation of Hypoxia-inducible Factor Alpha Homo sapiens R-HSA-1234176	0.00958222	0.287467	6.66667	30.9856	EGLN2;UBC;UBA52
Activation of IRF3/IRF7 mediated by TBK1/IKK epsilon Homo sapiens R-HSA-936964	0.00958222	0.281939	6.66667	30.9856	UBC;IRF7;UBA52
CD22 mediated BCR regulation Homo sapiens R-HSA-5690714	0.00958222	0.276619	6.66667	30.9856	CD79B;CD79A;PTPN6
Ca-dependent events Homo sapiens R-HSA-111996	0.0049089	0.202989	5.71429	30.3812	PDE1C;PDE1B;ADRBK1;ADCY1
Nonsense-Mediated Decay (NMD) Homo sapiens R-HSA-927802	0.000325173	0.0414596	3.77358	30.3062	RPS9;RPS19;RPL18A;RPL10;RPS5;RPL36;RPL8;RPS11;RPL29;UBA52
Nonsense Mediated Decay (NMD) enhanced by the Exon Junction Complex (EJC) Homo sapiens R-HSA-975957	0.000325173	0.0382704	3.77358	30.3062	RPS9;RPS19;RPL18A;RPL10;RPS5;RPL36;RPL8;RPS11;RPL29;UBA52
L13a-mediated translational silencing of Ceruloplasmin expression Homo sapiens R-HSA-156827	0.000325173	0.0355368	3.77358	30.3062	RPS9;RPS19;RPL18A;RPL10;RPS5;RPL36;RPL8;RPS11;RPL29;UBA52
3' -UTR-mediated translational regulation Homo sapiens R-HSA-157279	0.000325173	0.0331677	3.77358	30.3062	RPS9;RPS19;RPL18A;RPL10;RPS5;RPL36;RPL8;RPS11;RPL29;UBA52
GTP hydrolysis and joining of the 60S ribosomal subunit Homo sapiens R-HSA-72706	0.00035084	0.0335491	3.73832	29.739	RPS9;RPS19;RPL18A;RPL10;RPS5;RPL36;RPL8;RPS11;RPL29;UBA52
MAPK3 (ERK1) activation Homo sapiens R-HSA-110056	0.0245757	0.422481	8	29.648	IL6;MAPK3
IRAK2 mediated activation of TAK1 complex upon TLR7/8 or 9 stimulation Homo sapiens R-HSA-975163	0.0245757	0.417787	8	29.648	UBC;UBA52
IRAK2 mediated activation of TAK1 complex Homo sapiens R-HSA-937042	0.0245757	0.413196	8	29.648	UBC;UBA52
Diseases of carbohydrate metabolism Homo sapiens R-HSA-5663084	0.0245757	0.408704	8	29.648	UBC;UBA52
Myoclonic epilepsy of Lafora Homo sapiens R-HSA-3785653	0.0245757	0.40431	8	29.648	UBC;UBA52
Glycogen storage diseases Homo sapiens R-HSA-3229121	0.0245757	0.400009	8	29.648	UBC;UBA52
Calcitonin-like ligand receptors Homo sapiens R-HSA-419812	0.0245757	0.395798	8	29.648	ADM2;ADM
Semaphorin interactions Homo sapiens R-HSA-373755	0.00139423	0.0927467	4.1791	27.4793	SEMA5A;SEMA4A;RHOG;PLXNB1;RHOC;MET;PLXNA3
Termination of translesion DNA synthesis Homo sapiens R-HSA-5656169	0.00631751	0.241645	5.33333	27.0103	POLD4;UBA7;UBC;UBA52
Cap-dependent Translation Initiation Homo sapiens R-HSA-72737	0.000582057	0.0468709	3.50877	26.1366	RPS9;RPS19;RPL18A;RPL10;RPS5;RPL36;RPL8;RPS11;RPL29;UBA52
Eukaryotic Translation Initiation Homo sapiens R-HSA-72613	0.000582057	0.0445273	3.50877	26.1366	RPS9;RPS19;RPL18A;RPL10;RPS5;RPL36;RPL8;RPS11;RPL29;UBA52
Interleukin-6 signaling Homo sapiens R-HSA-1059683	0.0295467	0.418578	7.27273	25.613	SOCS3;IL6
Membrane binding and targetting of GAG proteins Homo sapiens R-HSA-174490	0.0295467	0.414738	7.27273	25.613	UBC;UBA52
Synthesis And Processing Of GAG, GAGPOL Polyproteins Homo sapiens R-HSA-174495	0.0295467	0.410967	7.27273	25.613	UBC;UBA52
TRAF6 mediated IRF7 activation in TLR7/8 or 9 signaling Homo sapiens R-HSA-975110	0.0295467	0.407265	7.27273	25.613	TLR9;IRF7
DAG and IP3 signaling Homo sapiens R-HSA-1489509	0.0079712	0.271021	5	24.1596	PDE1C;PDE1B;ADRBK1;ADCY1
Detoxification of Reactive Oxygen Species Homo sapiens R-HSA-3299685	0.00889498	0.272187	4.84848	22.8958	PRDX2;PRDX5;CCS;GSTP1
DNA Damage Bypass Homo sapiens R-HSA-73893	0.00564203	0.227166	4.34783	22.5109	MAD2L2;POLD4;UBA7;UBC;UBA52
Pyrimidine catabolism Homo sapiens R-HSA-73621	0.0348785	0.460036	6.66667	22.3726	UPB1;TYMP
EGFR interacts with phospholipase C-gamma Homo sapiens R-HSA-212718	0.00988591	0.275008	4.70588	21.7254	PDE1C;PDE1B;ADRBK1;ADCY1
PLC-gamma1 signalling Homo sapiens R-HSA-167021	0.00988591	0.270097	4.70588	21.7254	PDE1C;PDE1B;ADRBK1;ADCY1
Antigen activates B Cell Receptor (BCR) leading to generation of second messengers Homo sapiens R-HSA-983695	0.00618673	0.24271	4.25532	21.6398	BLK;CD79B;CD79A;CD19;PTPN6
Gap-filling DNA repair synthesis and ligation in GG-NER Homo sapiens R-HSA-5696397	0.0189683	0.426787	5.21739	20.6869	POLD4;UBC;UBA52
RAF-independent MAPK1/3 activation Homo sapiens R-HSA-112409	0.0189683	0.420601	5.21739	20.6869	IL6;MAP2K2;MAPK3
Influenza Viral RNA Transcription and Replication Homo sapiens R-HSA-168273	0.00142439	0.0908046	3.125	20.4813	RPS9;RPS19;RPL18A;RPL10;RPS5;RPL36;RPL8;RPS11;RPL29;UBA52
p75NTR recruits signalling complexes Homo sapiens R-HSA-209543	0.0405502	0.488518	6.15385	19.7244	UBC;UBA52
NF-kB is activated and signals survival Homo sapiens R-HSA-209560	0.0405502	0.484702	6.15385	19.7244	UBC;UBA52
Assembly Of The HIV Virion Homo sapiens R-HSA-175474	0.0405502	0.480944	6.15385	19.7244	UBC;UBA52
Downregulation of ERBB2:ERBB3 signaling Homo sapiens R-HSA-1358803	0.0405502	0.477245	6.15385	19.7244	UBC;UBA52
Advanced glycosylation endproduct receptor signaling Homo sapiens R-HSA-879415	0.0405502	0.473602	6.15385	19.7244	PRKCSH;MAPK3
Trafficking and processing of endosomal TLR Homo sapiens R-HSA-1679131	0.0405502	0.470014	6.15385	19.7244	UNC93B1;TLR9
Growth hormone receptor signaling Homo sapiens R-HSA-982772	0.0212843	0.397134	5	19.2489	SOCS3;PTPN6;MAPK3
Sema4D induced cell migration and growth-cone collapse Homo sapiens R-HSA-416572	0.0212843	0.392349	5	19.2489	RHOG;PLXNB1;RHOC
Metabolism of amino acids and derivatives Homo sapiens R-HSA-71291	0.000318549	0.0443072	2.38806	19.228	RPS9;RPL10;RPS5;PYCR1;PIPOX;RPL8;HSD17B10;ASS1;IL4I1;RPS19;RPL18A;CBS;ETHE1;RPL36;PHGDH;CKB;RPS11;RPL29;UBA52;BCAT2
Signaling by PTK6 Homo sapiens R-HSA-8848021	0.0065254	0.243509	3.58209	18.0253	SOCS3;NRG4;UBC;RASAL2;RASAL3;UBA52
Influenza Life Cycle Homo sapiens R-HSA-168255	0.00223812	0.114144	2.94118	17.9474	RPS9;RPS19;RPL18A;RPL10;RPS5;RPL36;RPL8;RPS11;RPL29;UBA52
DNA Damage Recognition in GG-NER Homo sapiens R-HSA-5696394	0.0145547	0.359173	4.21053	17.8099	INO80B;INO80E;UBC;UBA52
Protein folding Homo sapiens R-HSA-391251	0.00382916	0.172312	3.16832	17.632	CCNE2;USP11;KIF13A;ARL2;FBXO6;RGS9;RGS6;TUBA8
TP53 regulates transcription of several additional cell death genes whose specific roles in p53-dependent apoptosis remain uncertain Homo sapiens R-HSA-6803205	0.0465414	0.501467	5.71429	17.5281	RABGGTA;BCL2L14
Regulation of IFNG signaling Homo sapiens R-HSA-877312	0.0465414	0.49796	5.71429	17.5281	SOCS3;PTPN6
Receptor-ligand binding initiates the second proteolytic cleavage of Notch receptor Homo sapiens R-HSA-156988	0.0465414	0.494502	5.71429	17.5281	UBC;UBA52
Golgi Cisternae Pericentriolar Stack Reorganization Homo sapiens R-HSA-162658	0.0465414	0.491092	5.71429	17.5281	RAB1B;MAPK3
Nicotinate metabolism Homo sapiens R-HSA-196807	0.0465414	0.487728	5.71429	17.5281	QPRT;PTGS2
XBP1(S) activates chaperone genes Homo sapiens R-HSA-381038	0.010249	0.275105	3.77358	17.2852	CUL7;CXXC1;SYVN1;PREB;ATP6V0D1
Association of TriC/CCT with target proteins during biosynthesis Homo sapiens R-HSA-390471	0.0159058	0.374398	4.10256	16.989	CCNE2;USP11;KIF13A;FBXO6
Regulation of Hypoxia-inducible Factor (HIF) by oxygen Homo sapiens R-HSA-1234174	0.0263593	0.407371	4.61538	16.7812	EGLN2;UBC;UBA52
Cellular response to hypoxia Homo sapiens R-HSA-2262749	0.0263593	0.403298	4.61538	16.7812	EGLN2;UBC;UBA52
rRNA processing Homo sapiens R-HSA-72312	0.00196147	0.11115	2.66667	16.6242	RPS9;RPS19;RPL18A;RPL10;RPS5;RPL36;IMP4;RPL8;RPS11;RPL29;UBA52;HSD17B10
Negative regulation of MAPK pathway Homo sapiens R-HSA-5675221	0.0173331	0.401812	4	16.2206	MAP2K2;UBC;UBA52;MAPK3
IRE1alpha activates chaperones Homo sapiens R-HSA-381070	0.0119322	0.304272	3.63636	16.1037	CUL7;CXXC1;SYVN1;PREB;ATP6V0D1
EGFR downregulation Homo sapiens R-HSA-182971	0.0291179	0.428368	4.44444	15.7174	UBC;PTPRK;UBA52
Phase 1 - inactivation of fast Na+ channels Homo sapiens R-HSA-5576894	0.0291179	0.424289	4.44444	15.7174	CACNB1;KCND1;KCNIP2
Major pathway of rRNA processing in the nucleolus Homo sapiens R-HSA-6791226	0.00311831	0.153904	2.6506	15.2952	RPS9;RPS19;RPL18A;RPL10;RPS5;RPL36;IMP4;RPL8;RPS11;RPL29;UBA52
Influenza Infection Homo sapiens R-HSA-168254	0.00392678	0.171656	2.72109	15.0747	RPS9;RPS19;RPL18A;RPL10;RPS5;RPL36;RPL8;RPS11;RPL29;UBA52
Signaling by Interleukins Homo sapiens R-HSA-449147	0.000937094	0.068274	2.14286	14.9416	IL32;MAP2K2;IL1R1;IL1R2;HGF;RASAL2;RASAL3;SOCS3;HCK;IL6;IL18RAP;NRG4;UBC;IL12B;STX4;LAMTOR2;PTPN6;LGALS9;UBA52;HAVCR2;MAPK3
Recognition of DNA damage by PCNA-containing replication complex Homo sapiens R-HSA-110314	0.0320229	0.437456	4.28571	14.7484	POLD4;UBC;UBA52
Negative regulation of FGFR3 signaling Homo sapiens R-HSA-5654732	0.0350736	0.458655	4.13793	13.8633	UBC;UBA52;MAPK3
Chaperonin-mediated protein folding Homo sapiens R-HSA-390466	0.0097782	0.277049	2.94737	13.6392	CCNE2;USP11;KIF13A;FBXO6;RGS9;RGS6;TUBA8
Interleukin-1 signaling Homo sapiens R-HSA-446652	0.0238261	0.423883	3.63636	13.589	IL1R1;IL1R2;UBC;UBA52
Phospholipase C-mediated cascade; FGFR3 Homo sapiens R-HSA-5654227	0.0238261	0.419011	3.63636	13.589	PDE1C;PDE1B;ADRBK1;ADCY1
PLC beta mediated events Homo sapiens R-HSA-112043	0.0238261	0.414249	3.63636	13.589	PDE1C;PDE1B;ADRBK1;ADCY1
Activated NOTCH1 Transmits Signal to the Nucleus Homo sapiens R-HSA-2122948	0.0382688	0.46841	4	13.0525	UBC;DTX1;UBA52
Signaling by ERBB2 Homo sapiens R-HSA-1227986	0.0256499	0.404581	3.55556	13.0248	NRG4;UBC;STUB1;UBA52
G-protein mediated events Homo sapiens R-HSA-112040	0.0256499	0.400453	3.55556	13.0248	PDE1C;PDE1B;ADRBK1;ADCY1
Phospholipase C-mediated cascade; FGFR4 Homo sapiens R-HSA-5654228	0.0275554	0.409318	3.47826	12.4924	PDE1C;PDE1B;ADRBK1;ADCY1
Circadian Clock Homo sapiens R-HSA-400253	0.0205227	0.392497	3.1746	12.3372	HELZ2;SREBF1;UBC;UBA52;PPP1CA
Amino acid transport across the plasma membrane Homo sapiens R-HSA-352230	0.0416069	0.478636	3.87097	12.3077	SLC7A5;SLC1A5;SLC6A20
Negative regulation of FGFR4 signaling Homo sapiens R-HSA-5654733	0.0416069	0.475064	3.87097	12.3077	UBC;UBA52;MAPK3
Regulation of TNFR1 signaling Homo sapiens R-HSA-5357905	0.0416069	0.471545	3.87097	12.3077	UBC;UBA52;GNB2L1
Phospholipase C-mediated cascade: FGFR1 Homo sapiens R-HSA-5654219	0.0295432	0.42244	3.40426	11.9895	PDE1C;PDE1B;ADRBK1;ADCY1
Immune System Homo sapiens R-HSA-168256	0.000451303	0.0383608	1.55139	11.9509	IFITM2;PRKCSH;NCF4;ICAM3;TCIRG1;IFI35;IL18RAP;RPS6KA2;IL12B;FBXO6;LGALS9;CTSD;HAVCR2;MAP2K2;IL1R1;IL1R2;HGF;RNF123;HCK;CD200R1;CDC34;NRG4;TLR9;IRF7;TRIB3;ATP6V0D1;UBA52;BLK;CUL7;PDE1C;UBA7;UNC93B1;PDE1B;C5AR1;ADCY1;RASAL2;CD1D;RASAL3;FOXO3;LILRA4;RELB;PLD2;CD79B;SOCS3;CD79A;ADRBK1;CD19;UBC;STX4;MAPK3;IL32;CD74;TNFSF12;MAPK12;IL6;CD27;LAMTOR2;STUB1;PTPN6;ULBP1
Rho GTPase cycle Homo sapiens R-HSA-194840	0.0116316	0.301634	2.62295	11.6827	ARHGAP44;RHOG;TRIP10;ARHGAP29;A2M;GMIP;RHOC;RHOBTB1
Signaling by NOTCH2 Homo sapiens R-HSA-1980145	0.0450865	0.496276	3.75	11.6219	FCER2;UBC;UBA52
Oncogene Induced Senescence Homo sapiens R-HSA-2559585	0.0450865	0.492731	3.75	11.6219	UBC;UBA52;MAPK3
Negative regulation of FGFR1 signaling Homo sapiens R-HSA-5654726	0.0450865	0.489236	3.75	11.6219	UBC;UBA52;MAPK3
Cytokine Signaling in Immune system Homo sapiens R-HSA-1280215	0.0020048	0.109548	1.80645	11.2221	IFITM2;UBA7;RASAL2;IFI35;RASAL3;RELB;SOCS3;IL18RAP;UBC;IL12B;STX4;LGALS9;HAVCR2;MAPK3;IL32;MAP2K2;IL1R1;IL1R2;TNFSF12;HGF;HCK;IL6;NRG4;IRF7;CD27;LAMTOR2;PTPN6;UBA52
MyD88 dependent cascade initiated on endosome Homo sapiens R-HSA-975155	0.0197072	0.41304	2.82353	11.0874	RPS6KA2;UBC;TLR9;IRF7;UBA52;MAPK3
Toll Like Receptor 7/8 (TLR7/8) Cascade Homo sapiens R-HSA-168181	0.0197072	0.407459	2.82353	11.0874	RPS6KA2;UBC;TLR9;IRF7;UBA52;MAPK3
Amino acid and oligopeptide SLC transporters Homo sapiens R-HSA-425374	0.0337674	0.453194	3.26531	11.0637	SLC7A5;SLC1A5;SLC6A20;SLC15A3
Phospholipase C-mediated cascade; FGFR2 Homo sapiens R-HSA-5654221	0.0337674	0.449254	3.26531	11.0637	PDE1C;PDE1B;ADRBK1;ADCY1
Formation of the ternary complex, and subsequently, the 43S complex Homo sapiens R-HSA-72695	0.0360045	0.459058	3.2	10.6372	RPS9;RPS19;RPS5;RPS11
G alpha (i) signalling events Homo sapiens R-HSA-418594	0.00762221	0.265045	2.16667	10.5662	CASR;C5AR1;LPAR2;ADCY1;HCAR2;HCAR3;CXCL12;CNR2;CCR9;RGS20;RGS9;GPR18;RGS6
Interferon alpha/beta signaling Homo sapiens R-HSA-909733	0.0275352	0.413028	2.94118	10.5656	SOCS3;IFITM2;IRF7;PTPN6;IFI35
Toll Like Receptor 9 (TLR9) Cascade Homo sapiens R-HSA-168138	0.022959	0.413261	2.72727	10.2929	RPS6KA2;UBC;TLR9;IRF7;UBA52;MAPK3
Metabolism of proteins Homo sapiens R-HSA-392499	0.00162772	0.0996166	1.60149	10.2825	SEMA5A;TSTA3;CUL7;SERPINA1;RPL10;KLK1;PRKCSH;RAB1B;USP11;CXXC1;ARL2;RPL8;APEH;CST3;RPL18A;RPS19;KIF13A;UBC;RPL36;FBXO6;CYC1;RPS11;CTSD;RGS9;RGS6;RPS9;TRAPPC1;SSR4;IDH3G;RPS5;DHPS;SYVN1;COPZ2;ARFGAP2;EEF1G;CCNE2;MSRB3;PREB;RPL29;ATP6V0D1;UBA52;TUBA8;ST6GALNAC6
Signaling by TGF-beta Receptor Complex Homo sapiens R-HSA-170834	0.0359083	0.461678	2.73973	9.11448	PPP1R15A;UBC;STUB1;UBA52;PPP1CA
Signaling by PDGF Homo sapiens R-HSA-186797	0.0105453	0.278177	1.86813	8.50388	MAP2K2;PDE1C;PDE1B;ADCY1;RASAL2;RASAL3;FOXO3;THBS3;NRG4;CD19;ADRBK1;UBC;TRIB3;COL9A3;LAMTOR2;UBA52;MAPK3
Senescence-Associated Secretory Phenotype (SASP) Homo sapiens R-HSA-2559582	0.0436227	0.487173	2.5974	8.13553	IL6;RPS6KA2;UBC;UBA52;MAPK3
NGF signalling via TRKA from the plasma membrane Homo sapiens R-HSA-187037	0.0134858	0.33825	1.81818	7.82931	MAP2K2;PDE1C;PDE1B;ADCY1;RASAL2;RASAL3;FOXO3;MAPK12;NRG4;RPS6KA2;CD19;ADRBK1;UBC;TRIB3;LAMTOR2;UBA52;MAPK3
Signaling by EGFR Homo sapiens R-HSA-177929	0.0174249	0.397913	1.80282	7.30114	MAP2K2;PDE1C;PDE1B;PTPRK;ADCY1;RASAL2;RASAL3;FOXO3;NRG4;CD19;ADRBK1;UBC;TRIB3;LAMTOR2;UBA52;MAPK3
Downstream signaling of activated FGFR2 Homo sapiens R-HSA-5654696	0.0190622	0.416646	1.82371	7.22197	MAP2K2;PDE1C;PDE1B;ADCY1;RASAL2;RASAL3;FOXO3;NRG4;CD19;ADRBK1;UBC;TRIB3;LAMTOR2;UBA52;MAPK3
Downstream signaling of activated FGFR4 Homo sapiens R-HSA-5654716	0.0190622	0.410778	1.82371	7.22197	MAP2K2;PDE1C;PDE1B;ADCY1;RASAL2;RASAL3;FOXO3;NRG4;CD19;ADRBK1;UBC;TRIB3;LAMTOR2;UBA52;MAPK3
Downstream signaling of activated FGFR3 Homo sapiens R-HSA-5654708	0.0190622	0.405072	1.82371	7.22197	MAP2K2;PDE1C;PDE1B;ADCY1;RASAL2;RASAL3;FOXO3;NRG4;CD19;ADRBK1;UBC;TRIB3;LAMTOR2;UBA52;MAPK3
Signaling by FGFR4 Homo sapiens R-HSA-5654743	0.0204912	0.401943	1.80723	7.02607	MAP2K2;PDE1C;PDE1B;ADCY1;RASAL2;RASAL3;FOXO3;NRG4;CD19;ADRBK1;UBC;TRIB3;LAMTOR2;UBA52;MAPK3
Downstream signaling of activated FGFR1 Homo sapiens R-HSA-5654687	0.0204912	0.396855	1.80723	7.02607	MAP2K2;PDE1C;PDE1B;ADCY1;RASAL2;RASAL3;FOXO3;NRG4;CD19;ADRBK1;UBC;TRIB3;LAMTOR2;UBA52;MAPK3
Signaling by FGFR3 Homo sapiens R-HSA-5654741	0.0209851	0.396386	1.8018	6.96206	MAP2K2;PDE1C;PDE1B;ADCY1;RASAL2;RASAL3;FOXO3;NRG4;CD19;ADRBK1;UBC;TRIB3;LAMTOR2;UBA52;MAPK3
Signaling by FGFR1 Homo sapiens R-HSA-5654736	0.0225211	0.410205	1.78571	6.77376	MAP2K2;PDE1C;PDE1B;ADCY1;RASAL2;RASAL3;FOXO3;NRG4;CD19;ADRBK1;UBC;TRIB3;LAMTOR2;UBA52;MAPK3
Intra-Golgi and retrograde Golgi-to-ER traffic Homo sapiens R-HSA-6811442	0.0363991	0.45648	2.01117	6.66344	CYTH2;CYTH4;KIFC2;VPS51;RAB1B;COPZ2;KIF21B;ARFGAP2;STX10
Downstream signal transduction Homo sapiens R-HSA-186763	0.0252671	0.402695	1.75953	6.472	MAP2K2;PDE1C;PDE1B;ADCY1;RASAL2;RASAL3;FOXO3;NRG4;CD19;ADRBK1;UBC;TRIB3;LAMTOR2;UBA52;MAPK3
Signaling by the B Cell Receptor (BCR) Homo sapiens R-HSA-983705	0.0330268	0.447178	1.88841	6.44031	CD79B;BLK;CD79A;NRG4;CD19;UBC;TRIB3;PTPN6;FOXO3;UBA52;MAPK3
DAP12 signaling Homo sapiens R-HSA-2424491	0.0270305	0.409473	1.74419	6.29789	MAP2K2;PDE1C;PDE1B;ADCY1;RASAL2;RASAL3;FOXO3;NRG4;CD19;ADRBK1;UBC;TRIB3;LAMTOR2;UBA52;MAPK3
Infectious disease Homo sapiens R-HSA-5663205	0.0295219	0.426118	1.72414	6.07349	RPS9;MAP2K2;RPL10;RPS5;TAF10;RPL8;HCK;RPS19;RPL18A;UBC;RPL36;TAF6;RPS11;RPL29;UBA52
DAP12 interactions Homo sapiens R-HSA-2172127	0.0372427	0.463263	1.67131	5.49911	MAP2K2;PDE1C;PDE1B;ADCY1;RASAL2;RASAL3;FOXO3;NRG4;CD19;ADRBK1;UBC;TRIB3;LAMTOR2;UBA52;MAPK3
Signaling by FGFR2 Homo sapiens R-HSA-5654738	0.0387897	0.471018	1.66205	5.401	MAP2K2;PDE1C;PDE1B;ADCY1;RASAL2;RASAL3;FOXO3;NRG4;CD19;ADRBK1;UBC;TRIB3;LAMTOR2;UBA52;MAPK3
Membrane Trafficking Homo sapiens R-HSA-199991	0.0360068	0.455293	1.61905	5.38179	SERPINA1;TRAPPC1;RAB1B;COPZ2;ARFGAP2;STX10;CYTH2;CYTH4;KIFC2;VPS51;DNAJC6;UBC;STX4;PREB;KIF21B;UBA52;FTL
Axon guidance Homo sapiens R-HSA-422475	0.0354338	0.459438	1.5534	5.18849	SEMA5A;SEMA4A;MAP2K2;RHOG;RASAL2;RASAL3;RHOC;CACNB1;NRG4;RPS6KA2;UBC;LAMTOR2;PLXNB1;COL9A3;UBA52;MET;EPHB1;GIT1;PLXNA3;MAPK3
Signaling by FGFR Homo sapiens R-HSA-190236	0.0428583	0.482156	1.63934	5.1637	MAP2K2;PDE1C;PDE1B;ADCY1;RASAL2;RASAL3;FOXO3;NRG4;CD19;ADRBK1;UBC;TRIB3;LAMTOR2;UBA52;MAPK3
Cellular responses to stress Homo sapiens R-HSA-2262752	0.0437071	0.484579	1.63488	5.11757	EGLN2;RPS19BP1;GSTP1;MINK1;PRDX2;PRDX5;IL6;CCS;CCNE2;RPS6KA2;UBC;LAMTOR2;LAMTOR4;UBA52;MAPK3
Signaling by Insulin receptor Homo sapiens R-HSA-74752	0.0499088	0.519459	1.67203	5.012	MAP2K2;RASAL2;TCIRG1;RASAL3;NRG4;UBC;TLR9;TRIB3;LAMTOR2;ATP6V0D1;LAMTOR4;UBA52;MAPK3
Metabolism Homo sapiens R-HSA-1430728	0.0376283	0.464284	1.25786	4.12579	SLC25A1;DMGDH;SLC35B2;ECI1;QPRT;RPL8;ATP5G2;IL4I1;FADS2;RPL18A;RPS19;SMPD1;FPGS;RPL36;PHGDH;CHAC1;MAN2C1;RPS11;ENPP6;CERS4;SREBF1;RPS9;PCYT2;GPX4;RPS5;FAAH2;PIPOX;UPB1;APRT;ETHE1;TRIB3;RPL29;UBA52;BCAT2;RPL10;NDUFB11;GSTP1;SDC3;ARL2;ADCY1;PTGS2;HSD17B10;TYMP;PLD2;HELZ2;CBS;UCP2;UBC;SCAP;CKB;CYC1;A2M;NDUFV1;IDH3G;SLC10A2;PYCR1;ASS1;PPP1CA;GALE;MAN2B1

## Sheet: Neurons KEGG2019
Term	P-value	Adjusted P-value	Odds Ratio	Combined Score	Genes
RIG-I-like receptor signaling pathway	0.00180271	0.185078	4	25.2739	IFIH1;CXCL10;RNF125;CASP10;DDX58;DHX58;TRIM25
Hepatitis C	0.000535538	0.164946	3.09677	23.3256	CXCL10;CLDN10;RSAD2;OAS1;DDX58;OAS2;STAT1;OAS3;CLDN7;MX1;EIF2AK2;IFIT1
Renin-angiotensin system	0.0189683	0.834605	5.21739	20.6869	MME;LNPEP;REN
Influenza A	0.00126953	0.195508	2.80702	18.7203	IFIH1;CXCL10;RSAD2;DDX39B;OAS1;DDX58;OAS2;STAT1;OAS3;MX1;TRIM25;EIF2AK2
Measles	0.00794254	0.611576	2.6087	12.6144	STAT5A;IFIH1;OAS1;DDX58;OAS2;STAT1;OAS3;MX1;EIF2AK2
Proteoglycans in cancer	0.0125717	0.77442	2.18905	9.57997	SHH;HPSE2;SDC4;ERBB3;HGF;TWIST2;WNT8A;TWIST1;NANOG;MET;CD44
Melanoma	0.034122	1	2.77778	9.38282	CDH1;HGF;MITF;FGF1;MET
Transcriptional misregulation in cancer	0.018867	0.968506	2.15054	8.53837	FLT1;HPGD;REL;MITF;ERG;UTY;PAX5;MET;FLI1;HOXA11
Epstein-Barr virus infection	0.0301847	1	1.99005	6.96601	CXCL10;OAS1;STAT1;DDX58;OAS2;NEDD4;OAS3;TRAF5;EIF2AK2;CD44

## Sheet: Neurons Reactome2016
Term	P-value	Adjusted P-value	Odds Ratio	Combined Score	Genes
Interferon alpha/beta signaling Homo sapiens R-HSA-909733	4.31396e-14	3.30018e-11	10.5882	325.846	RSAD2;STAT1;MX2;MX1;IFI6;IFIT1;SAMHD1;USP18;IFIT3;IFIT2;OASL;BST2;OAS1;IFI27;OAS2;OAS3;IRF6;XAF1
Interferon Signaling Homo sapiens R-HSA-913531	1.2476e-14	1.90883e-11	5.91837	189.476	SP100;IFI6;IFIT1;SAMHD1;USP18;IFIT3;IFIT2;OASL;HERC5;TRIM6;TRIM25;TRIM22;RSAD2;STAT1;DDX58;MX2;MX1;EIF2AK2;BST2;IFI27;OAS1;OAS2;NEDD4;OAS3;TRIM14;IRF6;TRIM38;XAF1;CD44
POU5F1 (OCT4), SOX2, NANOG activate genes related to proliferation Homo sapiens R-HSA-2892247	1.04346e-05	0.00266081	15.3846	176.467	NR6A1;DPPA4;SALL4;NANOG;TDGF1
Transcriptional regulation of pluripotent stem cells Homo sapiens R-HSA-452723	7.59658e-07	0.000232455	8.57143	120.775	NR6A1;LIN28A;DPPA4;EPAS1;SALL4;GATA6;PRDM14;NANOG;TDGF1
NF-kB activation through FADD/RIP-1 pathway mediated by caspase-8 and -10 Homo sapiens R-HSA-933543	0.000162861	0.0276863	13.3333	116.302	IFIH1;DDX58;CASP10;TRIM25
Interferon gamma signaling Homo sapiens R-HSA-877300	5.3489e-07	0.000204595	5.5914	80.7465	SP100;STAT1;OASL;TRIM6;OAS1;OAS2;OAS3;TRIM25;TRIM14;IRF6;TRIM38;TRIM22;CD44
Apoptotic cleavage of cell adhesion proteins Homo sapiens R-HSA-351906	0.00220629	0.259663	10.9091	66.7248	CDH1;DSG2;DSG3
Vitamins Homo sapiens R-HSA-211916	0.00875241	0.743955	13.3333	63.179	CYP27B1;CYP26A1
Synthesis of Lipoxins (LX) Homo sapiens R-HSA-2142700	0.00875241	0.7048	13.3333	63.179	HPGD;PTGR1
ISG15 antiviral mechanism Homo sapiens R-HSA-1169408	1.16545e-05	0.00254735	5.55556	63.1101	HERC5;DDX58;STAT1;MX2;NEDD4;MX1;TRIM25;EIF2AK2;IFIT1;USP18
Antiviral mechanism by IFN-stimulated genes Homo sapiens R-HSA-1169410	1.16545e-05	0.00222893	5.55556	63.1101	HERC5;DDX58;STAT1;MX2;NEDD4;MX1;TRIM25;EIF2AK2;IFIT1;USP18
Defective CHST6 causes MCDC1 Homo sapiens R-HSA-3656225	0.0120517	0.838138	11.4286	50.4977	ACAN;FMOD
Defective ST3GAL3 causes MCT12 and EIEE15 Homo sapiens R-HSA-3656243	0.0120517	0.801698	11.4286	50.4977	ACAN;FMOD
Defective B4GALT1 causes B4GALT1-CDG (CDG-2d) Homo sapiens R-HSA-3656244	0.0120517	0.768294	11.4286	50.4977	ACAN;FMOD
Synthesis of Prostaglandins (PG) and Thromboxanes (TX) Homo sapiens R-HSA-2162123	0.00460303	0.440165	8.57143	46.1232	HPGD;PTGR1;PTGES
TRAF3-dependent IRF activation pathway Homo sapiens R-HSA-918233	0.00460303	0.414273	8.57143	46.1232	IFIH1;DDX58;TRIM25
Cytokine Signaling in Immune system Homo sapiens R-HSA-1280215	4.82031e-08	2.45836e-05	2.58065	43.4783	SP100;IFI6;TNFRSF11A;NOD2;FGF1;IFIT1;SAMHD1;USP18;IFIT3;IFIT2;OASL;HERC5;TRIM6;RASGEF1A;ERBB3;TRIM25;IL13RA2;TRIM22;STAT5A;RSAD2;STAT1;CD70;DDX58;HGF;MX2;MX1;EIF2AK2;IFNLR1;BST2;TEC;IFI27;OAS1;OAS2;NEDD4;OAS3;TRIM14;TRIM38;IRF6;XAF1;CD44
Erythrocytes take up oxygen and release carbon dioxide Homo sapiens R-HSA-1247673	0.0158049	0.967261	10	41.4743	CA4;AQP1
Insulin-like Growth Factor-2 mRNA Binding Proteins (IGF2BPs/IMPs/VICKZs) bind RNA Homo sapiens R-HSA-428359	0.0158049	0.930058	10	41.4743	H19;CD44
Negative regulators of RIG-I/MDA5 signaling Homo sapiens R-HSA-936440	0.00146306	0.18654	5.88235	38.3954	IFIH1;HERC5;RNF125;DDX58;TRIM25
Crosslinking of collagen fibrils Homo sapiens R-HSA-2243919	0.0199875	1	8.88889	34.7791	LOX;LOXL4
Role of second messengers in netrin-1 signaling Homo sapiens R-HSA-418890	0.0245757	1	8	29.648	TRPC6;NTN1
Regulation of signaling by NODAL Homo sapiens R-HSA-1433617	0.0245757	1	8	29.648	LEFTY2;TDGF1
POU5F1 (OCT4), SOX2, NANOG repress genes related to differentiation Homo sapiens R-HSA-2892245	0.0245757	1	8	29.648	GATA6;NANOG
GABA synthesis, release, reuptake and degradation Homo sapiens R-HSA-888590	0.0111708	0.813874	6.31579	28.386	SLC6A13;GAD2;SLC6A1
Non-integrin membrane-ECM interactions Homo sapiens R-HSA-3000171	0.00379828	0.387425	4.7619	26.5391	DDR1;TTR;SDC4;LAMA3;DDR2
Interleukin-7 signaling Homo sapiens R-HSA-1266695	0.0295467	1	7.27273	25.613	STAT5A;HGF
Erythrocytes take up carbon dioxide and release oxygen Homo sapiens R-HSA-1237044	0.0348785	1	6.66667	22.3726	CA4;AQP1
O2/CO2 exchange in erythrocytes Homo sapiens R-HSA-1480926	0.0348785	1	6.66667	22.3726	CA4;AQP1
Passive transport by Aquaporins Homo sapiens R-HSA-432047	0.0348785	1	6.66667	22.3726	AQP4;AQP1
Keratan sulfate degradation Homo sapiens R-HSA-2022857	0.0348785	1	6.66667	22.3726	ACAN;FMOD
Serotonin receptors Homo sapiens R-HSA-390666	0.0348785	1	6.66667	22.3726	HTR7;HTR2C
RIG-I/MDA5 mediated induction of IFN-alpha/beta pathways Homo sapiens R-HSA-168928	0.00359916	0.393337	3.5443	19.944	HERC5;IFIH1;RNF125;CASP10;DDX58;DHX58;TRIM25
TRAF6 mediated NF-kB activation Homo sapiens R-HSA-933542	0.0212843	1	5	19.2489	IFIH1;DDX58;TRIM25
Extracellular matrix organization Homo sapiens R-HSA-1474244	0.000818473	0.113842	2.40283	17.0795	DDR1;SDC4;PCOLCE2;COL14A1;LAMA3;LOXL4;F11R;HAPLN1;ACAN;CEACAM1;TTR;LOX;CDH1;FMOD;KLKB1;CD44;DDR2
Diseases associated with glycosaminoglycan metabolism Homo sapiens R-HSA-3560782	0.0263593	1	4.61538	16.7812	ACAN;SDC4;FMOD
Keratan sulfate biosynthesis Homo sapiens R-HSA-2022854	0.0291179	1	4.44444	15.7174	ACAN;B4GALT1;FMOD
Tight junction interactions Homo sapiens R-HSA-420029	0.0382688	1	4	13.0525	CLDN10;CLDN7;F11R
Immune System Homo sapiens R-HSA-168256	0.000262212	0.0401184	1.57725	13.0065	TRIM71;WIPF3;FGF1;IFIT1;IFIT3;IFIT2;OASL;IFIH1;HERC5;TRIM6;RASGEF1A;CASP10;CDH1;DHX58;TRIM25;CD36;IL13RA2;TRIM22;HERC6;DTX3L;RSAD2;DDX58;HGF;FBXO17;RNF125;IFI27;OAS1;OAS2;OAS3;TRIM14;IRF6;CD44;SP100;IFI6;TNFRSF11A;NOD2;PLD1;SAMHD1;USP18;C3;RNF213;IFI16;ERBB3;MICA;STAT5A;STAT1;CD70;MX2;ERAP1;MX1;EIF2AK2;LNPEP;IFNLR1;BST2;TEC;NEDD4;ASB9;REL;TRIM38;XAF1;PIK3AP1
HS-GAG biosynthesis Homo sapiens R-HSA-2022928	0.0416069	1	3.87097	12.3077	SDC4;NDST4;HS3ST2
FGFR1 mutant receptor activation Homo sapiens R-HSA-1839124	0.0416069	1	3.87097	12.3077	STAT5A;STAT1;FGF1
Glycosaminoglycan metabolism Homo sapiens R-HSA-1630316	0.0111034	0.849414	2.64463	11.9021	ACAN;B4GALT1;HPSE2;SDC4;NDST4;FMOD;CD44;HS3ST2
Keratan sulfate/keratin metabolism Homo sapiens R-HSA-1638074	0.0450865	1	3.75	11.6219	ACAN;B4GALT1;FMOD
TRAF6 mediated IRF7 activation Homo sapiens R-HSA-933541	0.0450865	1	3.75	11.6219	IFIH1;DDX58;TRIM25
Apoptotic execution phase Homo sapiens R-HSA-75153	0.0383252	1	3.13725	10.2326	H1F0;CDH1;DSG2;DSG3
Heparan sulfate/heparin (HS-GAG) metabolism Homo sapiens R-HSA-1638091	0.0457898	1	2.96296	9.13687	HPSE2;SDC4;NDST4;HS3ST2
ECM proteoglycans Homo sapiens R-HSA-3000178	0.0484453	1	2.90909	8.80675	ACAN;LAMA3;FMOD;HAPLN1
Cell surface interactions at the vascular wall Homo sapiens R-HSA-202733	0.0411548	1	2.37624	7.58118	CEACAM1;SLC7A7;GRB14;F11R;MERTK;CD44
Cell-Cell communication Homo sapiens R-HSA-1500931	0.0465316	1	2.1374	6.55675	CLDN10;CDH1;CLDN7;LAMA3;F11R;NTN1;SKAP2
