# Supplementary material for: Transcriptomic characterization of tissues from patients and subsequent pathway analyses reveal biological pathways that are implicated in spastic ataxia
Source: Cell Biosci. 2022 Mar 11;12:29. doi: 10.1186/s13578-022-00754-1 (PMC8917697; doi:10.1186/s13578-022-00754-1)
Supplement: Supplementary file 9 — Additional file 9. Enrichment analysis of the common DEGs between cell lines. The file contains the pathways that resulted from the enrichment analyses of the common DEGs between each pair of cell lines. [file 13578_2022_754_MOESM9_ESM.xlsx]

## Sheet: neurons&LCLs 1.2
Key	Bold = significant (p-value < 0.05)
	Normal = non-significant pathways (p-value > 0.05)
Term KEGG 2019	P-value	Adjusted P-value	Odds Ratio	Combined Score	Genes		Term Reactome 2016	P-value	Adjusted P-value	Odds Ratio	Combined Score	Genes
Malaria	0.00498023	0.130098	20.6642	109.568	HGF;MET		Interleukin-7 signaling Homo sapiens R-HSA-1266695	0.000245293	0.0296804	108.119	898.802	STAT5A;HGF
Renal cell carcinoma	0.00966901	0.130098	14.4813	67.1761	HGF;MET		Sperm:Oocyte Membrane Binding Homo sapiens R-HSA-1300652	0.0107048	0.160224	118.768	538.857	CD9
Melanoma	0.0104918	0.130098	13.8585	63.1556	HGF;MET		Fibronectin matrix formation Homo sapiens R-HSA-1566977	0.0128323	0.160224	95.0095	413.841	CEACAM1
Th1 and Th2 cell differentiation	0.0167239	0.163649	10.768	44.0511	NOTCH2;STAT5A		Pre-NOTCH Processing in the Endoplasmic Reticulum Homo sapiens R-HSA-1912399	0.0128323	0.160224	95.0095	413.841	NOTCH2
Hematopoietic cell lineage	0.0184765	0.163649	10.1987	40.7057	CD9;CD44		Uptake and function of diphtheria toxin Homo sapiens R-HSA-5336415	0.0128323	0.160224	95.0095	413.841	CD9
Proteoglycans in cancer	0.00918556	0.130098	7.48447	35.1031	HGF;MET;CD44		Sema4D mediated inhibition of cell attachment and migration Homo sapiens R-HSA-416550	0.017074	0.160224	67.8571	276.192	MET
Pathways in cancer	0.00538129	0.130098	4.87018	25.4458	NOTCH2;STAT5A;PTGER2;HGF;MET		Insulin-like Growth Factor-2 mRNA Binding Proteins (IGF2BPs/IMPs/VICKZs) bind RNA Homo sapiens R-HSA-428359	0.017074	0.160224	67.8571	276.192	CD44
Gastric cancer	0.0407992	0.252955	6.57375	21.03	HGF;MET		Transport of nucleotide sugars Homo sapiens R-HSA-727802	0.0191881	0.160224	59.372	234.725	SLC35D2
MicroRNAs in cancer	0.0262919	0.203763	4.98167	18.1258	NOTCH2;MET;CD44		A third proteolytic cleavage releases NICD Homo sapiens R-HSA-157212	0.0191881	0.160224	59.372	234.725	NOTCH2
PI3K-Akt signaling pathway	0.0403118	0.252955	4.18932	13.4524	HGF;PIK3AP1;MET		Prostanoid ligand receptors Homo sapiens R-HSA-391908	0.0191881	0.160224	59.372	234.725	PTGER2
Hepatocellular carcinoma	0.0506045	0.264083	5.81575	17.3525	HGF;MET		NOTCH2 intracellular domain regulates transcription Homo sapiens R-HSA-2197563	0.0255039	0.160224	43.1732	158.399	NOTCH2
Axon guidance	0.0577535	0.264083	5.38984	15.3695	EPHB1;MET		Hyaluronan uptake and degradation Homo sapiens R-HSA-2160916	0.0255039	0.160224	43.1732	158.399	CD44
Transcriptional misregulation in cancer	0.0605923	0.264083	5.24205	14.6965	PAX5;MET		NICD traffics to nucleus Homo sapiens R-HSA-157052	0.0276003	0.160224	39.5734	142.066	NOTCH2
Circadian rhythm	0.0645912	0.264083	15.8151	43.3282	BHLHE41		Notch-HLH transcription pathway Homo sapiens R-HSA-350054	0.0276003	0.160224	39.5734	142.066	NOTCH2
Focal adhesion	0.0681924	0.264083	4.89291	13.1395	HGF;MET		Receptor-ligand binding initiates the second proteolytic cleavage of Notch receptor Homo sapiens R-HSA-156988	0.0296923	0.160224	36.5275	128.462	NOTCH2
Viral carcinogenesis	0.0693887	0.264083	4.84324	12.9219	STAT5A;HDAC9		Prolactin receptor signaling Homo sapiens R-HSA-1170546	0.0317799	0.160224	33.9167	116.976	STAT5A
Rap1 signaling pathway	0.0724099	0.264083	4.72334	12.4007	HGF;MET		Eicosanoid ligand-binding receptors Homo sapiens R-HSA-391903	0.0317799	0.160224	33.9167	116.976	PTGER2
Ras signaling pathway	0.0887783	0.286493	4.18388	10.1317	HGF;MET		Cell surface interactions at the vascular wall Homo sapiens R-HSA-202733	0.00133219	0.0537315	15.1982	100.626	CEACAM1;SLC7A7;CD44
Notch signaling pathway	0.0982631	0.286493	10.0861	23.4009	NOTCH2		Hyaluronan metabolism Homo sapiens R-HSA-2142845	0.035942	0.17037	29.6741	98.6916	CD44
Glycerolipid metabolism	0.12321	0.286493	7.89563	16.5324	DGKG		Pre-NOTCH Processing in Golgi Homo sapiens R-HSA-1912420	0.0380165	0.17037	27.9272	91.3145	NOTCH2
Central carbon metabolism in cancer	0.13075	0.286493	7.40067	15.0564	MET		Signaling by cytosolic FGFR1 fusion mutants Homo sapiens R-HSA-1839117	0.0380165	0.17037	27.9272	91.3145	STAT5A
Shigellosis	0.13075	0.286493	7.40067	15.0564	CD44		Ephrin signaling Homo sapiens R-HSA-3928664	0.0400866	0.172576	26.3743	84.8387	EPHB1
MAPK signaling pathway	0.132237	0.286493	3.27379	6.62339	HGF;MET		Signaling by Hippo Homo sapiens R-HSA-2028269	0.0421524	0.172576	24.985	79.114	AMOT
Acute myeloid leukemia	0.132625	0.286493	7.28645	14.7203	STAT5A		NOTCH2 Activation and Transmission of Signal to the Nucleus Homo sapiens R-HSA-2979096	0.0442138	0.172576	23.7345	74.0213	NOTCH2
Non-small cell lung cancer	0.132625	0.286493	7.28645	14.7203	STAT5A		Hemostasis Homo sapiens R-HSA-109582	0.00110094	0.0537315	5.76507	39.2693	DGKG;CEACAM1;SLC7A7;HGF;CD9;CD44
Epithelial cell signaling in Helicobacter pylori infection	0.136363	0.286493	7.06823	14.083	MET		Platelet degranulation Homo sapiens R-HSA-114608	0.0214344	0.160224	9.40279	36.1327	HGF;CD9
Renin secretion	0.138226	0.286493	6.96394	13.7807	PTGER2		Response to elevated platelet cytosolic Ca2+ Homo sapiens R-HSA-76005	0.0233766	0.160224	8.96522	33.6736	HGF;CD9
Prolactin signaling pathway	0.140086	0.286493	6.86266	13.4886	STAT5A		Glycosaminoglycan metabolism Homo sapiens R-HSA-1630316	0.0278931	0.160224	8.13199	29.1075	SLC35D2;CD44
B cell receptor signaling pathway	0.141941	0.286493	6.76429	13.2062	PIK3AP1		Signaling by NOTCH Homo sapiens R-HSA-157118	0.0283198	0.160224	8.06382	28.741	NOTCH2;HDAC9
Adherens junction	0.143792	0.286493	6.66868	12.9331	MET		Platelet activation, signaling and aggregation Homo sapiens R-HSA-76002	0.0170144	0.160224	5.9121	24.0841	DGKG;HGF;CD9
Bacterial invasion of epithelial cells	0.147483	0.286493	6.48532	12.4132	MET		Cytokine Signaling in Immune system Homo sapiens R-HSA-1280215	0.0435398	0.172576	3.22028	10.0926	STAT5A;BST2;HGF;CD44
Chronic myeloid leukemia	0.151159	0.286493	6.31175	11.9256	STAT5A		Growth hormone receptor signaling Homo sapiens R-HSA-982772	0.0503721	0.175269	20.6356	61.6658	STAT5A
ECM-receptor interaction	0.162093	0.286493	5.84245	10.6308	CD44		Basigin interactions Homo sapiens R-HSA-210991	0.0524162	0.175269	19.7748	58.3068	SLC7A7
ErbB signaling pathway	0.167508	0.286493	5.63294	10.0645	STAT5A		Fertilization Homo sapiens R-HSA-1187000	0.0544561	0.175269	18.9829	55.247	CD9
TGF-beta signaling pathway	0.176458	0.286493	5.31514	9.22003	RGMB		Reproduction Homo sapiens R-HSA-1474165	0.0544561	0.175269	18.9829	55.247	CD9
Protein digestion and absorption	0.176458	0.286493	5.31514	9.22003	SLC7A7		Uptake and actions of bacterial toxins Homo sapiens R-HSA-5339562	0.0564917	0.175269	18.2518	52.4496	CD9
Amoebiasis	0.187073	0.286493	4.97794	8.3443	SERPINB1		Effects of PIP2 hydrolysis Homo sapiens R-HSA-114508	0.0564917	0.175269	18.2518	52.4496	DGKG
Glycerophospholipid metabolism	0.18883	0.286493	4.92584	8.21094	DGKG		Sema4D in semaphorin signaling Homo sapiens R-HSA-400685	0.0564917	0.175269	18.2518	52.4496	MET
Choline metabolism in cancer	0.192331	0.286493	4.82483	7.95391	DGKG		Keratan sulfate biosynthesis Homo sapiens R-HSA-2022854	0.0564917	0.175269	18.2518	52.4496	SLC35D2
Phosphatidylinositol signaling system	0.192331	0.286493	4.82483	7.95391	DGKG		Amino acid transport across the plasma membrane Homo sapiens R-HSA-352230	0.0645912	0.179095	15.8151	43.3282	SLC7A7
AGE-RAGE signaling pathway in diabetic complications	0.194076	0.286493	4.77585	7.83004	STAT5A		HS-GAG biosynthesis Homo sapiens R-HSA-2022928	0.0645912	0.179095	15.8151	43.3282	SLC35D2
Inflammatory mediator regulation of TRP channels	0.194076	0.286493	4.77585	7.83004	PTGER2		FGFR1 mutant receptor activation Homo sapiens R-HSA-1839124	0.0645912	0.179095	15.8151	43.3282	STAT5A
Th17 cell differentiation	0.206189	0.297296	4.45889	7.04042	STAT5A		Interferon Signaling Homo sapiens R-HSA-913531	0.0664112	0.179095	4.96932	13.4763	BST2;CD44
Thyroid hormone signaling pathway	0.221502	0.312117	4.10807	6.19219	NOTCH2		Keratan sulfate/keratin metabolism Homo sapiens R-HSA-1638074	0.0666054	0.179095	15.3041	41.4585	SLC35D2
Oocyte meiosis	0.236527	0.325881	3.80818	5.49023	STAG3		Signaling by NOTCH2 Homo sapiens R-HSA-1980145	0.0666054	0.179095	15.3041	41.4585	NOTCH2
Measles	0.25773	0.347375	3.44456	4.67029	STAT5A		Disease Homo sapiens R-HSA-1643685	0.0694636	0.182719	2.73637	7.29777	NOTCH2;STAT5A;CD9;HDAC9
Breast cancer	0.272071	0.353461	3.23076	4.20545	NOTCH2		Transport of vitamins, nucleosides, and related molecules Homo sapiens R-HSA-425397	0.0786022	0.193861	12.8185	32.6021	SLC35D2
Phospholipase D signaling pathway	0.273647	0.353461	3.20862	4.1581	DGKG		Signaling by FGFR1 in disease Homo sapiens R-HSA-5655302	0.0786022	0.193861	12.8185	32.6021	STAT5A
Hippo signaling pathway	0.292309	0.353997	2.96466	3.64637	AMOT		Nuclear signaling by ERBB4 Homo sapiens R-HSA-1251985	0.080587	0.193861	12.4806	31.4313	STAT5A
JAK-STAT signaling pathway	0.295373	0.353997	2.92754	3.57018	STAT5A		Pre-NOTCH Transcription and Translation Homo sapiens R-HSA-1912408	0.084544	0.193861	11.8554	29.2885	NOTCH2
Necroptosis	0.295373	0.353997	2.92754	3.57018	STAT5A		Netrin-1 signaling Homo sapiens R-HSA-373752	0.0865163	0.193861	11.5656	28.306	RGMB
Hepatitis B	0.2969	0.353997	2.90932	3.53296	STAT5A		EPHB-mediated forward signaling Homo sapiens R-HSA-3928662	0.0865163	0.193861	11.5656	28.306	EPHB1
Tight junction	0.307501	0.359719	2.78783	3.28762	AMOT		Cooperation of PDCL (PhLP1) and TRiC/CCT in G-protein beta folding Homo sapiens R-HSA-6814122	0.0865163	0.193861	11.5656	28.306	RGS6
Alcoholism	0.322375	0.370135	2.63075	2.97811	HDAC9		BMAL1:CLOCK,NPAS2 activates circadian gene expression Homo sapiens R-HSA-1368108	0.0865163	0.193861	11.5656	28.306	BHLHE41
Epstein-Barr virus infection	0.352602	0.397479	2.35202	2.45178	CD44		NRAGE signals death through JNK Homo sapiens R-HSA-193648	0.0924083	0.201928	10.7754	25.6621	NET1
Human immunodeficiency virus 1 infection	0.367906	0.400178	2.22817	2.22801	BST2		Antigen activates B Cell Receptor (BCR) leading to generation of second messengers Homo sapiens R-HSA-983695	0.0963156	0.201928	10.3059	24.1171	PIK3AP1
cAMP signaling pathway	0.367906	0.400178	2.22817	2.22801	PTGER2		NOTCH1 Intracellular Domain Regulates Transcription Homo sapiens R-HSA-2122947	0.0963156	0.201928	10.3059	24.1171	HDAC9
Human T-cell leukemia virus 1 infection	0.377459	0.403491	2.15585	2.10043	STAT5A		EPH-ephrin mediated repulsion of cells Homo sapiens R-HSA-3928665	0.0982631	0.201928	10.0861	23.4009	EPHB1
Human cytomegalovirus infection	0.385536	0.40514	2.09747	1.99914	PTGER2		Axon guidance Homo sapiens R-HSA-422475	0.0984605	0.201928	2.84839	6.60285	RGMB;EPHB1;MET
Human papillomavirus infection	0.511383	0.528387	1.42047	0.952617	NOTCH2		Amino acid and oligopeptide SLC transporters Homo sapiens R-HSA-425374	0.100206	0.202083	9.8755	22.7188	SLC7A7
Neuroactive ligand-receptor interaction	0.519864	0.528387	1.38618	0.906822	PTGER2		Heparan sulfate/heparin (HS-GAG) metabolism Homo sapiens R-HSA-1638091	0.109862	0.202495	8.9416	19.7478	SLC35D2
Herpes simplex virus 1 infection	0.657734	0.657734	0.943943	0.39547	BST2		SLC-mediated transmembrane transport Homo sapiens R-HSA-425407	0.113038	0.202495	3.61104	7.87218	SLC7A7;SLC35D2
							Constitutive Signaling by NOTCH1 HD+PEST Domain Mutants Homo sapiens R-HSA-2894862	0.115607	0.202495	8.46131	18.2558	HDAC9
							Signaling by NOTCH1 in Cancer Homo sapiens R-HSA-2644603	0.115607	0.202495	8.46131	18.2558	HDAC9
							Signaling by NOTCH1 PEST Domain Mutants in Cancer Homo sapiens R-HSA-2644602	0.115607	0.202495	8.46131	18.2558	HDAC9
							Constitutive Signaling by NOTCH1 PEST Domain Mutants Homo sapiens R-HSA-2644606	0.115607	0.202495	8.46131	18.2558	HDAC9
							Signaling by NOTCH1 HD+PEST Domain Mutants in Cancer Homo sapiens R-HSA-2894858	0.115607	0.202495	8.46131	18.2558	HDAC9
							Pre-NOTCH Expression and Processing Homo sapiens R-HSA-1912422	0.115607	0.202495	8.46131	18.2558	NOTCH2
							Meiotic synapsis Homo sapiens R-HSA-1221632	0.115607	0.202495	8.46131	18.2558	STAG3
							Metabolism of carbohydrates Homo sapiens R-HSA-71387	0.122898	0.202495	3.42805	7.18657	SLC35D2;CD44
							Cell death signalling via NRAGE, NRIF and NADE Homo sapiens R-HSA-204998	0.12321	0.202495	7.89563	16.5324	NET1
							Extracellular matrix organization Homo sapiens R-HSA-1474244	0.12361	0.202495	3.41568	7.14089	CEACAM1;CD44
							Diseases associated with O-glycosylation of proteins Homo sapiens R-HSA-3906995	0.125101	0.202495	7.76581	16.1422	NOTCH2
							Circadian Clock Homo sapiens R-HSA-400253	0.126988	0.202495	7.64017	15.7667	BHLHE41
							Signaling by FGFR in disease Homo sapiens R-HSA-1226099	0.126988	0.202495	7.64017	15.7667	STAT5A
							Diseases of signal transduction Homo sapiens R-HSA-5663202	0.127187	0.202495	3.35511	6.91855	STAT5A;HDAC9
							Semaphorin interactions Homo sapiens R-HSA-373755	0.134496	0.208641	7.17569	14.396	MET
							Integrin cell surface interactions Homo sapiens R-HSA-216083	0.134496	0.208641	7.17569	14.396	CD44
							Interferon alpha/beta signaling Homo sapiens R-HSA-909733	0.136363	0.20886	7.06823	14.083	BST2
							Signaling by NOTCH1 Homo sapiens R-HSA-1980143	0.143792	0.217486	6.66868	12.9331	HDAC9
							G alpha (12/13) signalling events Homo sapiens R-HSA-416482	0.149323	0.223063	6.39736	12.1655	NET1
							Signal Transduction Homo sapiens R-HSA-162582	0.152803	0.225477	1.628	3.05838	DGKG;NOTCH2;STAT5A;NET1;PTGER2;HDAC9;RGS6;AMOT
							GPCR downstream signaling Homo sapiens R-HSA-388396	0.159368	0.232332	1.98821	3.65143	DGKG;NET1;PTGER2;RGS6
							p75 NTR receptor-mediated signalling Homo sapiens R-HSA-193704	0.163902	0.236097	5.77091	10.4366	NET1
							Meiosis Homo sapiens R-HSA-1500620	0.167508	0.238453	5.63294	10.0645	STAG3
							Diseases of glycosylation Homo sapiens R-HSA-3781865	0.172889	0.243251	5.43788	9.54404	NOTCH2
							Interferon gamma signaling Homo sapiens R-HSA-877300	0.181782	0.251943	5.14105	8.7652	CD44
							EPH-Ephrin signaling Homo sapiens R-HSA-2682334	0.185314	0.251943	5.03116	8.48105	EPHB1
							Chaperonin-mediated protein folding Homo sapiens R-HSA-390466	0.185314	0.251943	5.03116	8.48105	RGS6
							Transport of inorganic cations/anions and amino acids/oligopeptides Homo sapiens R-HSA-425393	0.192331	0.258578	4.82483	7.95391	SLC7A7
							Protein folding Homo sapiens R-HSA-391251	0.195818	0.260373	4.72786	7.70911	RGS6
							Degradation of the extracellular matrix Homo sapiens R-HSA-1474228	0.20447	0.268043	4.50159	7.14553	CD44
							Signaling by Interleukins Homo sapiens R-HSA-449147	0.206016	0.268043	2.4474	3.86641	STAT5A;HGF
							Rho GTPase cycle Homo sapiens R-HSA-194840	0.23155	0.298059	3.90319	5.7102	NET1
							Immune System Homo sapiens R-HSA-168256	0.236833	0.300376	1.57135	2.26338	STAT5A;BST2;HGF;PIK3AP1;CD44
							Developmental Biology Homo sapiens R-HSA-1266738	0.238315	0.300376	1.83659	2.63397	RGMB;EPHB1;MET
							G alpha (s) signalling events Homo sapiens R-HSA-418555	0.264137	0.329491	3.34617	4.45471	PTGER2
							Signaling by GPCR Homo sapiens R-HSA-372790	0.301783	0.37261	1.48539	1.77957	DGKG;NET1;PTGER2;RGS6
							G alpha (q) signalling events Homo sapiens R-HSA-416476	0.338376	0.413571	2.47707	2.68414	DGKG
							Transmembrane transport of small molecules Homo sapiens R-HSA-382551	0.366614	0.443604	1.59567	1.60116	SLC7A7;SLC35D2
							Signaling by the B Cell Receptor (BCR) Homo sapiens R-HSA-983705	0.396146	0.474591	2.02432	1.87447	PIK3AP1
							G alpha (i) signalling events Homo sapiens R-HSA-418594	0.405283	0.48066	1.96434	1.77413	RGS6
							Signaling by Leptin Homo sapiens R-HSA-2586552	0.409157	0.48066	1.93969	1.73342	STAT5A
							Interleukin-2 signaling Homo sapiens R-HSA-451927	0.420632	0.48939	1.86928	1.61879	STAT5A
							Interleukin-3, 5 and GM-CSF signaling Homo sapiens R-HSA-512988	0.43189	0.497702	1.80375	1.5144	STAT5A
							Class A/1 (Rhodopsin-like receptors) Homo sapiens R-HSA-373076	0.503841	0.572214	1.45186	0.995243	PTGER2
							Signaling by SCF-KIT Homo sapiens R-HSA-1433557	0.506008	0.572214	1.44275	0.982809	STAT5A
							Signaling by ERBB4 Homo sapiens R-HSA-1236394	0.511383	0.572938	1.42047	0.952617	STAT5A
							Downstream signal transduction Homo sapiens R-HSA-186763	0.523008	0.580586	1.37374	0.890402	STAT5A
							Infectious disease Homo sapiens R-HSA-5663205	0.530264	0.583291	1.34555	0.853588	CD9
							Signaling by PDGF Homo sapiens R-HSA-186797	0.546448	0.593571	1.28519	0.77666	STAT5A
							Signaling by Rho GTPases Homo sapiens R-HSA-194315	0.549421	0.593571	1.27446	0.763261	NET1
							Gastrin-CREB signalling pathway via PKC and MAPK Homo sapiens R-HSA-881907	0.609362	0.652503	1.07867	0.534309	DGKG
							GPCR ligand binding Homo sapiens R-HSA-500792	0.622046	0.657119	1.04159	0.494483	PTGER2
							Signalling by NGF Homo sapiens R-HSA-166520	0.624535	0.657119	1.03447	0.486974	NET1
							Cell Cycle Homo sapiens R-HSA-1640170	0.709388	0.739965	0.817193	0.280586	STAG3
							Adaptive Immune System Homo sapiens R-HSA-1280218	0.81215	0.839916	0.600588	0.124965	PIK3AP1
							Generic Transcription Pathway Homo sapiens R-HSA-212436	0.832058	0.853212	0.562093	0.103343	NOTCH2
							Gene Expression Homo sapiens R-HSA-74160	0.876033	0.890757	0.548833	0.0726387	NOTCH2;CD44
							Metabolism of proteins Homo sapiens R-HSA-392499	0.907075	0.914634	0.41903	0.040868	RGS6
							Metabolism Homo sapiens R-HSA-1430728	0.925954	0.925954	0.461981	0.0355408	SLC35D2;CD44

## Sheet: neurons&FCLs 1.2
Term KEGG 2019	P-value	Adjusted P-value	Odds Ratio	Combined Score	Genes		Term Reactome 2016	P-value	Adjusted P-value	Odds Ratio	Combined Score	Genes
Kaposi sarcoma-associated herpesvirus infection	0.0436028	0.402701	3.99373	12.5109	C3;STAT1;CXCL3		Scavenging by Class B Receptors Homo sapiens R-HSA-3000471	0.0208263	0.287166	59.9759	232.199	CD36
NOD-like receptor signaling pathway	0.0390976	0.402701	4.17799	13.5438	STAT1;OAS3;CXCL3		Misspliced LRP5 mutants have enhanced beta-catenin-dependent signaling Homo sapiens R-HSA-5339717	0.0249398	0.287166	47.9783	177.102	DKK2
Phagosome	0.0262135	0.402701	4.9135	17.8924	C3;CD36;THBS1		Activation of C3 and C5 Homo sapiens R-HSA-174577	0.0249398	0.287166	47.9783	177.102	C3
ECM-receptor interaction	0.0466285	0.402701	6.04756	18.5391	CD36;THBS1		FGFR1b ligand binding and activation Homo sapiens R-HSA-190370	0.0249398	0.287166	47.9783	177.102	FGF1
Complement and coagulation cascades	0.0436067	0.402701	6.28413	19.6853	C3;THBD		Transport of nucleosides and free purine and pyrimidine bases across the plasma membrane Homo sapiens R-HSA-83936	0.0290363	0.287166	39.9799	141.497	SLC29A1
Leishmaniasis	0.0387429	0.402701	6.72222	21.8527	C3;STAT1		Defective CHST6 causes MCDC1 Homo sapiens R-HSA-3656225	0.0290363	0.287166	39.9799	141.497	FMOD
Influenza A	0.00585454	0.30667	5.91287	30.3954	DDX39B;STAT1;OAS3;TRIM25		Defective ST3GAL3 causes MCT12 and EIEE15 Homo sapiens R-HSA-3656243	0.0290363	0.287166	39.9799	141.497	FMOD
Legionellosis	0.0224152	0.402701	9.14082	34.717	C3;CXCL3		Defective B4GALT1 causes B4GALT1-CDG (CDG-2d) Homo sapiens R-HSA-3656244	0.0290363	0.287166	39.9799	141.497	FMOD
Mineral absorption	0.0194539	0.402701	9.889	38.9598	CYBRD1;STEAP2		FGFR3b ligand binding and activation Homo sapiens R-HSA-190371	0.0290363	0.287166	39.9799	141.497	FGF1
Malaria	0.0180404	0.402701	10.3108	41.3995	CD36;THBS1		Transport of fatty acids Homo sapiens R-HSA-804914	0.0331157	0.287166	34.2668	116.773	APOD
TGF-beta signaling pathway	0.0064562	0.30667	8.44146	42.5679	PITX2;FMOD;THBS1		Cross-presentation of particulate exogenous antigens (phagosomes) Homo sapiens R-HSA-1236973	0.0331157	0.287166	34.2668	116.773	CD36
Protein digestion and absorption	0.055046	0.419586	5.49557	15.9349	MME;COL14A1		Crosslinking of collagen fibrils Homo sapiens R-HSA-2243919	0.0371782	0.287166	29.9819	98.7014	LOX
Hematopoietic cell lineage	0.0628137	0.419586	5.08883	14.0838	MME;CD36		FGFR2b ligand binding and activation Homo sapiens R-HSA-190377	0.0412239	0.287166	26.6493	84.9775	FGF1
AGE-RAGE signaling pathway in diabetic complications	0.0662504	0.419586	4.9323	13.3878	THBD;STAT1		Interferon gamma signaling Homo sapiens R-HSA-877300	0.000636223	0.188322	11.1388	81.9809	STAT1;OAS3;TRIM25;TRIM14
Inflammatory mediator regulation of TRP channels	0.0662504	0.419586	4.9323	13.3878	PRKCH;F2RL1		FGFR1 mutant receptor activation Homo sapiens R-HSA-1839124	0.00748927	0.287166	16.7258	81.8609	STAT1;FGF1
Renin-angiotensin system	0.0923137	0.548113	10.8949	25.9577	MME		Interleukin-6 signaling Homo sapiens R-HSA-1059683	0.0452528	0.287166	23.9831	74.2396	STAT1
Osteoclast differentiation	0.0997163	0.557238	3.86166	8.90277	TEC;STAT1		FGFR1c ligand binding and activation Homo sapiens R-HSA-190373	0.0452528	0.287166	23.9831	74.2396	FGF1
Measles	0.114462	0.562452	3.54735	7.68892	STAT1;OAS3		Signaling by activated point mutants of FGFR1 Homo sapiens R-HSA-1839122	0.0452528	0.287166	23.9831	74.2396	FGF1
Mucin type O-glycan biosynthesis	0.122407	0.562452	7.98635	16.7746	GALNT5		Apoptotic cleavage of cell adhesion proteins Homo sapiens R-HSA-351906	0.0452528	0.287166	23.9831	74.2396	TJP2
Hepatitis C	0.138243	0.562452	3.15049	6.23401	STAT1;OAS3		MyD88 deficiency (TLR2/4) Homo sapiens R-HSA-5602498	0.0452528	0.287166	23.9831	74.2396	CD36
African trypanosomiasis	0.144327	0.562452	6.65328	12.8786	F2RL1		IRAK4 deficiency (TLR2/4) Homo sapiens R-HSA-5603041	0.0452528	0.287166	23.9831	74.2396	CD36
Bladder cancer	0.15864	0.562452	5.98675	11.0223	THBS1		Interferon alpha/beta signaling Homo sapiens R-HSA-909733	0.00294229	0.287166	11.3111	65.9276	IFI27;STAT1;OAS3
Fat digestion and absorption	0.15864	0.562452	5.98675	11.0223	CD36		Keratan sulfate degradation Homo sapiens R-HSA-2022857	0.0492649	0.287166	21.8018	65.6351	FMOD
Tight junction	0.160037	0.562452	2.86702	5.25338	MYH15;TJP2		FGFR3 mutant receptor activation Homo sapiens R-HSA-2033514	0.0492649	0.287166	21.8018	65.6351	FGF1
Tuberculosis	0.173403	0.562452	2.71999	4.7658	C3;STAT1		Signaling by activated point mutants of FGFR3 Homo sapiens R-HSA-1839130	0.0492649	0.287166	21.8018	65.6351	FGF1
Ether lipid metabolism	0.179666	0.562452	5.2043	8.93399	ENPP2		NF-kB activation through FADD/RIP-1 pathway mediated by caspase-8 and -10 Homo sapiens R-HSA-933543	0.0492649	0.287166	21.8018	65.6351	TRIM25
Chemokine signaling pathway	0.189977	0.562452	2.55942	4.25082	STAT1;CXCL3		ERKs are inactivated Homo sapiens R-HSA-202670	0.0492649	0.287166	21.8018	65.6351	DUSP4
Vibrio cholerae infection	0.189983	0.562452	4.88493	8.11298	TJP2		Defective B3GALTL causes Peters-plus syndrome (PpS) Homo sapiens R-HSA-5083635	0.0105535	0.287166	13.8544	63.0552	SPON1;THBS1
Cholesterol metabolism	0.189983	0.562452	4.88493	8.11298	CD36		Transport of vitamins, nucleosides, and related molecules Homo sapiens R-HSA-425397	0.0111097	0.287166	13.4688	60.6089	APOD;SLC29A1
Epstein-Barr virus infection	0.206758	0.562452	2.4166	3.80905	STAT1;OAS3		O-glycosylation of TSR domain-containing proteins Homo sapiens R-HSA-5173214	0.0111097	0.287166	13.4688	60.6089	SPON1;THBS1
Regulation of lipolysis in adipocytes	0.206895	0.562452	4.4315	6.98203	PTGS1		Signaling by FGFR1 in disease Homo sapiens R-HSA-5655302	0.0111097	0.287166	13.4688	60.6089	STAT1;FGF1
Rap1 signaling pathway	0.21444	0.562452	2.35677	3.62877	FGF1;THBS1		Iron uptake and transport Homo sapiens R-HSA-917937	0.0140787	0.287166	11.8233	50.4039	CYBRD1;STEAP2
Arachidonic acid metabolism	0.233231	0.562452	3.85814	5.6164	PTGS1		Diseases of glycosylation Homo sapiens R-HSA-3781865	0.00606689	0.287166	8.64096	44.1113	SPON1;FMOD;THBS1
Inflammatory bowel disease (IBD)	0.239678	0.562452	3.7372	5.33843	STAT1		Interferon Signaling Homo sapiens R-HSA-913531	0.00141738	0.209773	6.53622	42.8707	IFI27;STAT1;OAS3;TRIM25;TRIM14
Staphylococcus aureus infection	0.24925	0.562452	3.56932	4.95886	C3		Apoptotic execution phase Homo sapiens R-HSA-75153	0.0194539	0.287166	9.889	38.9598	H1F0;TJP2
Adipocytokine signaling pathway	0.252414	0.562452	3.51665	4.84133	CD36		O-linked glycosylation Homo sapiens R-HSA-5173105	0.0111716	0.287166	6.8567	30.8166	SPON1;GALNT5;THBS1
Prolactin signaling pathway	0.255564	0.562452	3.46551	4.72793	STAT1		Diseases associated with O-glycosylation of proteins Homo sapiens R-HSA-3906995	0.0280112	0.287166	8.07154	28.857	SPON1;THBS1
RIG-I-like receptor signaling pathway	0.255564	0.562452	3.46551	4.72793	TRIM25		Signaling by FGFR in disease Homo sapiens R-HSA-1226099	0.028852	0.287166	7.93882	28.1477	STAT1;FGF1
Melanoma	0.261827	0.562452	3.36755	4.51277	FGF1		ISG15 antiviral mechanism Homo sapiens R-HSA-1169408	0.0368598	0.287166	6.91498	22.8238	STAT1;TRIM25
p53 signaling pathway	0.261827	0.562452	3.36755	4.51277	THBS1		Antiviral mechanism by IFN-stimulated genes Homo sapiens R-HSA-1169410	0.0368598	0.287166	6.91498	22.8238	STAT1;TRIM25
PPAR signaling pathway	0.268037	0.562452	3.27496	4.31192	CD36		Cytokine Signaling in Immune system Homo sapiens R-HSA-1280215	0.00449512	0.287166	3.32026	17.9452	DUSP4;TEC;IFI27;STAT1;OAS3;TRIM25;TRIM14;FGF1
Pancreatic cancer	0.271122	0.562452	3.23054	4.21646	STAT1		Collagen formation Homo sapiens R-HSA-1474290	0.0497251	0.287166	5.82809	17.4915	LOX;COL14A1
Pertussis	0.274195	0.562452	3.18731	4.12411	C3		Extracellular matrix organization Homo sapiens R-HSA-1474244	0.0313695	0.287166	3.51918	12.1831	LOX;COL14A1;FMOD;THBS1
Synaptic vesicle cycle	0.280302	0.562452	3.10421	3.9482	SLC1A3		Peptide ligand-binding receptors Homo sapiens R-HSA-375276	0.0477489	0.287166	3.84522	11.6964	C3;F2RL1;CXCL3
Salmonella infection	0.304228	0.562452	2.81091	3.34493	CXCL3		Signaling by SCF-KIT Homo sapiens R-HSA-1433557	0.0480356	0.287166	3.05218	9.26585	DUSP4;TEC;STAT1;FGF1
Morphine addiction	0.31878	0.562452	2.65408	3.03429	PDE7B		Disease Homo sapiens R-HSA-1643685	0.0326701	0.287166	2.43074	8.31629	SPON1;STAT1;CD36;FGF1;FMOD;THBS1;DKK2
mRNA surveillance pathway	0.31878	0.562452	2.65408	3.03429	DDX39B		FGFR2c ligand binding and activation Homo sapiens R-HSA-190375	0.0532604	0.287166	19.9839	58.6041	FGF1
Th1 and Th2 cell differentiation	0.321654	0.562452	2.62478	2.97723	STAT1		FGFR3c ligand binding and activation Homo sapiens R-HSA-190372	0.0532604	0.287166	19.9839	58.6041	FGF1
IL-17 signaling pathway	0.324517	0.562452	2.59612	2.92173	CXCL3		FGFR3 ligand binding and activation Homo sapiens R-HSA-190239	0.0532604	0.287166	19.9839	58.6041	FGF1
NF-kappa B signaling pathway	0.330205	0.562452	2.54063	2.81512	TRIM25		Activation of DNA fragmentation factor Homo sapiens R-HSA-211227	0.0532604	0.287166	19.9839	58.6041	H1F0
Amoebiasis	0.333032	0.562452	2.51376	2.76392	SERPINB9		Apoptosis induced DNA fragmentation Homo sapiens R-HSA-140342	0.0532604	0.287166	19.9839	58.6041	H1F0
Herpes simplex virus 1 infection	0.341524	0.562452	1.47141	1.58079	C3;STAT1;OAS3		MyD88:Mal cascade initiated on plasma membrane Homo sapiens R-HSA-166058	0.0572284	0.287166	5.3729	15.3703	DUSP4;CD36
T cell receptor signaling pathway	0.346989	0.562452	2.38747	2.52705	TEC		Toll Like Receptor TLR1:TLR2 Cascade Homo sapiens R-HSA-168179	0.0572284	0.287166	5.3729	15.3703	DUSP4;CD36
MAPK signaling pathway	0.352224	0.562452	1.63348	1.70452	DUSP4;FGF1		Toll Like Receptor TLR6:TLR2 Cascade Homo sapiens R-HSA-168188	0.0572284	0.287166	5.3729	15.3703	DUSP4;CD36
Chagas disease (American trypanosomiasis)	0.35249	0.562452	2.34042	2.44043	C3		Toll Like Receptor 2 (TLR2) Cascade Homo sapiens R-HSA-181438	0.0572284	0.287166	5.3729	15.3703	DUSP4;CD36
Toll-like receptor signaling pathway	0.355224	0.562452	2.31758	2.39871	STAT1		Regulation of IFNG signaling Homo sapiens R-HSA-877312	0.0572393	0.287166	18.4458	52.7644	STAT1
C-type lectin receptor signaling pathway	0.355224	0.562452	2.31758	2.39871	STAT1		FGFR4 ligand binding and activation Homo sapiens R-HSA-190322	0.0572393	0.287166	18.4458	52.7644	FGF1
Th17 cell differentiation	0.363357	0.562452	2.25165	2.2795	STAT1		Synthesis of Prostaglandins (PG) and Thromboxanes (TX) Homo sapiens R-HSA-2162123	0.0572393	0.287166	18.4458	52.7644	PTGS1
Insulin resistance	0.366045	0.562452	2.23049	2.24164	CD36		TRAF3-dependent IRF activation pathway Homo sapiens R-HSA-918233	0.0572393	0.287166	18.4458	52.7644	TRIM25
TNF signaling pathway	0.371388	0.562452	2.18934	2.16856	CXCL3		Immune System Homo sapiens R-HSA-168256	0.058523	0.288713	1.80312	5.11785	DUSP4;C3;RNF213;TEC;IFI27;STAT1;OAS3;TRIM25;TRIM14;CD36;FGF1
Toxoplasmosis	0.379319	0.562452	2.13038	2.06514	STAT1		Negative regulation of TCF-dependent signaling by WNT ligand antagonists Homo sapiens R-HSA-3772470	0.0612016	0.292188	17.1274	47.8467	DKK2
Serotonergic synapse	0.379319	0.562452	2.13038	2.06514	PTGS1		FGFR1 ligand binding and activation Homo sapiens R-HSA-190242	0.0612016	0.292188	17.1274	47.8467	FGF1
Glutamatergic synapse	0.381941	0.562452	2.11142	2.03222	SLC1A3		Metabolism of Angiotensinogen to Angiotensins Homo sapiens R-HSA-2022377	0.0651475	0.302708	15.9847	43.6559	MME
Thyroid hormone signaling pathway	0.387151	0.562452	2.07449	1.96857	STAT1		Signaling by PDGF Homo sapiens R-HSA-186797	0.0671583	0.302708	2.71611	7.33541	DUSP4;STAT1;FGF1;THBS1
AMPK signaling pathway	0.397442	0.562452	2.00435	1.84943	CD36		Cell surface interactions at the vascular wall Homo sapiens R-HSA-202733	0.0674098	0.302708	4.88224	13.1672	THBD;GRB14
Human papillomavirus infection	0.404706	0.562452	1.45657	1.31761	STAT1;THBS1		Activated point mutants of FGFR2 Homo sapiens R-HSA-2033519	0.069077	0.302708	14.9849	40.0477	FGF1
Platelet activation	0.407563	0.562452	1.93878	1.74017	PTGS1		Formation of Senescence-Associated Heterochromatin Foci (SAHF) Homo sapiens R-HSA-2559584	0.069077	0.302708	14.9849	40.0477	H1F0
Neuroactive ligand-receptor interaction	0.416433	0.562452	1.42131	1.24511	C3;F2RL1		Platelet degranulation Homo sapiens R-HSA-114608	0.0721142	0.302708	4.69169	12.3368	CD36;THBS1
Purine metabolism	0.419978	0.562452	1.86258	1.61588	PDE7B		SHC-mediated cascade:FGFR3 Homo sapiens R-HSA-5654704	0.0729902	0.302708	14.1028	36.913	FGF1
Vascular smooth muscle contraction	0.427303	0.562452	1.81964	1.54718	PRKCH		Signaling by cytosolic FGFR1 fusion mutants Homo sapiens R-HSA-1839117	0.0729902	0.302708	14.1028	36.913	STAT1
Systemic lupus erythematosus	0.429724	0.562452	1.80577	1.52517	C3		Tie2 Signaling Homo sapiens R-HSA-210993	0.0729902	0.302708	14.1028	36.913	GRB14
Spliceosome	0.432135	0.562452	1.7921	1.5036	DDX39B		Signaling by FGFR2 IIIa TM Homo sapiens R-HSA-8851708	0.0768872	0.302708	13.3186	34.1678	FGF1
Estrogen signaling pathway	0.439308	0.562452	1.7523	1.44136	FKBP5		Response to elevated platelet cytosolic Ca2+ Homo sapiens R-HSA-76005	0.0781397	0.302708	4.47335	11.4037	CD36;THBS1
PI3K-Akt signaling pathway	0.439541	0.562452	1.3556	1.11433	FGF1;THBS1		Activated TLR4 signalling Homo sapiens R-HSA-166054	0.0805932	0.302708	4.39157	11.0595	DUSP4;CD36
Fluid shear stress and atherosclerosis	0.444041	0.562452	1.72673	1.40183	THBD		Syndecan interactions Homo sapiens R-HSA-3000170	0.0807679	0.302708	12.617	31.7466	THBS1
Breast cancer	0.462579	0.574676	1.63146	1.25775	FGF1		FGFR2 ligand binding and activation Homo sapiens R-HSA-190241	0.0807679	0.302708	12.617	31.7466	FGF1
Gastric cancer	0.467117	0.574676	1.60925	1.22492	FGF1		Signaling by Hippo Homo sapiens R-HSA-2028269	0.0807679	0.302708	12.617	31.7466	TJP2
Wnt signaling pathway	0.487075	0.574676	1.51631	1.09074	DKK2		Hemostasis Homo sapiens R-HSA-109582	0.0826935	0.302708	2.24111	5.58622	THBD;PRKCH;GRB14;CD36;THBS1
Hippo signaling pathway	0.491409	0.574676	1.49708	1.06365	FGF1		Signaling by Interleukins Homo sapiens R-HSA-449147	0.0829958	0.302708	2.51649	6.26347	DUSP4;TEC;STAT1;FGF1
JAK-STAT signaling pathway	0.495706	0.574676	1.47834	1.03745	STAT1		SHC-mediated cascade:FGFR1 Homo sapiens R-HSA-5654688	0.0846326	0.302708	11.9855	29.5975	FGF1
Necroptosis	0.495706	0.574676	1.47834	1.03745	STAT1		ERK/MAPK targets Homo sapiens R-HSA-198753	0.0846326	0.302708	11.9855	29.5975	DUSP4
Hepatitis B	0.497842	0.574676	1.46914	1.02468	STAT1		Common Pathway of Fibrin Clot Formation Homo sapiens R-HSA-140875	0.0884811	0.302708	11.4142	27.6791	THBD
RNA transport	0.502086	0.574676	1.45107	0.999767	DDX39B		Signaling by FGFR3 point mutants in cancer Homo sapiens R-HSA-8853338	0.0884811	0.302708	11.4142	27.6791	FGF1
Alzheimer disease	0.514606	0.581995	1.39943	0.929719	MME		Signaling by FGFR3 in disease Homo sapiens R-HSA-5655332	0.0884811	0.302708	11.4142	27.6791	FGF1
Alcoholism	0.532805	0.595488	1.32846	0.836401	SLC29A1		Platelet activation, signaling and aggregation Homo sapiens R-HSA-76002	0.0906087	0.302708	2.91348	6.99587	PRKCH;CD36;THBS1
Transcriptional misregulation in cancer	0.544561	0.60155	1.28499	0.780983	FLI1		RAF-independent MAPK1/3 activation Homo sapiens R-HSA-112409	0.0923137	0.302708	10.8949	25.9577	DUSP4
Focal adhesion	0.56904	0.611297	1.19983	0.676469	THBS1		SHC-mediated cascade:FGFR4 Homo sapiens R-HSA-5654719	0.0923137	0.302708	10.8949	25.9577	FGF1
Viral carcinogenesis	0.572689	0.611297	1.18771	0.662045	C3		Toll Like Receptor 4 (TLR4) Cascade Homo sapiens R-HSA-166016	0.0932071	0.302708	4.02358	9.54767	DUSP4;CD36
Proteoglycans in cancer	0.572689	0.611297	1.18771	0.662045	THBS1		Glutamate Neurotransmitter Release Cycle Homo sapiens R-HSA-210500	0.0961304	0.302708	10.4206	24.4057	SLC1A3
Human immunodeficiency virus 1 infection	0.592218	0.621857	1.12516	0.589451	APOBEC3C		Growth hormone receptor signaling Homo sapiens R-HSA-982772	0.0961304	0.302708	10.4206	24.4057	STAT1
Regulation of actin cytoskeleton	0.595673	0.621857	1.11449	0.577374	FGF1		Diseases associated with the TLR signaling cascade Homo sapiens R-HSA-5602358	0.0961304	0.302708	10.4206	24.4057	CD36
Ras signaling pathway	0.625493	0.645889	1.0267	0.481745	FGF1		Diseases of Immune System Homo sapiens R-HSA-5260271	0.0961304	0.302708	10.4206	24.4057	CD36
Pathways in cancer	0.656289	0.670403	0.895602	0.377186	STAT1;FGF1		TRAF6 mediated NF-kB activation Homo sapiens R-HSA-933542	0.0961304	0.302708	10.4206	24.4057	TRIM25
Cytokine-cytokine receptor interaction	0.712511	0.718587	0.8069	0.273507	CXCL3		Nuclear Events (kinase and transcription factor activation) Homo sapiens R-HSA-198725	0.0961304	0.302708	10.4206	24.4057	DUSP4
MicroRNAs in cancer	0.718587	0.718587	0.793159	0.262114	THBS1		Interleukin-3, 5 and GM-CSF signaling Homo sapiens R-HSA-512988	0.0972335	0.302959	2.82199	6.57705	DUSP4;TEC;FGF1
							Regulation of IFNA signaling Homo sapiens R-HSA-912694	0.0999312	0.305885	9.98594	23.0004	STAT1
							SLC-mediated transmembrane transport Homo sapiens R-HSA-425407	0.103188	0.305885	2.74647	6.23778	SLC1A3;APOD;SLC29A1
							Regulation of Complement cascade Homo sapiens R-HSA-977606	0.103716	0.305885	9.58602	21.7229	C3
							Diseases associated with glycosaminoglycan metabolism Homo sapiens R-HSA-3560782	0.103716	0.305885	9.58602	21.7229	FMOD
							SHC-mediated cascade:FGFR2 Homo sapiens R-HSA-5654699	0.103716	0.305885	9.58602	21.7229	FGF1
							Transmembrane transport of small molecules Homo sapiens R-HSA-382551	0.104656	0.305885	2.07679	4.68747	SLC1A3;CYBRD1;APOD;SLC29A1;STEAP2
							Interleukin-6 family signaling Homo sapiens R-HSA-6783589	0.107486	0.305885	9.21687	20.5573	STAT1
							Keratan sulfate biosynthesis Homo sapiens R-HSA-2022854	0.107486	0.305885	9.21687	20.5573	FMOD
							Effects of PIP2 hydrolysis Homo sapiens R-HSA-114508	0.107486	0.305885	9.21687	20.5573	PRKCH
							Gastrin-CREB signalling pathway via PKC and MAPK Homo sapiens R-HSA-881907	0.108507	0.305885	2.27664	5.05628	DUSP4;PRKCH;F2RL1;FGF1
							Negative regulation of FGFR3 signaling Homo sapiens R-HSA-5654732	0.114977	0.318068	8.55766	18.5104	FGF1
							Transferrin endocytosis and recycling Homo sapiens R-HSA-917977	0.114977	0.318068	8.55766	18.5104	STEAP2
							Toll-Like Receptors Cascades Homo sapiens R-HSA-168898	0.117201	0.31941	3.49558	7.49406	DUSP4;CD36
							Termination of translesion DNA synthesis Homo sapiens R-HSA-5656169	0.1187	0.31941	8.26215	17.608	TRIM25
							MAPK targets/ Nuclear events mediated by MAP kinases Homo sapiens R-HSA-450282	0.1187	0.31941	8.26215	17.608	DUSP4
							Diseases of signal transduction Homo sapiens R-HSA-5663202	0.12097	0.321768	2.55114	5.38853	STAT1;FGF1;DKK2
							Negative regulation of FGFR4 signaling Homo sapiens R-HSA-5654733	0.122407	0.321768	7.98635	16.7746	FGF1
							Innate Immune System Homo sapiens R-HSA-168249	0.123473	0.321768	1.83569	3.83976	DUSP4;C3;TEC;TRIM25;CD36;FGF1
							Keratan sulfate/keratin metabolism Homo sapiens R-HSA-1638074	0.126098	0.321768	7.72833	16.003	FMOD
							Negative regulation of FGFR1 signaling Homo sapiens R-HSA-5654726	0.126098	0.321768	7.72833	16.003	FGF1
							TRAF6 mediated IRF7 activation Homo sapiens R-HSA-933541	0.126098	0.321768	7.72833	16.003	TRIM25
							FGFR2 mutant receptor activation Homo sapiens R-HSA-1839126	0.129775	0.328318	7.48645	15.287	FGF1
							Signaling by WNT in cancer Homo sapiens R-HSA-4791275	0.133436	0.329141	7.25922	14.6211	DKK2
							Negative regulation of FGFR2 signaling Homo sapiens R-HSA-5654727	0.133436	0.329141	7.25922	14.6211	FGF1
							Negative regulators of RIG-I/MDA5 signaling Homo sapiens R-HSA-936440	0.133436	0.329141	7.25922	14.6211	TRIM25
							Regulation of TP53 Expression and Degradation Homo sapiens R-HSA-6806003	0.140712	0.344221	6.84372	13.4208	PRDM1
							Translesion synthesis by Y family DNA polymerases bypasses lesions on DNA template Homo sapiens R-HSA-110313	0.144327	0.347324	6.65328	12.8786	TRIM25
							Apoptotic cleavage of cellular proteins Homo sapiens R-HSA-111465	0.144327	0.347324	6.65328	12.8786	TJP2
							Apoptosis Homo sapiens R-HSA-109581	0.149784	0.353114	2.99273	5.68188	H1F0;TJP2
							Collagen degradation Homo sapiens R-HSA-1442490	0.151513	0.353114	6.30247	11.8933	COL14A1
							Formation of Fibrin Clot (Clotting Cascade) Homo sapiens R-HSA-140877	0.151513	0.353114	6.30247	11.8933	THBD
							VEGFA-VEGFR2 Pathway Homo sapiens R-HSA-4420097	0.151544	0.353114	2.28987	4.3207	DUSP4;AXL;FGF1
							Programmed Cell Death Homo sapiens R-HSA-5357801	0.154161	0.353114	2.93754	5.49248	H1F0;TJP2
							Class A/1 (Rhodopsin-like receptors) Homo sapiens R-HSA-373076	0.15453	0.353114	2.26806	4.23529	C3;F2RL1;CXCL3
							Negative regulation of MAPK pathway Homo sapiens R-HSA-5675221	0.155084	0.353114	6.14056	11.4447	DUSP4
							Elastic fibre formation Homo sapiens R-HSA-1566948	0.15864	0.357774	5.98675	11.0223	LOX
							Signaling by VEGF Homo sapiens R-HSA-194138	0.159548	0.357774	2.23259	4.09773	DUSP4;AXL;FGF1
							Non-integrin membrane-ECM interactions Homo sapiens R-HSA-3000171	0.162181	0.360944	5.84043	10.624	THBS1
							Signaling by FGFR2 in disease Homo sapiens R-HSA-5655253	0.165707	0.366039	5.70109	10.2479	FGF1
							Phospholipase C-mediated cascade; FGFR3 Homo sapiens R-HSA-5654227	0.169219	0.371027	5.56823	9.89231	FGF1
							Downstream signal transduction Homo sapiens R-HSA-186763	0.172824	0.375213	2.1453	3.76603	DUSP4;STAT1;FGF1
							DNA Damage Bypass Homo sapiens R-HSA-73893	0.176198	0.375213	5.32021	9.23668	TRIM25
							G alpha (z) signalling events Homo sapiens R-HSA-418597	0.176198	0.375213	5.32021	9.23668	PRKCH
							Phospholipase C-mediated cascade; FGFR4 Homo sapiens R-HSA-5654228	0.176198	0.375213	5.32021	9.23668	FGF1
							Phospholipase C-mediated cascade: FGFR1 Homo sapiens R-HSA-5654219	0.179666	0.379865	5.2043	8.93399	FGF1
							Amino acid and oligopeptide SLC transporters Homo sapiens R-HSA-425374	0.186559	0.388883	4.98695	8.37314	SLC1A3
							Phospholipase C-mediated cascade; FGFR2 Homo sapiens R-HSA-5654221	0.186559	0.388883	4.98695	8.37314	FGF1
							G alpha (q) signalling events Homo sapiens R-HSA-416476	0.191494	0.392086	2.54575	4.20786	PRKCH;F2RL1
							Neurotransmitter Release Cycle Homo sapiens R-HSA-112310	0.193394	0.392086	4.78699	7.86515	SLC1A3
							mRNA 3'-end processing Homo sapiens R-HSA-72187	0.193394	0.392086	4.78699	7.86515	DDX39B
							Post-Elongation Processing of Intron-Containing pre-mRNA Homo sapiens R-HSA-112296	0.193394	0.392086	4.78699	7.86515	DDX39B
							Arachidonic acid metabolism Homo sapiens R-HSA-2142753	0.200173	0.403069	4.60241	7.40332	PTGS1
							Assembly of collagen fibrils and other multimeric structures Homo sapiens R-HSA-2022090	0.203541	0.407082	4.51534	7.18793	LOX
							ECM proteoglycans Homo sapiens R-HSA-3000178	0.206895	0.411013	4.4315	6.98203	FMOD
							Chemokine receptors bind chemokines Homo sapiens R-HSA-380108	0.210235	0.414864	4.35071	6.78506	CXCL3
							Meiotic synapsis Homo sapiens R-HSA-1221632	0.213562	0.41863	4.27281	6.59649	SYNE2
							Initial triggering of complement Homo sapiens R-HSA-166663	0.216874	0.41863	4.19763	6.41582	C3
							DNA Damage/Telomere Stress Induced Senescence Homo sapiens R-HSA-2559586	0.220173	0.41863	4.12505	6.24262	H1F0
							Translocation of GLUT4 to the plasma membrane Homo sapiens R-HSA-1445148	0.223458	0.41863	4.05493	6.07645	MYH15
							Cleavage of Growing Transcript in the Termination Region Homo sapiens R-HSA-109688	0.223458	0.41863	4.05493	6.07645	DDX39B
							RNA Polymerase II Transcription Termination Homo sapiens R-HSA-73856	0.223458	0.41863	4.05493	6.07645	DDX39B
							Post-Elongation Processing of the Transcript Homo sapiens R-HSA-76044	0.223458	0.41863	4.05493	6.07645	DDX39B
							MAP kinase activation in TLR cascade Homo sapiens R-HSA-450294	0.223458	0.41863	4.05493	6.07645	DUSP4
							Constitutive Signaling by Aberrant PI3K in Cancer Homo sapiens R-HSA-2219530	0.226729	0.422087	3.98715	5.91693	FGF1
							FCERI mediated Ca+2 mobilization Homo sapiens R-HSA-2871809	0.229987	0.422146	3.92159	5.76369	TEC
							Fc epsilon receptor (FCERI) signaling Homo sapiens R-HSA-2454202	0.230887	0.422146	1.84467	2.70396	DUSP4;TEC;FGF1
							Signal Transduction Homo sapiens R-HSA-162582	0.231241	0.422146	1.30409	1.90957	DUSP4;PRKCH;STAT1;CXCL3;FGF1;THBS1;DKK2;C3;TEC;AXL;F2RL1;PDE7B;TJP2
							Collagen biosynthesis and modifying enzymes Homo sapiens R-HSA-1650814	0.233231	0.422146	3.85814	5.6164	COL14A1
							O-linked glycosylation of mucins Homo sapiens R-HSA-913709	0.242882	0.422146	3.67952	5.20718	GALNT5
							Integrin cell surface interactions Homo sapiens R-HSA-216083	0.246073	0.422146	3.62359	5.08073	THBS1
							Transport of Mature mRNA derived from an Intron-Containing Transcript Homo sapiens R-HSA-159236	0.24925	0.422146	3.56932	4.95886	DDX39B
							Loss of Nlp from mitotic centrosomes Homo sapiens R-HSA-380259	0.252414	0.422146	3.51665	4.84133	HAUS4
							Loss of proteins required for interphase microtubule organization?from the centrosome Homo sapiens R-HSA-380284	0.252414	0.422146	3.51665	4.84133	HAUS4
							GRB2 events in EGFR signaling Homo sapiens R-HSA-179812	0.259406	0.422146	2.0604	2.78023	DUSP4;FGF1
							SHC1 events in EGFR signaling Homo sapiens R-HSA-180336	0.259406	0.422146	2.0604	2.78023	DUSP4;FGF1
							SOS-mediated signalling Homo sapiens R-HSA-112412	0.259406	0.422146	2.0604	2.78023	DUSP4;FGF1
							SHC1 events in ERBB4 signaling Homo sapiens R-HSA-1250347	0.259406	0.422146	2.0604	2.78023	DUSP4;FGF1
							RAF/MAP kinase cascade Homo sapiens R-HSA-5673001	0.259406	0.422146	2.0604	2.78023	DUSP4;FGF1
							FRS-mediated FGFR2 signaling Homo sapiens R-HSA-5654700	0.260963	0.422146	2.05149	2.75592	DUSP4;FGF1
							FRS-mediated FGFR4 signaling Homo sapiens R-HSA-5654712	0.260963	0.422146	2.05149	2.75592	DUSP4;FGF1
							FRS-mediated FGFR3 signaling Homo sapiens R-HSA-5654706	0.260963	0.422146	2.05149	2.75592	DUSP4;FGF1
							FRS-mediated FGFR1 signaling Homo sapiens R-HSA-5654693	0.260963	0.422146	2.05149	2.75592	DUSP4;FGF1
							TRAF6 Mediated Induction of proinflammatory cytokines Homo sapiens R-HSA-168180	0.261827	0.422146	3.36755	4.51277	DUSP4
							AURKA Activation by TPX2 Homo sapiens R-HSA-8854518	0.261827	0.422146	3.36755	4.51277	HAUS4
							ARMS-mediated activation Homo sapiens R-HSA-170984	0.265636	0.422146	2.02521	2.68468	DUSP4;FGF1
							Signalling to p38 via RIT and RIN Homo sapiens R-HSA-187706	0.265636	0.422146	2.02521	2.68468	DUSP4;FGF1
							G alpha (i) signalling events Homo sapiens R-HSA-418594	0.267193	0.422146	2.0166	2.66148	C3;CXCL3
							Frs2-mediated activation Homo sapiens R-HSA-170968	0.267193	0.422146	2.0166	2.66148	DUSP4;FGF1
							Binding and Uptake of Ligands by Scavenger Receptors Homo sapiens R-HSA-2173782	0.268037	0.422146	3.27496	4.31192	CD36
							Transport of Mature Transcript to Cytoplasm Homo sapiens R-HSA-72202	0.268037	0.422146	3.27496	4.31192	DDX39B
							MAPK1/MAPK3 signaling Homo sapiens R-HSA-5684996	0.268751	0.422146	2.00806	2.63853	DUSP4;FGF1
							Prolonged ERK activation events Homo sapiens R-HSA-169893	0.270309	0.422146	1.99959	2.61585	DUSP4;FGF1
							Signaling by Leptin Homo sapiens R-HSA-2586552	0.271866	0.422146	1.9912	2.59342	DUSP4;FGF1
							Interleukin receptor SHC signaling Homo sapiens R-HSA-912526	0.274981	0.422146	1.97461	2.54932	DUSP4;FGF1
							Signalling to RAS Homo sapiens R-HSA-167044	0.276539	0.422146	1.96641	2.52764	DUSP4;FGF1
							VEGFR2 mediated cell proliferation Homo sapiens R-HSA-5218921	0.279653	0.422146	1.95023	2.48499	DUSP4;FGF1
							PI3K Cascade Homo sapiens R-HSA-109704	0.283337	0.422146	3.06426	3.86439	FGF1
							Transcriptional regulation of white adipocyte differentiation Homo sapiens R-HSA-381340	0.283337	0.422146	3.06426	3.86439	CD36
							RIG-I/MDA5 mediated induction of IFN-alpha/beta pathways Homo sapiens R-HSA-168928	0.283337	0.422146	3.06426	3.86439	TRIM25
							Centrosome maturation Homo sapiens R-HSA-380287	0.283337	0.422146	3.06426	3.86439	HAUS4
							Recruitment of mitotic centrosome proteins and complexes Homo sapiens R-HSA-380270	0.283337	0.422146	3.06426	3.86439	HAUS4
							Interleukin-2 signaling Homo sapiens R-HSA-451927	0.28588	0.422146	1.91863	2.40248	DUSP4;FGF1
							Complement cascade Homo sapiens R-HSA-166658	0.286359	0.422146	3.02532	3.78319	C3
							Signalling to ERKs Homo sapiens R-HSA-187687	0.287436	0.422146	1.91089	2.38242	DUSP4;FGF1
							Peptide hormone metabolism Homo sapiens R-HSA-2980736	0.289368	0.422146	2.98735	3.70448	MME
							GPCR ligand binding Homo sapiens R-HSA-500792	0.28971	0.422146	1.62429	2.01229	C3;F2RL1;CXCL3
							Antigen processing-Cross presentation Homo sapiens R-HSA-1236975	0.292365	0.422146	2.95032	3.62816	CD36
							Toll Like Receptor 10 (TLR10) Cascade Homo sapiens R-HSA-168142	0.292365	0.422146	2.95032	3.62816	DUSP4
							Toll Like Receptor 5 (TLR5) Cascade Homo sapiens R-HSA-168176	0.292365	0.422146	2.95032	3.62816	DUSP4
							MyD88 cascade initiated on plasma membrane Homo sapiens R-HSA-975871	0.292365	0.422146	2.95032	3.62816	DUSP4
							PI5P, PP2A and IER3 Regulate PI3K/AKT Signaling Homo sapiens R-HSA-6811558	0.295349	0.422335	2.91419	3.55414	FGF1
							TRAF6 mediated induction of NFkB and MAP kinases upon TLR7/8 or 9 activation Homo sapiens R-HSA-975138	0.295349	0.422335	2.91419	3.55414	DUSP4
							Signaling by GPCR Homo sapiens R-HSA-372790	0.299798	0.42265	1.31698	1.5865	DUSP4;C3;PRKCH;F2RL1;PDE7B;CXCL3;FGF1
							Meiosis Homo sapiens R-HSA-1500620	0.301281	0.42265	2.84452	3.41261	SYNE2
							MyD88 dependent cascade initiated on endosome Homo sapiens R-HSA-975155	0.301281	0.42265	2.84452	3.41261	DUSP4
							Toll Like Receptor 7/8 (TLR7/8) Cascade Homo sapiens R-HSA-168181	0.301281	0.42265	2.84452	3.41261	DUSP4
							PI3K/AKT Signaling in Cancer Homo sapiens R-HSA-2219528	0.304228	0.424771	2.81091	3.34493	FGF1
							Regulation of PLK1 Activity at G2/M Transition Homo sapiens R-HSA-2565942	0.307163	0.425501	2.77809	3.2792	HAUS4
							NCAM signaling for neurite out-growth Homo sapiens R-HSA-375165	0.307626	0.425501	1.81559	2.14035	DUSP4;FGF1
							Toll Like Receptor 9 (TLR9) Cascade Homo sapiens R-HSA-168138	0.310085	0.426908	2.74602	3.21534	DUSP4
							Negative regulation of the PI3K/AKT network Homo sapiens R-HSA-199418	0.315894	0.432892	2.68404	3.09295	FGF1
							Phase 1 - Functionalization of compounds Homo sapiens R-HSA-211945	0.321654	0.438754	2.62478	2.97723	PTGS1
							MAPK family signaling cascades Homo sapiens R-HSA-5683057	0.3354	0.443394	1.69815	1.85511	DUSP4;FGF1
							IRS-mediated signalling Homo sapiens R-HSA-112399	0.3354	0.443394	1.69815	1.85511	DUSP4;FGF1
							MyD88-independent TLR3/TLR4 cascade Homo sapiens R-HSA-166166	0.335847	0.443394	2.48745	2.71406	DUSP4
							Toll Like Receptor 3 (TLR3) Cascade Homo sapiens R-HSA-168164	0.335847	0.443394	2.48745	2.71406	DUSP4
							TRIF-mediated TLR3/TLR4 signaling Homo sapiens R-HSA-937061	0.335847	0.443394	2.48745	2.71406	DUSP4
							Anchoring of the basal body to the plasma membrane Homo sapiens R-HSA-5620912	0.335847	0.443394	2.48745	2.71406	HAUS4
							Insulin receptor signalling cascade Homo sapiens R-HSA-74751	0.340001	0.443394	1.68002	1.81241	DUSP4;FGF1
							Transport of inorganic cations/anions and amino acids/oligopeptides Homo sapiens R-HSA-425393	0.341441	0.443394	2.43644	2.61815	SLC1A3
							IGF1R signaling cascade Homo sapiens R-HSA-2428924	0.341533	0.443394	1.67406	1.79846	DUSP4;FGF1
							Signaling by Type 1 Insulin-like Growth Factor 1 Receptor (IGF1R) Homo sapiens R-HSA-2404192	0.341533	0.443394	1.67406	1.79846	DUSP4;FGF1
							IRS-related events triggered by IGF1R Homo sapiens R-HSA-2428928	0.341533	0.443394	1.67406	1.79846	DUSP4;FGF1
							FCERI mediated MAPK activation Homo sapiens R-HSA-2871796	0.343064	0.443436	1.66814	1.78464	DUSP4;FGF1
							Degradation of the extracellular matrix Homo sapiens R-HSA-1474228	0.360657	0.46415	2.27321	2.31828	COL14A1
							Class I MHC mediated antigen processing & presentation Homo sapiens R-HSA-983169	0.367396	0.470776	1.57877	1.58084	RNF213;CD36
							Post-translational protein modification Homo sapiens R-HSA-597592	0.374869	0.477873	1.38696	1.36085	SPON1;GALNT5;THBS1
							Signaling by Insulin receptor Homo sapiens R-HSA-74752	0.376435	0.477873	1.54764	1.51205	DUSP4;FGF1
							PPARA activates gene expression Homo sapiens R-HSA-1989781	0.379319	0.477873	2.13038	2.06514	CD36
							Regulation of lipid metabolism by Peroxisome proliferator-activated receptor alpha (PPARalpha) Homo sapiens R-HSA-400206	0.387151	0.477873	2.07449	1.96857	CD36
							GPCR downstream signaling Homo sapiens R-HSA-388396	0.396902	0.477873	1.22557	1.13251	C3;PRKCH;F2RL1;PDE7B;CXCL3
							Adaptive Immune System Homo sapiens R-HSA-1280218	0.398494	0.477873	1.26372	1.1627	C3;RNF213;CD36;FGF1
							Glycosaminoglycan metabolism Homo sapiens R-HSA-1630316	0.399988	0.477873	1.98755	1.82123	FMOD
							PI-3K cascade:FGFR1 Homo sapiens R-HSA-5654689	0.402524	0.477873	1.97102	1.79363	FGF1
							PI-3K cascade:FGFR3 Homo sapiens R-HSA-5654710	0.402524	0.477873	1.97102	1.79363	FGF1
							PI3K events in ERBB4 signaling Homo sapiens R-HSA-1250342	0.402524	0.477873	1.97102	1.79363	FGF1
							PIP3 activates AKT signaling Homo sapiens R-HSA-1257604	0.402524	0.477873	1.97102	1.79363	FGF1
							PI-3K cascade:FGFR4 Homo sapiens R-HSA-5654720	0.402524	0.477873	1.97102	1.79363	FGF1
							PI-3K cascade:FGFR2 Homo sapiens R-HSA-5654695	0.402524	0.477873	1.97102	1.79363	FGF1
							Downstream signaling of activated FGFR2 Homo sapiens R-HSA-5654696	0.403233	0.477873	1.4611	1.32703	DUSP4;FGF1
							Downstream signaling of activated FGFR4 Homo sapiens R-HSA-5654716	0.403233	0.477873	1.4611	1.32703	DUSP4;FGF1
							Downstream signaling of activated FGFR3 Homo sapiens R-HSA-5654708	0.403233	0.477873	1.4611	1.32703	DUSP4;FGF1
							Signaling by ERBB4 Homo sapiens R-HSA-1236394	0.404706	0.477873	1.45657	1.31761	DUSP4;FGF1
							RNA Polymerase II Transcription Homo sapiens R-HSA-73857	0.407563	0.477873	1.93878	1.74017	DDX39B
							Signaling by FGFR4 Homo sapiens R-HSA-5654743	0.407649	0.477873	1.4476	1.299	DUSP4;FGF1
							Downstream signaling of activated FGFR1 Homo sapiens R-HSA-5654687	0.407649	0.477873	1.4476	1.299	DUSP4;FGF1
							Signaling by FGFR3 Homo sapiens R-HSA-5654741	0.409117	0.477873	1.44315	1.28982	DUSP4;FGF1
							GAB1 signalosome Homo sapiens R-HSA-180292	0.410067	0.477873	1.92305	1.71427	FGF1
							PI3K/AKT activation Homo sapiens R-HSA-198203	0.410067	0.477873	1.92305	1.71427	FGF1
							Signaling by FGFR1 Homo sapiens R-HSA-5654736	0.413512	0.479998	1.42997	1.26276	DUSP4;FGF1
							DAP12 signaling Homo sapiens R-HSA-2424491	0.425154	0.491585	1.39595	1.19396	DUSP4;FGF1
							Signaling by EGFR Homo sapiens R-HSA-177929	0.44097	0.507887	1.35169	1.10674	DUSP4;FGF1
							DAP12 interactions Homo sapiens R-HSA-2172127	0.446663	0.51245	1.33627	1.07697	DUSP4;FGF1
							Signaling by FGFR2 Homo sapiens R-HSA-5654738	0.449498	0.513521	1.32869	1.06245	DUSP4;FGF1
							G alpha (s) signalling events Homo sapiens R-HSA-418555	0.451065	0.513521	1.68974	1.34527	PDE7B
							Signaling by FGFR Homo sapiens R-HSA-190236	0.45655	0.517773	1.3101	1.0272	DUSP4;FGF1
							NGF signalling via TRKA from the plasma membrane Homo sapiens R-HSA-187037	0.467726	0.528424	1.28141	0.973704	DUSP4;FGF1
							Regulation of TP53 Activity Homo sapiens R-HSA-5633007	0.471617	0.530794	1.58763	1.19324	PRDM1
							Immunoregulatory interactions between a Lymphoid and a non-Lymphoid cell Homo sapiens R-HSA-198933	0.484894	0.54367	1.5261	1.10463	C3
							Cellular Senescence Homo sapiens R-HSA-2559583	0.493562	0.5513	1.48765	1.05044	H1F0
							Role of LAT2/NTAL/LAB on calcium mobilization Homo sapiens R-HSA-2730905	0.495706	0.551613	1.47834	1.03745	FGF1
							G2/M Transition Homo sapiens R-HSA-69275	0.51871	0.575049	1.38302	0.90783	HAUS4
							Mitotic G2-G2/M phases Homo sapiens R-HSA-453274	0.522779	0.577398	1.36699	0.886621	HAUS4
							Assembly of the primary cilium Homo sapiens R-HSA-5617833	0.546492	0.601345	1.27802	0.772222	HAUS4
							Downstream signaling events of B Cell Receptor (BCR) Homo sapiens R-HSA-1168372	0.556026	0.609376	1.24424	0.730298	FGF1
							Processing of Capped Intron-Containing Pre-mRNA Homo sapiens R-HSA-72203	0.557908	0.609376	1.2377	0.722274	DDX39B
							Signalling by NGF Homo sapiens R-HSA-166520	0.566821	0.61473	1.05989	0.60171	DUSP4;FGF1
							TCF dependent signaling in response to WNT Homo sapiens R-HSA-201681	0.56904	0.61473	1.19983	0.676469	DKK2
							Biological oxidations Homo sapiens R-HSA-211859	0.56904	0.61473	1.19983	0.676469	PTGS1
							Transmission across Chemical Synapses Homo sapiens R-HSA-112315	0.59048	0.635571	1.13058	0.595611	SLC1A3
							Fatty acid, triacylglycerol, and ketone body metabolism Homo sapiens R-HSA-535734	0.600801	0.644337	1.09884	0.559849	CD36
							Vesicle-mediated transport Homo sapiens R-HSA-5653656	0.615723	0.657957	0.966949	0.46893	MYH15;CD36
							Signaling by the B Cell Receptor (BCR) Homo sapiens R-HSA-983705	0.627084	0.667687	1.02223	0.477047	FGF1
							Axon guidance Homo sapiens R-HSA-422475	0.640691	0.67973	0.922503	0.410705	DUSP4;FGF1
							Developmental Biology Homo sapiens R-HSA-1266738	0.646594	0.683542	0.905019	0.394621	DUSP4;CD36;FGF1
							Metabolism of proteins Homo sapiens R-HSA-392499	0.667066	0.700758	0.880654	0.356547	SPON1;GALNT5;MME;THBS1
							Antigen processing: Ubiquitination & Proteasome degradation Homo sapiens R-HSA-983168	0.667614	0.700758	0.914407	0.369461	RNF213
							Cell Cycle Homo sapiens R-HSA-1640170	0.691549	0.723316	0.836879	0.308659	HAUS4;SYNE2
							Metabolism of carbohydrates Homo sapiens R-HSA-71387	0.697395	0.726862	0.841873	0.303414	FMOD
							DNA Repair Homo sapiens R-HSA-73894	0.701246	0.728311	0.832853	0.295577	TRIM25
							Signaling by Wnt Homo sapiens R-HSA-195721	0.713736	0.738692	0.804114	0.271181	DKK2
							Neuronal System Homo sapiens R-HSA-112316	0.720981	0.743591	0.787791	0.257719	SLC1A3
							Organelle biogenesis and maintenance Homo sapiens R-HSA-1852241	0.749269	0.770082	0.726265	0.209642	HAUS4
							Metabolism of lipids and lipoproteins Homo sapiens R-HSA-556833	0.769147	0.787774	0.714965	0.187659	CD36;PTGS1
							Transcriptional Regulation by TP53 Homo sapiens R-HSA-3700989	0.771805	0.787774	0.679456	0.175995	PRDM1
							Cellular responses to stress Homo sapiens R-HSA-2262752	0.789649	0.803217	0.643558	0.151987	H1F0
							Membrane Trafficking Homo sapiens R-HSA-199991	0.832459	0.843863	0.560629	0.102803	MYH15
							Cell Cycle, Mitotic Homo sapiens R-HSA-69278	0.860164	0.868971	0.508455	0.0765895	HAUS4
							Generic Transcription Pathway Homo sapiens R-HSA-212436	0.969466	0.976061	0.283823	0.00880147	PRDM1
							Metabolism Homo sapiens R-HSA-1430728	0.989414	0.992768	0.35017	0.00372652	CD36;FMOD;PTGS1
							Gene Expression Homo sapiens R-HSA-74160	0.993406	0.993406	0.273803	0.00181134	DDX39B;PRDM1

## Sheet: FCLs&LCLs 1.2
Term KEGG 2019	P-value KEGG 2019	Adjusted P-value	Odds Ratio	Combined Score	Genes		Term Reactome 2016	P-value	Adjusted P-value	Odds Ratio	Combined Score	Genes
Proteasome	0.00026098	0.0581986	9.8525	81.2936	PSMD8;PSMB6;PSMD4;PSMB3;PSMD3		Synthesis of 15-eicosatetraenoic acid derivatives Homo sapiens R-HSA-2142770	0.00234816	0.0208761	39.0138	236.195	GPX1;PTGS2
Terpenoid backbone biosynthesis	0.00263664	0.117594	12.3596	73.3947	FDPS;MVK;PMVK		Nicotinate metabolism Homo sapiens R-HSA-196807	0.000671939	0.011476	21.3571	156.021	QPRT;PTGS2;APOA1BP
Aminoacyl-tRNA biosynthesis	0.0015368	0.117594	6.45377	41.8079	CARS;YARS;MARS;TARS2;AARS		Cholesterol biosynthesis Homo sapiens R-HSA-191273	0.000188837	0.00965493	16.5452	141.869	FDPS;EBP;MVK;PMVK
Inflammatory mediator regulation of TRP channels	0.00177769	0.117594	5.03743	31.8992	IL1R1;PRKCD;TRPV2;ITPR3;CALM3;PPP1CA		Nicotinamide salvaging Homo sapiens R-HSA-197264	0.00430996	0.0329078	26.0066	141.653	PTGS2;APOA1BP
C-type lectin receptor signaling pathway	0.00216961	0.117594	4.83083	29.6285	IL6;PRKCD;ITPR3;CALM3;PTGS2;MAP3K14		Cytosolic tRNA aminoacylation Homo sapiens R-HSA-379716	0.000224346	0.00965493	15.7171	132.06	YARS;CARS;MARS;AARS
Amino sugar and nucleotide sugar metabolism	0.0232463	0.348337	5.21164	19.6042	TSTA3;GALE;UAP1L1		MAPK1 (ERK2) activation Homo sapiens R-HSA-112411	0.00549494	0.0387632	22.2902	115.997	IL6;TYK2
Arginine and proline metabolism	0.0245349	0.348337	5.09808	18.9019	P4HA1;CKB;CNDP2		Ubiquitin-dependent degradation of Cyclin D1 Homo sapiens R-HSA-69229	4.02283e-05	0.00652704	10.7892	109.196	PSMD8;PSMB6;PSMD4;PSMB3;CDK4;PSMD3
Pertussis	0.016184	0.3279	4.35436	17.9562	IL6;C1S;CFL1;CALM3		Ubiquitin-dependent degradation of Cyclin D Homo sapiens R-HSA-75815	4.02283e-05	0.00652704	10.7892	109.196	PSMD8;PSMB6;PSMD4;PSMB3;CDK4;PSMD3
Epstein-Barr virus infection	0.00436335	0.162171	3.28116	17.8315	PSMD8;IL6;PSMD4;CDK4;PSMD3;TYK2;MAP3K14;DDB2		MAPK3 (ERK1) activation Homo sapiens R-HSA-110056	0.00681117	0.044548	19.503	97.304	IL6;TYK2
Cardiac muscle contraction	0.0176449	0.3279	4.23624	17.103	COX8A;CACNB1;UQCRC1;CYC1		Regulation of cholesterol biosynthesis by SREBP (SREBF) Homo sapiens R-HSA-1655829	6.95885e-05	0.00903259	9.68576	92.721	HELZ2;SREBF1;FDPS;MVK;INSIG2;PMVK
Alzheimer disease	0.00645392	0.205603	3.37006	16.9954	COX8A;NDUFB8;UQCRC1;ITPR3;CALM3;CAPN1;CYC1		Activation of gene expression by SREBF (SREBP) Homo sapiens R-HSA-2426168	0.00018745	0.00965493	10.653	91.4238	HELZ2;FDPS;SREBF1;MVK;PMVK
NOD-like receptor signaling pathway	0.00797404	0.222276	3.23095	15.6105	P2RX7;IL6;PRKCD;TRPV2;ITPR3;TYK2;BCL2L1		tRNA Aminoacylation Homo sapiens R-HSA-379724	0.00018745	0.00965493	10.653	91.4238	CARS;YARS;MARS;TARS2;AARS
Non-alcoholic fatty liver disease (NAFLD)	0.0122596	0.303764	3.30306	14.5382	COX8A;SREBF1;IL6;NDUFB8;UQCRC1;CYC1		NIK-->noncanonical NF-kB signaling Homo sapiens R-HSA-5676590	9.41108e-05	0.00961057	9.12558	84.6036	PSMD8;PSMB6;PSMD4;PSMB3;PSMD3;MAP3K14
Hypertrophic cardiomyopathy (HCM)	0.0233919	0.348337	3.86877	14.5287	CACNB1;IL6;LMNA;ITGB8		SCF(Skp2)-mediated degradation of p27/p21 Homo sapiens R-HSA-187577	0.000103658	0.00961057	8.95294	82.138	PSMD8;PSMB6;PSMD4;PSMB3;CDK4;PSMD3
Salivary secretion	0.0281169	0.348337	3.64292	13.0103	KCNMA1;ITPR3;CALM3;SLC4A2		Dectin-1 mediated noncanonical NF-kB signaling Homo sapiens R-HSA-5607761	0.000125056	0.00965493	8.62651	77.5243	PSMD8;PSMB6;PSMD4;PSMB3;PSMD3;MAP3K14
Cellular senescence	0.016888	0.3279	3.0654	12.5104	IL6;CDK4;ITPR3;CALM3;CAPN1;PPP1CA		CLEC7A (Dectin-1) signaling Homo sapiens R-HSA-5607764	3.94101e-05	0.00652704	6.99524	70.9421	PSMD8;PSMB6;PSMD4;PSMB3;PSMD3;PRKCD;ITPR3;MAP3K14
Small cell lung cancer	0.0312053	0.354366	3.51958	12.203	CDK4;PTGS2;DDB2;BCL2L1		Regulation of activated PAK-2p34 by proteasome mediated degradation Homo sapiens R-HSA-211733	0.000390804	0.0110957	8.955	70.2726	PSMD8;PSMB6;PSMD4;PSMB3;PSMD3
Arachidonic acid metabolism	0.0465056	0.413171	3.90575	11.9836	GPX1;PTGES2;PTGS2		Cross-presentation of soluble exogenous antigens (endosomes) Homo sapiens R-HSA-1236978	0.000390804	0.0110957	8.955	70.2726	PSMD8;PSMB6;PSMD4;PSMB3;PSMD3
NF-kappa B signaling pathway	0.0333708	0.354366	3.44188	11.7027	IL1R1;PTGS2;MAP3K14;BCL2L1		CDK-mediated phosphorylation and removal of Cdc6 Homo sapiens R-HSA-69017	0.000429758	0.0110957	8.75556	67.8756	PSMD8;PSMB6;PSMD4;PSMB3;PSMD3
Vascular smooth muscle contraction	0.0271587	0.348337	3.08945	11.1407	PRKCD;KCNMA1;ITPR3;CALM3;PPP1CA		Regulation of Apoptosis Homo sapiens R-HSA-169911	0.000429758	0.0110957	8.75556	67.8756	PSMD8;PSMB6;PSMD4;PSMB3;PSMD3
Oxidative phosphorylation	0.027937	0.348337	3.06516	10.9665	COX8A;NDUFB8;UQCRC1;CYC1;TCIRG1		Regulation of ornithine decarboxylase (ODC) Homo sapiens R-HSA-350562	0.000429758	0.0110957	8.75556	67.8756	PSMD8;PSMB6;PSMD4;PSMB3;PSMD3
Apoptosis	0.0365016	0.364827	2.84159	9.40681	LMNA;ITPR3;CAPN1;MAP3K14;BCL2L1		Vpu mediated degradation of CD4 Homo sapiens R-HSA-180534	0.000471567	0.0110957	8.56478	65.6015	PSMD8;PSMB6;PSMD4;PSMB3;PSMD3
Insulin resistance	0.0495406	0.413171	3.00965	9.0439	SREBF1;IL6;PRKCD;PPP1CA		Autodegradation of the E3 ubiquitin ligase COP1 Homo sapiens R-HSA-349425	0.000471567	0.0110957	8.56478	65.6015	PSMD8;PSMB6;PSMD4;PSMB3;PSMD3
Kaposi sarcoma-associated herpesvirus infection	0.0322983	0.354366	2.61914	8.99084	IL6;CDK4;ITPR3;CALM3;TYK2;PTGS2		Cyclin E associated events during G1/S transition Homo sapiens R-HSA-69202	0.000228871	0.00965493	7.64983	64.1235	PSMD8;PSMB6;PSMD4;PSMB3;CDK4;PSMD3
Huntington disease	0.0376279	0.364827	2.5202	8.26628	COX8A;NDUFB8;GPX1;UQCRC1;CYC1;TGM2		p53-Independent DNA Damage Response Homo sapiens R-HSA-69610	0.000516367	0.0110957	8.38213	63.4418	PSMD8;PSMB6;PSMD4;PSMB3;PSMD3
Oxytocin signaling pathway	0.0465221	0.413171	2.64824	8.12436	CACNB1;ITPR3;CALM3;PTGS2;PPP1CA		p53-Independent G1/S DNA damage checkpoint Homo sapiens R-HSA-69613	0.000516367	0.0110957	8.38213	63.4418	PSMD8;PSMB6;PSMD4;PSMB3;PSMD3
Long-term potentiation	0.0540919	0.413171	3.6609	10.6791	ITPR3;CALM3;PPP1CA		Ubiquitin Mediated Degradation of Phosphorylated Cdc25A Homo sapiens R-HSA-69601	0.000516367	0.0110957	8.38213	63.4418	PSMD8;PSMB6;PSMD4;PSMB3;PSMD3
Epithelial cell signaling in Helicobacter pylori infection	0.0560756	0.413171	3.6044	10.3845	TCIRG1;MAP3K14;GIT1		Cyclin A:Cdk2-associated events at S phase entry Homo sapiens R-HSA-69656	0.000248025	0.00965493	7.52802	62.4975	PSMD8;PSMB6;PSMD4;PSMB3;CDK4;PSMD3
Renin secretion	0.0580936	0.413171	3.5496	10.1011	KCNMA1;ITPR3;CALM3		Vif-mediated degradation of APOBEC3G Homo sapiens R-HSA-180585	0.000564291	0.0110957	8.20708	61.3885	PSMD8;PSMB6;PSMD4;PSMB3;PSMD3
Human T-cell leukemia virus 1 infection	0.062159	0.413171	2.20963	6.13848	FDPS;IL6;IL1R1;CDK4;MAP3K14;BCL2L1		SCF-beta-TrCP mediated degradation of Emi1 Homo sapiens R-HSA-174113	0.000615479	0.0110957	8.03918	59.4346	PSMD8;PSMB6;PSMD4;PSMB3;PSMD3
Arrhythmogenic right ventricular cardiomyopathy (ARVC)	0.06435	0.413171	3.39476	9.31323	CACNB1;LMNA;ITGB8		Stabilization of p53 Homo sapiens R-HSA-69541	0.000615479	0.0110957	8.03918	59.4346	PSMD8;PSMB6;PSMD4;PSMB3;PSMD3
p53 signaling pathway	0.06435	0.413171	3.39476	9.31323	CDK4;DDB2;BCL2L1		AUF1 (hnRNP D0) binds and destabilizes mRNA Homo sapiens R-HSA-450408	0.000615479	0.0110957	8.03918	59.4346	PSMD8;PSMB6;PSMD4;PSMB3;PSMD3
Influenza A	0.0683028	0.413171	2.35892	6.33087	CPSF4;FDPS;IL6;CIITA;TYK2		Degradation of AXIN Homo sapiens R-HSA-4641257	0.000615479	0.0110957	8.03918	59.4346	PSMD8;PSMB6;PSMD4;PSMB3;PSMD3
Bacterial invasion of epithelial cells	0.0686864	0.413171	3.29879	8.83484	MAD2L2;ILK;DNM2		Hh mutants that don't undergo autocatalytic processing are degraded by ERAD Homo sapiens R-HSA-5362768	0.000670068	0.011476	7.878	57.5735	PSMD8;PSMB6;PSMD4;PSMB3;PSMD3
Human cytomegalovirus infection	0.0689043	0.413171	2.14843	5.74713	IL6;IL1R1;CDK4;CALM3;ITPR3;PTGS2		Degradation of DVL Homo sapiens R-HSA-4641258	0.000728201	0.0118151	7.72314	55.7992	PSMD8;PSMB6;PSMD4;PSMB3;PSMD3
Gastric acid secretion	0.0709032	0.413171	3.25281	8.60837	ITPR3;CALM3;SLC4A2		Downregulation of TGF-beta receptor signaling Homo sapiens R-HSA-2173788	0.00428761	0.0329078	10.2081	55.6547	PPP1R15A;STUB1;PPP1CA
Glioma	0.0709032	0.413171	3.25281	8.60837	CDK4;CALM3;DDB2		Hh mutants abrogate ligand secretion Homo sapiens R-HSA-5387390	0.000790021	0.0125054	7.57423	54.1061	PSMD8;PSMB6;PSMD4;PSMB3;PSMD3
Pancreatic cancer	0.0709032	0.413171	3.25281	8.60837	CDK4;DDB2;BCL2L1		CDT1 association with the CDC6:ORC:origin complex Homo sapiens R-HSA-68827	0.000855673	0.0127771	7.43094	52.4894	PSMD8;PSMB6;PSMD4;PSMB3;PSMD3
Chronic myeloid leukemia	0.0731519	0.413171	3.20809	8.38985	CDK4;DDB2;BCL2L1		Degradation of GLI1 by the proteasome Homo sapiens R-HSA-5610780	0.000925304	0.0127771	7.29296	50.9442	PSMD8;PSMB6;PSMD4;PSMB3;PSMD3
Phosphonate and phosphinate metabolism	0.0741113	0.413171	15.5433	40.4466	PCYT2		GLI3 is processed to GLI3R by the proteasome Homo sapiens R-HSA-5610785	0.000925304	0.0127771	7.29296	50.9442	PSMD8;PSMB6;PSMD4;PSMB3;PSMD3
Oocyte meiosis	0.0761074	0.41395	2.58457	6.65684	MAD2L2;ITPR3;CALM3;PPP1CA		Degradation of GLI2 by the proteasome Homo sapiens R-HSA-5610783	0.000925304	0.0127771	7.29296	50.9442	PSMD8;PSMB6;PSMD4;PSMB3;PSMD3
African trypanosomiasis	0.0806053	0.42221	4.45172	11.2103	IL6;THOP1		The role of GTSE1 in G2/M progression after G2 checkpoint Homo sapiens R-HSA-8852276	0.000925304	0.0127771	7.29296	50.9442	PSMD8;PSMB6;PSMD4;PSMB3;PSMD3
Autophagy	0.0814127	0.42221	2.52166	6.32488	DAPK1;MTMR14;PRKCD;BCL2L1		C-type lectin receptors (CLRs) Homo sapiens R-HSA-5621481	0.000182424	0.00965493	5.5286	47.5967	PSMD8;PSMB6;PSMD4;PSMB3;PSMD3;PRKCD;ITPR3;MAP3K14
Peroxisome	0.0897558	0.454899	2.92634	7.05442	MVK;PMVK;DHRS4		Autodegradation of Cdh1 by Cdh1:APC/C Homo sapiens R-HSA-174084	0.00115957	0.0150512	6.90807	46.6965	PSMD8;PSMB6;PSMD4;PSMB3;PSMD3
Spliceosome	0.0925542	0.456758	2.40454	5.7227	SART1;DDX23;PRPF19;LSM4		p53-Dependent G1/S DNA damage checkpoint Homo sapiens R-HSA-69580	0.00124661	0.0152651	6.78862	45.3977	PSMD8;PSMB6;PSMD4;PSMB3;PSMD3
Bladder cancer	0.0960641	0.456758	3.99432	9.35766	DAPK1;CDK4		p53-Dependent G1 DNA Damage Response Homo sapiens R-HSA-69563	0.00124661	0.0152651	6.78862	45.3977	PSMD8;PSMB6;PSMD4;PSMB3;PSMD3
Salmonella infection	0.0973127	0.456758	2.82014	6.57043	IL6;PKN1;PFN1		Asymmetric localization of PCP proteins Homo sapiens R-HSA-4608870	0.00124661	0.0152651	6.78862	45.3977	PSMD8;PSMB6;PSMD4;PSMB3;PSMD3
Ubiquitin mediated proteolysis	0.0983834	0.456758	2.34994	5.44923	HUWE1;STUB1;PRPF19;DDB2		Hedgehog ligand biogenesis Homo sapiens R-HSA-5358346	0.0013384	0.0157931	6.67322	44.1519	PSMD8;PSMB6;PSMD4;PSMB3;PSMD3
Measles	0.100364	0.456758	2.33228	5.36181	IL6;CDK4;TYK2;BCL2L1		Metabolism of polyamines Homo sapiens R-HSA-351202	0.000717578	0.0118151	6.07569	43.9857	PSMD8;PSMB6;PSMD4;PSMB3;PSMD3;CKB
Parkinson disease	0.108468	0.464743	2.26422	5.02951	COX8A;NDUFB8;UQCRC1;CYC1		Host Interactions of HIV factors Homo sapiens R-HSA-162909	0.000252903	0.00965493	5.25285	43.5068	PSMD8;PSMB6;PSMD4;PSMB3;PSMD3;AP1B1;HMGA1;AAAS
Sulfur metabolism	0.109089	0.464743	9.71309	21.5202	ETHE1		ER-Phagosome pathway Homo sapiens R-HSA-1236974	0.00143507	0.016058	6.56167	42.9562	PSMD8;PSMB6;PSMD4;PSMB3;PSMD3
Dilated cardiomyopathy (DCM)	0.110455	0.464743	2.65923	5.85867	CACNB1;LMNA;ITGB8		G1/S DNA Damage Checkpoints Homo sapiens R-HSA-69615	0.00143507	0.016058	6.56167	42.9562	PSMD8;PSMB6;PSMD4;PSMB3;PSMD3
Fc gamma R-mediated phagocytosis	0.110455	0.464743	2.65923	5.85867	CFL1;PRKCD;DNM2		Regulation of mRNA stability by proteins that bind AU-rich elements Homo sapiens R-HSA-450531	0.000812636	0.0125572	5.92319	42.1449	PSMD8;PSMB6;PSMD4;PSMB3;PSMD3;PRKCD
GnRH signaling pathway	0.115893	0.469924	2.59987	5.60294	PRKCD;ITPR3;CALM3		APC/C:Cdc20 mediated degradation of Securin Homo sapiens R-HSA-174154	0.0015368	0.0163505	6.45377	41.8079	PSMD8;PSMB6;PSMD4;PSMB3;PSMD3
Nucleotide excision repair	0.120637	0.469924	3.46069	7.31926	POLD2;DDB2		Activation of NF-kappaB in B cells Homo sapiens R-HSA-1169091	0.0015368	0.0163505	6.45377	41.8079	PSMD8;PSMB6;PSMD4;PSMB3;PSMD3
Intestinal immune network for IgA production	0.124872	0.469924	3.38529	7.04299	IL6;MAP3K14		Regulation of RAS by GAPs Homo sapiens R-HSA-5658442	0.00164372	0.0167654	6.34935	40.7044	PSMD8;PSMB6;PSMD4;PSMB3;PSMD3
Hematopoietic cell lineage	0.127063	0.469924	2.48873	5.13442	IL6;IL1R1;CD22		Assembly of the pre-replicative complex Homo sapiens R-HSA-68867	0.00164372	0.0167654	6.34935	40.7044	PSMD8;PSMB6;PSMD4;PSMB3;PSMD3
Ovarian steroidogenesis	0.129141	0.469924	3.31309	6.7814	PTGS2;BMP6		TGF-beta receptor signaling activates SMADs Homo sapiens R-HSA-2173789	0.00773336	0.0492054	8.0936	39.3528	PPP1R15A;STUB1;PPP1CA
Pancreatic secretion	0.129915	0.469924	2.46241	5.02547	KCNMA1;ITPR3;SLC4A2		G1/S Transition Homo sapiens R-HSA-69206	0.000586215	0.0110957	5.27957	39.2896	PSMD8;DHFR;PSMB6;PSMD4;CDK4;PSMB3;PSMD3
Ribosome	0.132191	0.469924	2.09588	4.24104	MRPS12;RPS2;MRPL12;RPS10		Apoptosis Homo sapiens R-HSA-109581	0.000251392	0.00965493	4.65418	38.5762	PSMD8;PSMB6;PSMD4;DAPK1;PSMB3;PSMD3;PRKCD;LMNA;BCL2L1
Phosphatidylinositol signaling system	0.132788	0.469924	2.43663	4.91956	MTMR14;ITPR3;CALM3		PCP/CE pathway Homo sapiens R-HSA-4086400	0.0010929	0.0144754	5.57335	38.0042	PSMD8;PSMB6;PSMD4;PSMB3;PSMD3;PFN1
Human immunodeficiency virus 1 infection	0.13525	0.469924	1.88773	3.77665	CFL1;AP1B1;CALM3;ITPR3;BCL2L1		Switching of origins to a post-replicative state Homo sapiens R-HSA-69052	0.00199732	0.0193472	6.05538	37.64	PSMD8;PSMB6;PSMD4;PSMB3;PSMD3
AGE-RAGE signaling pathway in diabetic complications	0.135684	0.469924	2.41139	4.81658	IL6;CDK4;PRKCD		Orc1 removal from chromatin Homo sapiens R-HSA-68949	0.00199732	0.0193472	6.05538	37.64	PSMD8;PSMB6;PSMD4;PSMB3;PSMD3
Amyotrophic lateral sclerosis (ALS)	0.13778	0.469924	3.17754	6.2982	GPX1;BCL2L1		Programmed Cell Death Homo sapiens R-HSA-5357801	0.000287817	0.0103774	4.56455	37.2156	PSMD8;PSMB6;PSMD4;DAPK1;PSMB3;PSMD3;PRKCD;LMNA;BCL2L1
Ribosome biogenesis in eukaryotes	0.138601	0.469924	2.38666	4.71641	FBL;IMP4;NOP10		APC/C:Cdh1 mediated degradation of Cdc20 and other APC/C:Cdh1 targeted proteins in late mitosis/early G1 Homo sapiens R-HSA-174178	0.00212665	0.0200029	5.96333	36.6936	PSMD8;PSMB6;PSMD4;PSMB3;PSMD3
Regulation of actin cytoskeleton	0.139081	0.469924	1.86947	3.68791	CFL1;ITGB8;PFN1;GIT1;PPP1CA		Cdc20:Phospho-APC/C mediated degradation of Cyclin A Homo sapiens R-HSA-174184	0.00212665	0.0200029	5.96333	36.6936	PSMD8;PSMB6;PSMD4;PSMB3;PSMD3
Glucagon signaling pathway	0.144499	0.480946	2.33869	4.52415	PRMT1;ITPR3;CALM3		APC:Cdc20 mediated degradation of cell cycle proteins prior to satisfation of the cell cycle checkpoint Homo sapiens R-HSA-179419	0.00226199	0.020525	5.87403	35.7817	PSMD8;PSMB6;PSMD4;PSMB3;PSMD3
Th17 cell differentiation	0.156537	0.513348	2.24828	4.16936	IL6;IL1R1;TYK2		Removal of licensing factors from origins Homo sapiens R-HSA-69300	0.00226199	0.020525	5.87403	35.7817	PSMD8;PSMB6;PSMD4;PSMB3;PSMD3
cGMP-PKG signaling pathway	0.162686	0.520633	1.92642	3.49824	KCNMA1;ITPR3;CALM3;PPP1CA		TNFR2 non-canonical NF-kB pathway Homo sapiens R-HSA-5668541	0.00136616	0.0158328	5.32178	35.1012	PSMD8;PSMB6;PSMD4;PSMB3;PSMD3;MAP3K14
Pyrimidine metabolism	0.164385	0.520633	2.83004	5.10976	ENTPD6;CAD		APC/C:Cdc20 mediated degradation of mitotic proteins Homo sapiens R-HSA-176409	0.00255132	0.0220774	5.70319	34.0546	PSMD8;PSMB6;PSMD4;PSMB3;PSMD3
TNF signaling pathway	0.165762	0.520633	2.18491	3.92673	IL6;PTGS2;MAP3K14		Synthesis of DNA Homo sapiens R-HSA-69239	0.00152093	0.0163505	5.20429	33.7677	PSMD8;PSMB6;PSMD4;PSMB3;PSMD3;POLD2
Endometrial cancer	0.168905	0.523137	2.77936	4.94287	ILK;DDB2		Activation of APC/C and APC/C:Cdc20 mediated degradation of mitotic proteins Homo sapiens R-HSA-176814	0.00270563	0.0225692	5.62143	33.2363	PSMD8;PSMB6;PSMD4;PSMB3;PSMD3
Thermogenesis	0.173472	0.527798	1.72735	3.02586	COX8A;NDUFB8;UQCRC1;NDUFAF3;CYC1		Regulation of DNA replication Homo sapiens R-HSA-69304	0.00270563	0.0225692	5.62143	33.2363	PSMD8;PSMB6;PSMD4;PSMB3;PSMD3
Toxoplasmosis	0.175144	0.527798	2.125	3.70207	CIITA;TYK2;BCL2L1		S Phase Homo sapiens R-HSA-69242	0.0010709	0.0144754	4.73518	32.3851	PSMD8;PSMB6;PSMD4;CDK4;PSMB3;PSMD3;POLD2
Tuberculosis	0.195447	0.575282	1.78213	2.90926	IL6;CIITA;CALM3;TCIRG1		Regulation of APC/C activators between G1/S and early anaphase Homo sapiens R-HSA-176408	0.00339098	0.0278575	5.31649	30.2329	PSMD8;PSMB6;PSMD4;PSMB3;PSMD3
Selenocompound metabolism	0.19606	0.575282	4.85458	7.90972	MARS		rRNA modification in the nucleus Homo sapiens R-HSA-6790901	0.00638793	0.0431851	5.81113	29.3656	FBL;IMP4;RPS2;NOP10
Shigellosis	0.201063	0.582298	2.46967	3.96169	MAD2L2;PFN1		DNA Replication Homo sapiens R-HSA-69306	0.00227704	0.020525	4.78179	29.0966	PSMD8;PSMB6;PSMD4;PSMB3;PSMD3;POLD2
Non-small cell lung cancer	0.205716	0.588138	2.43095	3.84396	CDK4;DDB2		Degradation of beta-catenin by the destruction complex Homo sapiens R-HSA-195253	0.00398103	0.0311288	5.10857	28.2311	PSMD8;PSMB6;PSMD4;PSMB3;PSMD3
Transcriptional misregulation in cancer	0.213871	0.588632	1.71297	2.64206	IL6;ID2;BCL2L1;DDB2		Antigen processing-Cross presentation Homo sapiens R-HSA-1236975	0.00398103	0.0311288	5.10857	28.2311	PSMD8;PSMB6;PSMD4;PSMB3;PSMD3
Amphetamine addiction	0.215058	0.588632	2.35705	3.62243	CALM3;PPP1CA		DNA Replication Pre-Initiation Homo sapiens R-HSA-69002	0.00398103	0.0311288	5.10857	28.2311	PSMD8;PSMB6;PSMD4;PSMB3;PSMD3
Pantothenate and CoA biosynthesis	0.216448	0.588632	4.31474	6.60331	BCAT2		M/G1 Transition Homo sapiens R-HSA-68874	0.00398103	0.0311288	5.10857	28.2311	PSMD8;PSMB6;PSMD4;PSMB3;PSMD3
Steroid biosynthesis	0.216448	0.588632	4.31474	6.60331	EBP		HIV Infection Homo sapiens R-HSA-162906	0.000586128	0.0110957	3.76069	27.9869	PSMD8;PSMB6;PSMD4;PSMB3;TAF10;PSMD3;AP1B1;HMGA1;NELFB;AAAS
Osteoclast differentiation	0.220658	0.592853	1.88374	2.84659	IL1R1;TYK2;MAP3K14		Mitotic G1-G1/S phases Homo sapiens R-HSA-453279	0.00182596	0.0182315	4.29207	27.0643	PSMD8;DHFR;PSMB6;PSMD4;CDK4;PSMB3;PSMD3
One carbon pool by folate	0.226448	0.6002	4.08744	6.07084	DHFR		Mitochondrial translation elongation Homo sapiens R-HSA-5389840	0.00441303	0.033303	4.97873	27.0006	MRPS12;MRPS34;MRPL38;MRPL12;TUFM
Melanoma	0.233847	0.6002	2.22191	3.22863	CDK4;DDB2		Hedgehog 'on' state Homo sapiens R-HSA-5632684	0.0046411	0.0338435	4.91625	26.4141	PSMD8;PSMB6;PSMD4;PSMB3;PSMD3
Dopaminergic synapse	0.234084	0.6002	1.8245	2.64931	ITPR3;CALM3;PPP1CA		APC/C-mediated degradation of cell cycle proteins Homo sapiens R-HSA-174143	0.0046411	0.0338435	4.91625	26.4141	PSMD8;PSMB6;PSMD4;PSMB3;PSMD3
PPAR signaling pathway	0.24328	0.6002	2.15997	3.05321	FADS2;ILK		Regulation of mitotic cell cycle Homo sapiens R-HSA-453276	0.0046411	0.0338435	4.91625	26.4141	PSMD8;PSMB6;PSMD4;PSMB3;PSMD3
Thyroid hormone synthesis	0.24328	0.6002	2.15997	3.05321	GPX1;ITPR3		Metabolism Homo sapiens R-HSA-1430728	8.034e-06	0.00521407	2.17146	25.4753	SLC25A1;ACADVL;NDUFB8;MVK;INSIG2;MTMR14;QPRT;ITPR3;AAAS;PTGS2;LRP8;CNDP2;PSMD8;HELZ2;PSMB6;FADS2;EBP;STS;PSMD4;PSMB3;PSMD3;PMVK;IDH3B;CKB;RPS2;CYC1;A2M;RPS10;COX8A;SREBF1;FDPS;PCYT2;GPX1;CAD;APOA1BP;PPP1CA;DNM2;DHFR;GALE;ETHE1;MARS;UQCRC1;NDUFAF3;CRYL1;TKT;ITPA;BCAT2
Human papillomavirus infection	0.246136	0.6002	1.44437	2.02482	CDK4;UBR4;ITGB8;TYK2;TCIRG1;PTGS2		Respiratory electron transport Homo sapiens R-HSA-611105	0.00537548	0.0383372	4.73783	24.7595	COX8A;NDUFB8;UQCRC1;NDUFAF3;CYC1
Focal adhesion	0.249252	0.6002	1.59771	2.21968	ILK;ITGB8;PARVB;PPP1CA		Beta-catenin independent WNT signaling Homo sapiens R-HSA-3858494	0.00252334	0.0220774	4.03979	24.1667	PSMD8;PSMB6;PSMD4;PSMB3;PSMD3;ITPR3;PFN1
Estrogen signaling pathway	0.254481	0.6002	1.74227	2.38435	PRKCD;ITPR3;CALM3		Mitochondrial translation Homo sapiens R-HSA-5368287	0.00590846	0.0411925	4.62588	23.7371	MRPS12;MRPS34;MRPL38;MRPL12;TUFM
Insulin signaling pathway	0.254481	0.6002	1.74227	2.38435	SREBF1;CALM3;PPP1CA		Infectious disease Homo sapiens R-HSA-5663205	0.000558939	0.0110957	3.1125	23.3109	CPSF4;TAF10;AP1B1;HMGA1;AAAS;PSMD8;PSMB6;PSMD4;PSMB3;PSMD3;NELFB;RPS2;RPS10
Histidine metabolism	0.255691	0.6002	3.52953	4.81353	CNDP2		MAPK6/MAPK4 signaling Homo sapiens R-HSA-5687128	0.0064776	0.0433398	4.51908	22.7735	PSMD8;PSMB6;PSMD4;PSMB3;PSMD3
Mismatch repair	0.255691	0.6002	3.52953	4.81353	POLD2		Metabolism of amino acids and derivatives Homo sapiens R-HSA-71291	0.00129668	0.0155841	2.96938	19.7403	PSMD8;PSMB6;PSMD4;PSMB3;ETHE1;MARS;PSMD3;CKB;RPS2;RPS10;CNDP2;BCAT2
Renin-angiotensin system	0.255691	0.6002	3.52953	4.81353	THOP1		Mitotic Anaphase Homo sapiens R-HSA-68882	0.00686409	0.044548	3.32911	16.5838	PSMD8;PSMB6;CENPT;PSMD4;PSMB3;PSMD3;LMNA
Synaptic vesicle cycle	0.262185	0.607024	2.04587	2.73881	TCIRG1;DNM2		Mitotic Metaphase and Anaphase Homo sapiens R-HSA-2555396	0.00707629	0.0454704	3.30901	16.3829	PSMD8;PSMB6;CENPT;PSMD4;PSMB3;PSMD3;LMNA
Complement and coagulation cascades	0.266915	0.607024	2.0192	2.66701	C1S;A2M		Antigen processing: Ubiquitination & Proteasome degradation Homo sapiens R-HSA-983168	0.00633822	0.0431851	2.84141	14.3808	PSMD8;PSMB6;PSMD4;PSMB3;HECTD3;PSMD3;HUWE1;UBR4;STUB1
RNA degradation	0.266915	0.607024	2.0192	2.66701	DCPS;LSM4		Class I MHC mediated antigen processing & presentation Homo sapiens R-HSA-983169	0.00596625	0.0411925	2.69111	13.7829	PSMD8;PSMB6;PSMD4;ERAP2;PSMB3;HECTD3;PSMD3;HUWE1;UBR4;STUB1
alpha-Linolenic acid metabolism	0.274571	0.607024	3.23507	4.18147	FADS2		Developmental Biology Homo sapiens R-HSA-1266738	0.00271248	0.0225692	2.10866	12.462	SREBF1;KMT2D;SEMA7A;CNTNAP1;NRG2;RHOC;DNM2;PSMD8;HELZ2;PSMB6;CACNB1;DRAP1;KLF5;PSMD4;PSMB3;CDK4;PSMD3;CFL1;PFN1;GIT1
Adrenergic signaling in cardiomyocytes	0.282036	0.607024	1.64344	2.08014	CACNB1;CALM3;PPP1CA		Gene Expression Homo sapiens R-HSA-74160	0.00165329	0.0167654	1.80911	11.5873	CARS;DDX23;AAAS;PRPF19;APEH;PSMD8;HELZ2;PSMB6;FBL;SART1;TRIM28;PSMD4;PSMB3;PSMD3;NELFB;RPS2;RPS10;DCPS;COX8A;YARS;CPSF4;PRELID1;PRMT1;TAF10;PRKCD;IMP4;LSM4;DDB2;DDX39A;MARS;EIF3I;ZNF702P;TARS2;NOP10;AARS
Cell adhesion molecules (CAMs)	0.282036	0.607024	1.64344	2.08014	CNTNAP1;ITGB8;CD22		Metabolism of lipids and lipoproteins Homo sapiens R-HSA-556833	0.0048493	0.0349688	2.12539	11.326	SLC25A1;SREBF1;FDPS;ACADVL;PCYT2;GPX1;MVK;INSIG2;MTMR14;PTGS2;PPP1CA;HELZ2;FADS2;EBP;STS;PMVK;A2M
Folate biosynthesis	0.283832	0.607024	3.10551	3.91099	DHFR		Axon guidance Homo sapiens R-HSA-422475	0.00657896	0.0435688	2.23135	11.2101	SEMA7A;CNTNAP1;NRG2;RHOC;DNM2;PSMD8;PSMB6;CACNB1;PSMD4;PSMB3;PSMD3;CFL1;PFN1;GIT1
Retrograde endocannabinoid signaling	0.292442	0.607024	1.6092	1.97849	NDUFB8;ITPR3;PTGS2		Interleukin-6 signaling Homo sapiens R-HSA-1059683	0.00825513	0.0520154	17.3351	83.155	IL6;TYK2
Biosynthesis of unsaturated fatty acids	0.292975	0.607024	2.98592	3.66571	FADS2		Downstream TCR signaling Homo sapiens R-HSA-202424	0.00877192	0.0542188	4.18106	19.8024	PSMD8;PSMB6;PSMD4;PSMB3;PSMD3
Collecting duct acid secretion	0.292975	0.607024	2.98592	3.66571	TCIRG1		Hedgehog 'off' state Homo sapiens R-HSA-5610787	0.00877192	0.0542188	4.18106	19.8024	PSMD8;PSMB6;PSMD4;PSMB3;PSMD3
Insulin secretion	0.299977	0.607024	1.85027	2.22782	KCNMA1;ITPR3		Signaling by the B Cell Receptor (BCR) Homo sapiens R-HSA-983705	0.0102856	0.062975	2.8099	12.8609	PSMD8;PSMB6;PSMD4;PSMB3;PSMD3;ITPR3;NRG2;CD22
Phototransduction	0.302002	0.607024	2.87518	3.44252	CALM3		Translesion synthesis by Y family DNA polymerases bypasses lesions on DNA template Homo sapiens R-HSA-110313	0.0115634	0.0701367	6.90161	30.7806	MAD2L2;KIAA0101;POLD2
Cushing syndrome	0.316809	0.607024	1.53454	1.76388	KMT2D;CDK4;ITPR3		MAPK1/MAPK3 signaling Homo sapiens R-HSA-5684996	0.0124186	0.0746269	2.71231	11.9031	PSMD8;PSMB6;IL6;PSMD4;PSMB3;PSMD3;TYK2;NRG2
TGF-beta signaling pathway	0.318772	0.607024	1.76581	2.01881	ID2;BMP6		Respiratory electron transport, ATP synthesis by chemiosmotic coupling, and heat production by uncoupling proteins. Homo sapiens R-HSA-163200	0.012943	0.0770641	3.77712	16.4199	COX8A;NDUFB8;UQCRC1;NDUFAF3;CYC1
Citrate cycle (TCA cycle)	0.319712	0.607024	2.67662	3.05224	IDH3B		The citric acid (TCA) cycle and respiratory electron transport Homo sapiens R-HSA-1428517	0.0138239	0.0813508	3.21252	13.754	COX8A;NDUFB8;UQCRC1;IDH3B;NDUFAF3;CYC1
Nicotinate and nicotinamide metabolism	0.319712	0.607024	2.67662	3.05224	QPRT		FCERI mediated NF-kB activation Homo sapiens R-HSA-2871837	0.0139136	0.0813508	3.70547	15.8405	PSMD8;PSMB6;PSMD4;PSMB3;PSMD3
Pentose phosphate pathway	0.319712	0.607024	2.67662	3.05224	TKT		Immune System Homo sapiens R-HSA-168256	0.014163	0.0820694	1.60211	6.82038	CIITA;C1S;UBR4;NLRC5;ITPR3;TCIRG1;AAAS;PSMD8;PSMB6;ACTR1B;PSMD4;PSMB3;HECTD3;PSMD3;CFL1;ERAP2;IL1R1;PRKCD;AP1B1;HUWE1;MYO9B;TYK2;NRG2;DNM2;P2RX7;IL6;STUB1;MAP3K14;CD22;BCL2L1
Rheumatoid arthritis	0.323453	0.607024	1.74588	1.97058	IL6;TCIRG1		VEGFR2 mediated cell proliferation Homo sapiens R-HSA-5218921	0.0145374	0.0834938	2.63225	11.1371	PSMD8;PSMB6;PSMD4;PSMB3;PSMD3;PRKCD;ITPR3;NRG2
mRNA surveillance pathway	0.323453	0.607024	1.74588	1.97058	CPSF4;PPP1CA		Elevation of cytosolic Ca2+ levels Homo sapiens R-HSA-139853	0.0152405	0.0867638	11.9988	50.2005	P2RX7;ITPR3
Galactose metabolism	0.328399	0.607024	2.58727	2.88099	GALE		Cell-extracellular matrix interactions Homo sapiens R-HSA-446353	0.0172728	0.0974785	11.1412	45.2178	ILK;PARVB
beta-Alanine metabolism	0.328399	0.607024	2.58727	2.88099	CNDP2		TCR signaling Homo sapiens R-HSA-202403	0.0176937	0.0989743	3.47469	14.0188	PSMD8;PSMB6;PSMD4;PSMB3;PSMD3
IL-17 signaling pathway	0.332791	0.607024	1.70734	1.87848	IL6;PTGS2		Separation of Sister Chromatids Homo sapiens R-HSA-2467813	0.0178428	0.0989743	3.0258	12.1823	PSMD8;PSMB6;CENPT;PSMD4;PSMB3;PSMD3
Hippo signaling pathway	0.334243	0.607024	1.48529	1.62771	ID2;BMP6;PPP1CA		Transcriptional regulation of white adipocyte differentiation Homo sapiens R-HSA-381340	0.0184051	0.101115	4.17955	16.6978	HELZ2;SREBF1;KLF5;CDK4
JAK-STAT signaling pathway	0.341213	0.607024	1.46646	1.57681	IL6;TYK2;BCL2L1		Adaptive Immune System Homo sapiens R-HSA-1280218	0.0185403	0.101115	1.82167	7.26446	ERAP2;AP1B1;HUWE1;UBR4;ITPR3;NRG2;DNM2;PSMD8;PSMB6;ACTR1B;PSMD4;PSMB3;HECTD3;PSMD3;STUB1;MAP3K14;CD22
Hepatitis B	0.344696	0.607024	1.45722	1.55207	IL6;TYK2;DDB2		Inflammasomes Homo sapiens R-HSA-622312	0.0194131	0.104125	10.3979	40.9865	P2RX7;BCL2L1
Base excision repair	0.345442	0.607024	2.42532	2.57794	POLD2		Formation of Senescence-Associated Heterochromatin Foci (SAHF) Homo sapiens R-HSA-2559584	0.0194131	0.104125	10.3979	40.9865	HMGA1;CABIN1
Fructose and mannose metabolism	0.345442	0.607024	2.42532	2.57794	TSTA3		DNA Damage Bypass Homo sapiens R-HSA-73893	0.0207827	0.110557	5.4546	21.1291	MAD2L2;KIAA0101;POLD2
Amoebiasis	0.346727	0.607024	1.65259	1.75046	IL6;IL1R1		M Phase Homo sapiens R-HSA-68886	0.0220299	0.116239	2.42728	9.26094	PSMD8;PSMB6;CENPT;PSMD4;PSMB3;PSMD3;LMNA;AAAS
Circadian entrainment	0.351352	0.607024	1.63512	1.71028	ITPR3;CALM3		Mitochondrial translation initiation Homo sapiens R-HSA-5368286	0.0225095	0.116869	3.91733	14.8616	MRPS12;MRPS34;MRPL38;MRPL12
Protein processing in endoplasmic reticulum	0.351658	0.607024	1.43908	1.50398	PPP1R15A;STUB1;CAPN1		Mitochondrial translation termination Homo sapiens R-HSA-5419276	0.0225095	0.116869	3.91733	14.8616	MRPS12;MRPS34;MRPL38;MRPL12
Pentose and glucuronate interconversions	0.353802	0.607024	2.35171	2.44347	CRYL1		Platelet homeostasis Homo sapiens R-HSA-418346	0.025219	0.129898	3.77516	13.8932	P2RX7;KCNMA1;ITPR3;LRP8
SNARE interactions in vesicular transport	0.353802	0.607024	2.35171	2.44347	STX10		Formation of the ternary complex, and subsequently, the 43S complex Homo sapiens R-HSA-72695	0.0258615	0.132158	4.98936	18.2361	EIF3I;RPS2;RPS10
Aldosterone synthesis and secretion	0.355965	0.607024	1.618	1.67127	ITPR3;CALM3		eNOS activation and regulation Homo sapiens R-HSA-203765	0.0264521	0.133081	8.66359	31.4698	DHFR;DNM2
Progesterone-mediated oocyte maturation	0.360566	0.607024	1.60124	1.63339	MAD2L2;STK10		Metabolism of nitric oxide Homo sapiens R-HSA-202131	0.0264521	0.133081	8.66359	31.4698	DHFR;DNM2
Alanine, aspartate and glutamate metabolism	0.362055	0.607024	2.28242	2.31885	CAD		MAPK family signaling cascades Homo sapiens R-HSA-5683057	0.0297308	0.148425	2.28469	8.032	PSMD8;PSMB6;IL6;PSMD4;PSMB3;PSMD3;TYK2;NRG2
Prion diseases	0.362055	0.607024	2.28242	2.31885	IL6		XBP1(S) activates chaperone genes Homo sapiens R-HSA-381038	0.0300676	0.148961	4.68929	16.4327	ACADVL;LMNA;CXXC1
Hepatocellular carcinoma	0.362085	0.607024	1.4127	1.43513	CDK4;BCL2L1;DDB2		Signaling by Hedgehog Homo sapiens R-HSA-5358351	0.0303563	0.149252	2.9945	10.465	PSMD8;PSMB6;PSMD4;PSMB3;PSMD3
Pathways in cancer	0.364445	0.607024	1.19273	1.20392	IL6;EGLN2;DAPK1;CDK4;CALM3;PTGS2;DDB2;BCL2L1		IRE1alpha activates chaperones Homo sapiens R-HSA-381070	0.0330597	0.161321	4.50847	15.3714	ACADVL;LMNA;CXXC1
HIF-1 signaling pathway	0.365156	0.607024	1.58482	1.5966	IL6;EGLN2		RAF-independent MAPK1/3 activation Homo sapiens R-HSA-112409	0.0343567	0.166399	7.42481	25.0287	IL6;TYK2
T cell receptor signaling pathway	0.369733	0.607024	1.56873	1.56085	CDK4;MAP3K14		Cell Cycle, Mitotic Homo sapiens R-HSA-69278	0.0354547	0.170249	1.92863	6.44065	PSMD8;DHFR;PSMB6;CENPT;PSMD4;PSMB3;CDK4;PSMD3;LMNA;POLD2;AAAS
DNA replication	0.370203	0.607024	2.2171	2.20314	POLD2		Signaling by Wnt Homo sapiens R-HSA-195721	0.0359923	0.170249	2.19588	7.30011	PSMD8;PSMB6;KMT2D;PSMD4;PSMB3;PSMD3;ITPR3;PFN1
Primary immunodeficiency	0.378247	0.611226	2.1554	2.0955	CIITA		Ribosomal scanning and start codon recognition Homo sapiens R-HSA-72702	0.0362009	0.170249	4.34105	14.4065	EIF3I;RPS2;RPS10
Thyroid cancer	0.378247	0.611226	2.1554	2.0955	DDB2		Translation initiation complex formation Homo sapiens R-HSA-72649	0.0362009	0.170249	4.34105	14.4065	EIF3I;RPS2;RPS10
Ferroptosis	0.401772	0.642953	1.9893	1.81399	SLC3A2		Metabolism of water-soluble vitamins and cofactors Homo sapiens R-HSA-196849	0.0367797	0.170753	3.33152	11.0034	DHFR;QPRT;PTGS2;APOA1BP
Axon guidance	0.406893	0.642953	1.30865	1.17675	SEMA7A;CFL1;ILK		Downstream signaling events of B Cell Receptor (BCR) Homo sapiens R-HSA-1168372	0.0368342	0.170753	2.53388	8.36516	PSMD8;PSMB6;PSMD4;PSMB3;PSMD3;NRG2
Graft-versus-host disease	0.409414	0.642953	1.93947	1.732	IL6		Processing of Capped Intron-Containing Pre-mRNA Homo sapiens R-HSA-72203	0.0376279	0.172886	2.5202	8.26628	SART1;DDX39A;DDX23;AAAS;PRPF19;LSM4
Homologous recombination	0.409414	0.642953	1.93947	1.732	POLD2		Activation of the mRNA upon binding of the cap-binding complex and eIFs, and subsequent binding to 43S Homo sapiens R-HSA-72662	0.0378271	0.172886	4.2619	13.9566	EIF3I;RPS2;RPS10
Serotonergic synapse	0.423531	0.660472	1.39828	1.2013	ITPR3;PTGS2		Signaling by EGFR Homo sapiens R-HSA-177929	0.0389902	0.176955	2.05121	6.65505	PSMD8;PSMB6;PSMD4;PSMB3;PSMD3;PRKCD;ITPR3;SPRY1;NRG2
Calcium signaling pathway	0.430648	0.664023	1.25869	1.0604	P2RX7;ITPR3;CALM3		Sulfur amino acid metabolism Homo sapiens R-HSA-1614635	0.0400702	0.180594	6.77848	21.8072	ETHE1;CNDP2
Fatty acid degradation	0.431764	0.664023	1.80388	1.51504	ACADVL		Metabolism of vitamins and cofactors Homo sapiens R-HSA-196854	0.0413275	0.184976	2.74154	8.73516	DHFR;QPRT;PTGS2;LRP8;APOA1BP
Basal transcription factors	0.439025	0.670565	1.7628	1.45113	TAF10		TCF dependent signaling in response to WNT Homo sapiens R-HSA-201681	0.0426191	0.189451	2.4411	7.70278	PSMD8;PSMB6;KMT2D;PSMD4;PSMB3;PSMD3
Type II diabetes mellitus	0.446193	0.673213	1.72353	1.3909	PRKCD		G2/M Checkpoints Homo sapiens R-HSA-69481	0.0433609	0.191437	2.70345	8.48395	PSMD8;PSMB6;PSMD4;PSMB3;PSMD3
Neurotrophin signaling pathway	0.449539	0.673213	1.32617	1.06032	PRKCD;CALM3		Platelet degranulation Homo sapiens R-HSA-114608	0.0454865	0.194724	3.09952	9.57857	CFL1;FAM3C;PFN1;A2M
Cysteine and methionine metabolism	0.45327	0.673213	1.68598	1.33406	BCAT2		Disease Homo sapiens R-HSA-1643685	0.0456092	0.194724	1.67562	5.17371	CPSF4;TAF10;AP1B1;HMGA1;NRG2;AAAS;PSMD8;PSMB6;PSMD4;PSMB3;PSMD3;MYO18A;NELFB;RPS2;RPS10
Endocrine and other factor-regulated calcium reabsorption	0.460258	0.673213	1.65003	1.28037	DNM2		Platelet calcium homeostasis Homo sapiens R-HSA-418360	0.0461139	0.194724	6.23557	19.1846	P2RX7;ITPR3
Valine, leucine and isoleucine degradation	0.460258	0.673213	1.65003	1.28037	BCAT2		Effects of PIP2 hydrolysis Homo sapiens R-HSA-114508	0.0461139	0.194724	6.23557	19.1846	PRKCD;ITPR3
Lysosome	0.466507	0.673213	1.28207	0.977556	AP1B1;TCIRG1		RORA activates gene expression Homo sapiens R-HSA-1368082	0.0461139	0.194724	6.23557	19.1846	HELZ2;SREBF1
Malaria	0.467156	0.673213	1.61557	1.2296	IL6		Interleukin-6 family signaling Homo sapiens R-HSA-6783589	0.0461139	0.194724	6.23557	19.1846	IL6;TYK2
Cell cycle	0.4707	0.673213	1.2715	0.958115	MAD2L2;CDK4		Cellular responses to stress Homo sapiens R-HSA-2262752	0.0464185	0.194724	1.98123	6.08249	IL6;EGLN2;GPX1;RPS19BP1;CDK4;MTMR14;HMGA1;AAAS;CABIN1
Platelet activation	0.4707	0.673213	1.2715	0.958115	ITPR3;PPP1CA		Circadian Clock Homo sapiens R-HSA-400253	0.0465056	0.194724	3.90575	11.9836	HELZ2;SREBF1;PPP1CA
PI3K-Akt signaling pathway	0.471932	0.673213	1.11152	0.834663	IL6;CDK4;ITGB8;PKN1;BCL2L1		NGF signalling via TRKA from the plasma membrane Homo sapiens R-HSA-187037	0.0511606	0.212441	1.94253	5.77473	PSMD8;PSMB6;PSMD4;PSMB3;PSMD3;PRKCD;ITPR3;NRG2;DNM2
Vibrio cholerae infection	0.473966	0.673213	1.58252	1.18154	TCIRG1		Hemostasis Homo sapiens R-HSA-109582	0.0513918	0.212441	1.75629	5.21315	P2RX7;KIFC2;PRKCD;KCNMA1;CFL1;HMG20B;ITPR3;SLC3A2;FAM3C;PFN1;A2M;LRP8
Purine metabolism	0.491369	0.693514	1.22113	0.867683	ENTPD6;ITPA		Response to elevated platelet cytosolic Ca2+ Homo sapiens R-HSA-76005	0.0523503	0.215034	2.95257	8.70947	CFL1;FAM3C;PFN1;A2M
FoxO signaling pathway	0.503525	0.701882	1.19276	0.818381	IL6;PRMT1		VEGFA-VEGFR2 Pathway Homo sapiens R-HSA-4420097	0.0533863	0.21791	2.01734	5.9112	PSMD8;PSMB6;PSMD4;PSMB3;PSMD3;PRKCD;ITPR3;NRG2
Legionellosis	0.50674	0.701882	1.43562	0.975876	IL6		Semaphorin interactions Homo sapiens R-HSA-373755	0.0540919	0.21941	3.6609	10.6791	SEMA7A;CFL1;RHOC
Regulation of lipolysis in adipocytes	0.50674	0.701882	1.43562	0.975876	PTGS2		Innate Immune System Homo sapiens R-HSA-168249	0.0545162	0.219636	1.60416	4.6669	C1S;PRKCD;NLRC5;MYO9B;ITPR3;NRG2;DNM2;PSMD8;PSMB6;P2RX7;PSMD4;PSMB3;PSMD3;CFL1;MAP3K14;BCL2L1
Glutathione metabolism	0.513046	0.705045	1.40945	0.940652	GPX1		NCAM signaling for neurite out-growth Homo sapiens R-HSA-375165	0.0548243	0.219636	2.12358	6.16608	PSMD8;PSMB6;CACNB1;PSMD4;PSMB3;PSMD3;NRG2
Cytokine-cytokine receptor interaction	0.518049	0.705045	1.0691	0.703134	IL6;IL1R1;RELT;BMP6		Cytokine Signaling in Immune system Homo sapiens R-HSA-1280215	0.0552145	0.219842	1.6937	4.90585	CIITA;IL1R1;PRKCD;TYK2;NRG2;AAAS;PSMD8;PSMB6;IL6;PSMD4;PSMB3;PSMD3;MAP3K14
MAPK signaling pathway	0.520717	0.705045	1.06537	0.695209	CACNB1;MAP4K2;IL1R1;MAP3K14		Termination of translesion DNA synthesis Homo sapiens R-HSA-5656169	0.0557547	0.220639	5.56663	16.0697	KIAA0101;POLD2
Apelin signaling pathway	0.523365	0.705045	1.14829	0.743494	ITPR3;CALM3		Signaling by VEGF Homo sapiens R-HSA-194138	0.0599238	0.229303	1.96609	5.53393	PSMD8;PSMB6;PSMD4;PSMB3;PSMD3;PRKCD;ITPR3;NRG2
Fluid shear stress and atherosclerosis	0.531151	0.705045	1.13142	0.715858	IL1R1;CALM3		Downstream signaling of activated FGFR2 Homo sapiens R-HSA-5654696	0.0607749	0.229303	1.95987	5.48876	PSMD8;PSMB6;PSMD4;PSMB3;PSMD3;PRKCD;ITPR3;NRG2
Lysine degradation	0.531487	0.705045	1.33634	0.84467	KMT2D		Downstream signaling of activated FGFR4 Homo sapiens R-HSA-5654716	0.0607749	0.229303	1.95987	5.48876	PSMD8;PSMB6;PSMD4;PSMB3;PSMD3;PRKCD;ITPR3;NRG2
VEGF signaling pathway	0.531487	0.705045	1.33634	0.84467	PTGS2		Downstream signaling of activated FGFR3 Homo sapiens R-HSA-5654708	0.0607749	0.229303	1.95987	5.48876	PSMD8;PSMB6;PSMD4;PSMB3;PSMD3;PRKCD;ITPR3;NRG2
Long-term depression	0.537479	0.705045	1.31363	0.815586	ITPR3		Catabolism of glucuronate to xylulose-5-phosphate Homo sapiens R-HSA-5661270	0.0621508	0.229303	19.4301	53.9806	CRYL1
Steroid hormone biosynthesis	0.537479	0.705045	1.31363	0.815586	STS		APOBEC3G mediated resistance to HIV-1 infection Homo sapiens R-HSA-180689	0.0621508	0.229303	19.4301	53.9806	HMGA1
Basal cell carcinoma	0.554998	0.717539	1.24987	0.735913	DDB2		NOSTRIN mediated eNOS trafficking Homo sapiens R-HSA-203641	0.0621508	0.229303	19.4301	53.9806	DNM2
Cytosolic DNA-sensing pathway	0.554998	0.717539	1.24987	0.735913	IL6		Sulfide oxidation to sulfate Homo sapiens R-HSA-1614517	0.0621508	0.229303	19.4301	53.9806	ETHE1
Breast cancer	0.561422	0.717539	1.06856	0.61686	CDK4;DDB2		Galactose catabolism Homo sapiens R-HSA-70370	0.0621508	0.229303	19.4301	53.9806	GALE
Cortisol synthesis and secretion	0.566309	0.717539	1.21069	0.688418	ITPR3		Signaling by MST1 Homo sapiens R-HSA-8852405	0.0621508	0.229303	19.4301	53.9806	SPINT2
Inflammatory bowel disease (IBD)	0.566309	0.717539	1.21069	0.688418	IL6		GRB7 events in ERBB2 signaling Homo sapiens R-HSA-1306955	0.0621508	0.229303	19.4301	53.9806	NRG2
Mitophagy	0.566309	0.717539	1.21069	0.688418	BCL2L1		DAG and IP3 signaling Homo sapiens R-HSA-1489509	0.0625373	0.229303	5.19499	14.4005	PRKCD;ITPR3
Retinol metabolism	0.577333	0.725984	1.17388	0.644856	DHRS4		Vpr-mediated nuclear import of PICs Homo sapiens R-HSA-180910	0.0625373	0.229303	5.19499	14.4005	HMGA1;AAAS
mTOR signaling pathway	0.579622	0.725984	1.03267	0.563198	NPRL2;SLC3A2		Signaling by FGFR4 Homo sapiens R-HSA-5654743	0.0633739	0.229775	1.94142	5.3558	PSMD8;PSMB6;PSMD4;PSMB3;PSMD3;PRKCD;ITPR3;NRG2
Staphylococcus aureus infection	0.582741	0.725984	1.15631	0.62442	C1S		Downstream signaling of activated FGFR1 Homo sapiens R-HSA-5654687	0.0633739	0.229775	1.94142	5.3558	PSMD8;PSMB6;PSMD4;PSMB3;PSMD3;PRKCD;ITPR3;NRG2
Renal cell carcinoma	0.588079	0.727245	1.13924	0.604818	EGLN2		Signaling by FGFR3 Homo sapiens R-HSA-5654741	0.0642554	0.231676	1.93535	5.31231	PSMD8;PSMB6;PSMD4;PSMB3;PSMD3;PRKCD;ITPR3;NRG2
Hepatitis C	0.590275	0.727245	1.01227	0.533635	CDK4;TYK2		Signaling by Interleukins Homo sapiens R-HSA-449147	0.0647832	0.232289	1.84952	5.06159	PSMD8;PSMB6;IL6;PSMD4;IL1R1;PSMB3;PSMD3;TYK2;NRG2
B cell receptor signaling pathway	0.598552	0.732279	1.10658	0.567944	CD22		Signaling by TGF-beta Receptor Complex Homo sapiens R-HSA-170834	0.0665019	0.237141	3.34609	9.06966	PPP1R15A;STUB1;PPP1CA
Bile secretion	0.603689	0.732279	1.09094	0.550594	SLC4A2		Signaling by FGFR1 Homo sapiens R-HSA-5654736	0.0669457	0.23742	1.91735	5.18427	PSMD8;PSMB6;PSMD4;PSMB3;PSMD3;PRKCD;ITPR3;NRG2
Endocytosis	0.604212	0.732279	0.963446	0.485413	SH3GLB2;GIT1;DNM2		Fcgamma receptor (FCGR) dependent phagocytosis Homo sapiens R-HSA-2029480	0.0676693	0.238682	2.69666	7.26244	CFL1;PRKCD;ITPR3;MYO9B
Inositol phosphate metabolism	0.613766	0.73262	1.06094	0.51789	MTMR14		EGFR interacts with phospholipase C-gamma Homo sapiens R-HSA-212718	0.0695826	0.241885	4.86981	12.9792	PRKCD;ITPR3
Leishmaniasis	0.613766	0.73262	1.06094	0.51789	PTGS2		PLC-gamma1 signalling Homo sapiens R-HSA-167021	0.0695826	0.241885	4.86981	12.9792	PRKCD;ITPR3
Necroptosis	0.614349	0.73262	0.967638	0.471426	CAPN1;TYK2		Chromatin organization Homo sapiens R-HSA-4839726	0.0700683	0.241885	2.13855	5.68489	KMT2D;BRMS1;PRMT1;CDK4;TAF10;HMG20B
RNA transport	0.624331	0.740563	0.949684	0.447371	EIF3I;AAAS		Chromatin modifying enzymes Homo sapiens R-HSA-3247509	0.0700683	0.241885	2.13855	5.68489	KMT2D;BRMS1;PRMT1;CDK4;TAF10;HMG20B
Antigen processing and presentation	0.628406	0.741453	1.01891	0.473352	CIITA		G2/M Transition Homo sapiens R-HSA-69275	0.0710198	0.242825	2.3306	6.16395	PSMD8;PSMB6;PSMD4;PSMB3;PSMD3
Chemical carcinogenesis	0.651588	0.760755	0.955769	0.409397	PTGS2		Downstream signal transduction Homo sapiens R-HSA-186763	0.0715825	0.242825	1.88807	4.97867	PSMD8;PSMB6;PSMD4;PSMB3;PSMD3;PRKCD;ITPR3;NRG2
ECM-receptor interaction	0.651588	0.760755	0.955769	0.409397	ITGB8		Lysosome Vesicle Biogenesis Homo sapiens R-HSA-432720	0.0731984	0.242825	4.722	12.3461	AP1B1;DNM2
Taste transduction	0.656049	0.761973	0.944066	0.397943	ITPR3		Interactions of Vpr with host cellular proteins Homo sapiens R-HSA-176033	0.0731984	0.242825	4.722	12.3461	HMGA1;AAAS
ErbB signaling pathway	0.6648	0.767643	0.921494	0.376218	NRG2		Mitotic G2-G2/M phases Homo sapiens R-HSA-453274	0.0737956	0.242825	2.30294	6.00251	PSMD8;PSMB6;PSMD4;PSMB3;PSMD3
Colorectal cancer	0.669092	0.767643	0.910607	0.365913	DDB2		GDP-fucose biosynthesis Homo sapiens R-HSA-6787639	0.0741113	0.242825	15.5433	40.4466	TSTA3
Alcoholism	0.671258	0.767643	0.868988	0.346381	CALM3;PPP1CA		Synthesis of 5-eicosatetraenoic acids Homo sapiens R-HSA-2142688	0.0741113	0.242825	15.5433	40.4466	GPX1
Gap junction	0.677512	0.770843	0.889583	0.346339	ITPR3		Synthesis of 12-eicosatetraenoic acid derivatives Homo sapiens R-HSA-2142712	0.0741113	0.242825	15.5433	40.4466	GPX1
Protein digestion and absorption	0.685719	0.77622	0.869504	0.328052	SLC3A2		Pyrimidine biosynthesis Homo sapiens R-HSA-500753	0.0741113	0.242825	15.5433	40.4466	CAD
Th1 and Th2 cell differentiation	0.693718	0.781309	0.850307	0.310948	TYK2		PTK6 Regulates Cell Cycle Homo sapiens R-HSA-8849470	0.0741113	0.242825	15.5433	40.4466	CDK4
Glycerophospholipid metabolism	0.71284	0.79881	0.805815	0.272767	PCYT2		DAP12 signaling Homo sapiens R-HSA-2424491	0.0744565	0.242825	1.87093	4.85981	PSMD8;PSMB6;PSMD4;PSMB3;PSMD3;PRKCD;ITPR3;NRG2
Melanogenesis	0.727277	0.804642	0.773425	0.246296	CALM3		Diseases of signal transduction Homo sapiens R-HSA-5663202	0.0766098	0.248599	1.95511	5.02275	PSMD8;PSMB6;PSMD4;PSMB3;PSMD3;MYO18A;NRG2
Proteoglycans in cancer	0.728868	0.804642	0.776451	0.245562	ITPR3;PPP1CA		Apoptotic cleavage of cellular proteins Homo sapiens R-HSA-111465	0.0806053	0.253234	4.45172	11.2103	LMNA;PRKCD
Viral carcinogenesis	0.728868	0.804642	0.776451	0.245562	CDK4;UBR4		rRNA processing Homo sapiens R-HSA-72312	0.0809904	0.253234	2.23657	5.62145	FBL;IMP4;RPS2;RPS10;NOP10
Chagas disease (American trypanosomiasis)	0.734222	0.805734	0.758183	0.234236	IL6		GRB2 events in EGFR signaling Homo sapiens R-HSA-179812	0.0810533	0.253234	2.05356	5.15987	PSMD8;PSMB6;PSMD4;PSMB3;PSMD3;NRG2
Toll-like receptor signaling pathway	0.737628	0.805734	0.750784	0.228475	IL6		SHC1 events in EGFR signaling Homo sapiens R-HSA-180336	0.0810533	0.253234	2.05356	5.15987	PSMD8;PSMB6;PSMD4;PSMB3;PSMD3;NRG2
Rap1 signaling pathway	0.741262	0.805734	0.757227	0.226715	CALM3;PFN1		SOS-mediated signalling Homo sapiens R-HSA-112412	0.0810533	0.253234	2.05356	5.15987	PSMD8;PSMB6;PSMD4;PSMB3;PSMD3;NRG2
Parathyroid hormone synthesis, secretion and action	0.744311	0.805734	0.736408	0.217459	ITPR3		SHC1 events in ERBB4 signaling Homo sapiens R-HSA-1250347	0.0810533	0.253234	2.05356	5.15987	PSMD8;PSMB6;PSMD4;PSMB3;PSMD3;NRG2
Drug metabolism	0.750824	0.808858	0.72257	0.207077	ITPA		RAF/MAP kinase cascade Homo sapiens R-HSA-5673001	0.0810533	0.253234	2.05356	5.15987	PSMD8;PSMB6;PSMD4;PSMB3;PSMD3;NRG2
cAMP signaling pathway	0.755493	0.809976	0.735366	0.206185	CALM3;PPP1CA		FRS-mediated FGFR2 signaling Homo sapiens R-HSA-5654700	0.0823302	0.253234	2.04453	5.10522	PSMD8;PSMB6;PSMD4;PSMB3;PSMD3;NRG2
Cholinergic synapse	0.763358	0.814492	0.696389	0.188045	ITPR3		FRS-mediated FGFR4 signaling Homo sapiens R-HSA-5654712	0.0823302	0.253234	2.04453	5.10522	PSMD8;PSMB6;PSMD4;PSMB3;PSMD3;NRG2
Glutamatergic synapse	0.769387	0.817016	0.683994	0.179316	ITPR3		FRS-mediated FGFR3 signaling Homo sapiens R-HSA-5654706	0.0823302	0.253234	2.04453	5.10522	PSMD8;PSMB6;PSMD4;PSMB3;PSMD3;NRG2
AMPK signaling pathway	0.786573	0.831307	0.649309	0.155879	SREBF1		FRS-mediated FGFR1 signaling Homo sapiens R-HSA-5654693	0.0823302	0.253234	2.04453	5.10522	PSMD8;PSMB6;PSMD4;PSMB3;PSMD3;NRG2
Ras signaling pathway	0.798158	0.839572	0.670734	0.151216	CALM3;BCL2L1		Cell Cycle Checkpoints Homo sapiens R-HSA-69620	0.0839696	0.257058	2.21107	5.47749	PSMD8;PSMB6;PSMD4;PSMB3;PSMD3
Systemic lupus erythematosus	0.819557	0.858034	0.584974	0.116405	C1S		Opioid Signalling Homo sapiens R-HSA-111885	0.0848616	0.257889	3.00168	7.40434	PRKCD;ITPR3;PPP1CA
Signaling pathways regulating pluripotency of stem cells	0.833016	0.86805	0.559369	0.102198	ID2		2-LTR circle formation Homo sapiens R-HSA-164843	0.0859199	0.257889	12.9521	31.7889	HMGA1
Phospholipase D signaling pathway	0.851353	0.880915	0.524881	0.084468	DNM2		Neurofascin interactions Homo sapiens R-HSA-447043	0.0859199	0.257889	12.9521	31.7889	CNTNAP1
Gastric cancer	0.853263	0.880915	0.521308	0.0827251	DDB2		ARMS-mediated activation Homo sapiens R-HSA-170984	0.086228	0.257889	2.01789	4.94537	PSMD8;PSMB6;PSMD4;PSMB3;PSMD3;NRG2
Phagosome	0.858845	0.882592	0.510872	0.0777375	TCIRG1		Signalling to p38 via RIT and RIN Homo sapiens R-HSA-187706	0.086228	0.257889	2.01789	4.94537	PSMD8;PSMB6;PSMD4;PSMB3;PSMD3;NRG2
Herpes simplex virus 1 infection	0.876296	0.896395	0.628862	0.0830419	IL6;TYK2;PPP1CA;BCL2L1		Frs2-mediated activation Homo sapiens R-HSA-170968	0.0875496	0.260286	2.00916	4.89342	PSMD8;PSMB6;PSMD4;PSMB3;PSMD3;NRG2
Tight junction	0.888167	0.90439	0.456041	0.0540841	CDK4		NS1 Mediated Effects on Host Pathways Homo sapiens R-HSA-168276	0.0882324	0.260286	4.21066	10.2226	CPSF4;AAAS
Chemokine signaling pathway	0.913683	0.926142	0.407366	0.0367736	PRKCD		Dual Incision in GG-NER Homo sapiens R-HSA-5696400	0.0882324	0.260286	4.21066	10.2226	POLD2;DDB2
MicroRNAs in cancer	0.979052	0.987912	0.256923	0.00543913	PTGS2		DAP12 interactions Homo sapiens R-HSA-2172127	0.0898618	0.263769	1.78959	4.31198	PSMD8;PSMB6;PSMD4;PSMB3;PSMD3;PRKCD;ITPR3;NRG2
Neuroactive ligand-receptor interaction	0.987402	0.99185	0.226734	0.00287451	P2RX7		Prolonged ERK activation events Homo sapiens R-HSA-169893	0.090226	0.263769	1.99193	4.79147	PSMD8;PSMB6;PSMD4;PSMB3;PSMD3;NRG2
Olfactory transduction	0.996852	0.996852	0.17154	0.000540831	CALM3		Signaling by Leptin Homo sapiens R-HSA-2586552	0.0915809	0.266529	1.98343	4.74145	PSMD8;PSMB6;PSMD4;PSMB3;PSMD3;NRG2
							Signaling by FGFR2 Homo sapiens R-HSA-5654738	0.0920459	0.266686	1.77927	4.24438	PSMD8;PSMB6;PSMD4;PSMB3;PSMD3;PRKCD;ITPR3;NRG2
							mRNA Splicing - Major Pathway Homo sapiens R-HSA-72163	0.0925542	0.266967	2.40454	5.7227	SART1;DDX23;PRPF19;LSM4
							Interleukin receptor SHC signaling Homo sapiens R-HSA-912526	0.0943236	0.268508	1.96663	4.64326	PSMD8;PSMB6;PSMD4;PSMB3;PSMD3;NRG2
							Signaling by PDGF Homo sapiens R-HSA-186797	0.0953791	0.268508	1.764	4.14522	PSMD8;PSMB6;PSMD4;PSMB3;PSMD3;PRKCD;ITPR3;NRG2
							Signalling to RAS Homo sapiens R-HSA-167044	0.0957114	0.268508	1.95833	4.59507	PSMD8;PSMB6;PSMD4;PSMB3;PSMD3;NRG2
							Host Interactions with Influenza Factors Homo sapiens R-HSA-168253	0.0960641	0.268508	3.99432	9.35766	CPSF4;AAAS
							Unfolded Protein Response (UPR) Homo sapiens R-HSA-381119	0.0973127	0.268508	2.82014	6.57043	ACADVL;LMNA;CXXC1
							Regulation of cytoskeletal remodeling and cell spreading by IPP complex components Homo sapiens R-HSA-446388	0.0975785	0.268508	11.1012	25.8337	PARVB
							HuR (ELAVL1) binds and stabilizes mRNA Homo sapiens R-HSA-450520	0.0975785	0.268508	11.1012	25.8337	PRKCD
							BH3-only proteins associate with and inactivate anti-apoptotic BCL-2 members Homo sapiens R-HSA-111453	0.0975785	0.268508	11.1012	25.8337	BCL2L1
							mitochondrial fatty acid beta-oxidation of saturated fatty acids Homo sapiens R-HSA-77286	0.0975785	0.268508	11.1012	25.8337	ACADVL
							Linoleic acid (LA) metabolism Homo sapiens R-HSA-2046105	0.0975785	0.268508	11.1012	25.8337	FADS2
							Signaling by FGFR Homo sapiens R-HSA-190236	0.0976392	0.268508	1.75396	4.08055	PSMD8;PSMB6;PSMD4;PSMB3;PSMD3;PRKCD;ITPR3;NRG2
							Eukaryotic Translation Termination Homo sapiens R-HSA-72764	0.0998874	0.272382	2.78642	6.41911	RPS2;APEH;RPS10
							Metabolism of nucleotides Homo sapiens R-HSA-15869	0.0998874	0.272382	2.78642	6.41911	GPX1;CAD;ITPA
							Signaling by Insulin receptor Homo sapiens R-HSA-74752	0.104105	0.280947	1.80506	4.08369	PSMD8;PSMB6;PSMD4;PSMB3;PSMD3;TCIRG1;NRG2
							Interleukin-2 signaling Homo sapiens R-HSA-451927	0.104267	0.280947	1.90998	4.31809	PSMD8;PSMB6;PSMD4;PSMB3;PSMD3;NRG2
							Platelet activation, signaling and aggregation Homo sapiens R-HSA-76002	0.10573	0.280947	1.90215	4.27387	PRKCD;CFL1;ITPR3;FAM3C;PFN1;A2M
							Signalling to ERKs Homo sapiens R-HSA-187687	0.10573	0.280947	1.90215	4.27387	PSMD8;PSMB6;PSMD4;PSMB3;PSMD3;NRG2
							HIV Life Cycle Homo sapiens R-HSA-162587	0.106415	0.280947	2.28086	5.11007	TAF10;HMGA1;NELFB;AAAS
							Phospholipase C-mediated cascade; FGFR3 Homo sapiens R-HSA-5654227	0.108162	0.280947	3.70845	8.24806	PRKCD;ITPR3
							PLC beta mediated events Homo sapiens R-HSA-112043	0.108162	0.280947	3.70845	8.24806	PRKCD;ITPR3
							Bicarbonate transporters Homo sapiens R-HSA-425381	0.109089	0.280947	9.71309	21.5202	SLC4A2
							RHO GTPases Activate Rhotekin and Rhophilins Homo sapiens R-HSA-5666185	0.109089	0.280947	9.71309	21.5202	RHOC
							Integration of provirus Homo sapiens R-HSA-162592	0.109089	0.280947	9.71309	21.5202	HMGA1
							Ca2+ activated K+ channels Homo sapiens R-HSA-1296052	0.109089	0.280947	9.71309	21.5202	KCNMA1
							Formation of annular gap junctions Homo sapiens R-HSA-196025	0.109089	0.280947	9.71309	21.5202	DNM2
							Degradation of cysteine and homocysteine Homo sapiens R-HSA-1614558	0.109089	0.280947	9.71309	21.5202	ETHE1
							Pentose phosphate pathway (hexose monophosphate shunt) Homo sapiens R-HSA-71336	0.109089	0.280947	9.71309	21.5202	TKT
							Cell Cycle Homo sapiens R-HSA-1640170	0.110102	0.282435	1.55878	3.43921	PSMD8;DHFR;PSMB6;CENPT;PSMD4;PSMB3;CDK4;PSMD3;LMNA;POLD2;AAAS
							G-protein mediated events Homo sapiens R-HSA-112040	0.112281	0.284418	3.62202	7.92048	PRKCD;ITPR3
							RMTs methylate histone arginines Homo sapiens R-HSA-3214858	0.112281	0.284418	3.62202	7.92048	PRMT1;CDK4
							Signaling by ERBB2 Homo sapiens R-HSA-1227986	0.112281	0.284418	3.62202	7.92048	STUB1;NRG2
							mRNA Splicing Homo sapiens R-HSA-72172	0.112628	0.284418	2.23164	4.87317	SART1;DDX23;PRPF19;LSM4
							Phospholipase C-mediated cascade; FGFR4 Homo sapiens R-HSA-5654228	0.11644	0.289976	3.53953	7.61133	PRKCD;ITPR3
							Interleukin-3, 5 and GM-CSF signaling Homo sapiens R-HSA-512988	0.117821	0.289976	1.84172	3.93869	PSMD8;PSMB6;PSMD4;PSMB3;PSMD3;NRG2
							Influenza Infection Homo sapiens R-HSA-168254	0.118998	0.289976	2.18449	4.65002	CPSF4;RPS2;AAAS;RPS10
							Creatine metabolism Homo sapiens R-HSA-71288	0.120453	0.289976	8.63342	18.2726	CKB
							Gap junction degradation Homo sapiens R-HSA-190873	0.120453	0.289976	8.63342	18.2726	DNM2
							Nef mediated downregulation of MHC class I complex cell surface expression Homo sapiens R-HSA-164940	0.120453	0.289976	8.63342	18.2726	AP1B1
							Tetrahydrobiopterin (BH4) synthesis, recycling, salvage and regulation Homo sapiens R-HSA-1474151	0.120453	0.289976	8.63342	18.2726	DHFR
							Ligand-independent caspase activation via DCC Homo sapiens R-HSA-418889	0.120453	0.289976	8.63342	18.2726	DAPK1
							Purine catabolism Homo sapiens R-HSA-74259	0.120453	0.289976	8.63342	18.2726	GPX1
							Removal of the Flap Intermediate from the C-strand Homo sapiens R-HSA-174437	0.120453	0.289976	8.63342	18.2726	POLD2
							Antigen activates B Cell Receptor (BCR) leading to generation of second messengers Homo sapiens R-HSA-983695	0.120637	0.289976	3.46069	7.31926	ITPR3;CD22
							Phospholipase C-mediated cascade: FGFR1 Homo sapiens R-HSA-5654219	0.120637	0.289976	3.46069	7.31926	PRKCD;ITPR3
							Nucleotide-binding domain, leucine rich repeat containing receptor (NLR) signaling pathways Homo sapiens R-HSA-168643	0.120637	0.289976	3.46069	7.31926	P2RX7;BCL2L1
							Signalling by NGF Homo sapiens R-HSA-166520	0.123076	0.294746	1.60146	3.35499	PSMD8;PSMB6;PSMD4;PSMB3;PSMD3;PRKCD;ITPR3;NRG2;DNM2
							Formation of a pool of free 40S subunits Homo sapiens R-HSA-72689	0.124235	0.296429	2.51562	5.24651	EIF3I;RPS2;RPS10
							Translation Homo sapiens R-HSA-72766	0.127728	0.303646	2.12462	4.37215	EIF3I;RPS2;APEH;RPS10
							Phospholipase C-mediated cascade; FGFR2 Homo sapiens R-HSA-5654221	0.129141	0.304773	3.31309	6.7814	PRKCD;ITPR3
							Complex I biogenesis Homo sapiens R-HSA-6799198	0.129141	0.304773	3.31309	6.7814	NDUFB8;NDUFAF3
							CLEC7A (Dectin-1) induces NFAT activation Homo sapiens R-HSA-5607763	0.131673	0.307395	7.76969	15.7525	ITPR3
							SeMet incorporation into proteins Homo sapiens R-HSA-2408517	0.131673	0.307395	7.76969	15.7525	MARS
							Processive synthesis on the C-strand of the telomere Homo sapiens R-HSA-174414	0.131673	0.307395	7.76969	15.7525	POLD2
							Deadenylation-dependent mRNA decay Homo sapiens R-HSA-429914	0.133445	0.310414	3.24391	6.53345	DCPS;LSM4
							Apoptotic execution phase Homo sapiens R-HSA-75153	0.13778	0.318218	3.17754	6.2982	PRKCD;LMNA
							Nuclear Envelope Breakdown Homo sapiens R-HSA-2980766	0.13778	0.318218	3.17754	6.2982	LMNA;AAAS
							mRNA decay by 3' to 5' exoribonuclease Homo sapiens R-HSA-429958	0.14275	0.327367	7.06299	13.7492	DCPS
							The NLRP3 inflammasome Homo sapiens R-HSA-844456	0.14275	0.327367	7.06299	13.7492	P2RX7
							MHC class II antigen presentation Homo sapiens R-HSA-2132295	0.144499	0.330212	2.33869	4.52415	ACTR1B;AP1B1;DNM2
							Arachidonic acid metabolism Homo sapiens R-HSA-2142753	0.146541	0.332476	3.05262	5.8624	GPX1;PTGS2
							Cellular Senescence Homo sapiens R-HSA-2559583	0.150666	0.332476	1.98828	3.76319	IL6;CDK4;HMGA1;CABIN1
							Golgi Associated Vesicle Biogenesis Homo sapiens R-HSA-432722	0.150964	0.332476	2.99377	5.66035	AP1B1;DNM2
							L13a-mediated translational silencing of Ceruloplasmin expression Homo sapiens R-HSA-156827	0.153498	0.332476	2.27023	4.25455	EIF3I;RPS2;RPS10
							3' -UTR-mediated translational regulation Homo sapiens R-HSA-157279	0.153498	0.332476	2.27023	4.25455	EIF3I;RPS2;RPS10
							The activation of arylsulfatases Homo sapiens R-HSA-1663150	0.153687	0.332476	6.47408	12.1249	STS
							Initiation of Nuclear Envelope Reformation Homo sapiens R-HSA-2995383	0.153687	0.332476	6.47408	12.1249	LMNA
							Nuclear Envelope Reassembly Homo sapiens R-HSA-2995410	0.153687	0.332476	6.47408	12.1249	LMNA
							Depolarization of the Presynaptic Terminal Triggers the Opening of Calcium Channels Homo sapiens R-HSA-112308	0.153687	0.332476	6.47408	12.1249	CACNB1
							Retrograde neurotrophin signalling Homo sapiens R-HSA-177504	0.153687	0.332476	6.47408	12.1249	DNM2
							Signaling by Activin Homo sapiens R-HSA-1502540	0.153687	0.332476	6.47408	12.1249	DRAP1
							Synthesis of PE Homo sapiens R-HSA-1483213	0.153687	0.332476	6.47408	12.1249	PCYT2
							alpha-linolenic (omega3) and linoleic (omega6) acid metabolism Homo sapiens R-HSA-2046104	0.153687	0.332476	6.47408	12.1249	FADS2
							alpha-linolenic acid (ALA) metabolism Homo sapiens R-HSA-2046106	0.153687	0.332476	6.47408	12.1249	FADS2
							ERBB2 Activates PTK6 Signaling Homo sapiens R-HSA-8847993	0.153687	0.332476	6.47408	12.1249	NRG2
							Downregulation of ERBB2:ERBB3 signaling Homo sapiens R-HSA-1358803	0.153687	0.332476	6.47408	12.1249	NRG2
							IRS-mediated signalling Homo sapiens R-HSA-112399	0.156163	0.335693	1.68735	3.13318	PSMD8;PSMB6;PSMD4;PSMB3;PSMD3;NRG2
							GTP hydrolysis and joining of the 60S ribosomal subunit Homo sapiens R-HSA-72706	0.156537	0.335693	2.24828	4.16936	EIF3I;RPS2;RPS10
							Nucleotide Excision Repair Homo sapiens R-HSA-5696398	0.159594	0.335693	2.22676	4.08638	POLD2;PRPF19;DDB2
							Insulin receptor signalling cascade Homo sapiens R-HSA-74751	0.16153	0.335693	1.66908	3.04284	PSMD8;PSMB6;PSMD4;PSMB3;PSMD3;NRG2
							Major pathway of rRNA processing in the nucleolus Homo sapiens R-HSA-6791226	0.162686	0.335693	1.92642	3.49824	FBL;IMP4;RPS2;RPS10
							IGF1R signaling cascade Homo sapiens R-HSA-2428924	0.163337	0.335693	1.66308	3.0134	PSMD8;PSMB6;PSMD4;PSMB3;PSMD3;NRG2
							Signaling by Type 1 Insulin-like Growth Factor 1 Receptor (IGF1R) Homo sapiens R-HSA-2404192	0.163337	0.335693	1.66308	3.0134	PSMD8;PSMB6;PSMD4;PSMB3;PSMD3;NRG2
							IRS-related events triggered by IGF1R Homo sapiens R-HSA-2428928	0.163337	0.335693	1.66308	3.0134	PSMD8;PSMB6;PSMD4;PSMB3;PSMD3;NRG2
							tRNA processing in the nucleus Homo sapiens R-HSA-6784531	0.164385	0.335693	2.83004	5.10976	CPSF4;AAAS
							Early Phase of HIV Life Cycle Homo sapiens R-HSA-162594	0.164484	0.335693	5.97577	10.7859	HMGA1
							Synthesis of Prostaglandins (PG) and Thromboxanes (TX) Homo sapiens R-HSA-2162123	0.164484	0.335693	5.97577	10.7859	PTGS2
							Glutathione synthesis and recycling Homo sapiens R-HSA-174403	0.164484	0.335693	5.97577	10.7859	CNDP2
							Polymerase switching on the C-strand of the telomere Homo sapiens R-HSA-174411	0.164484	0.335693	5.97577	10.7859	POLD2
							Polymerase switching Homo sapiens R-HSA-69091	0.164484	0.335693	5.97577	10.7859	POLD2
							Leading Strand Synthesis Homo sapiens R-HSA-69109	0.164484	0.335693	5.97577	10.7859	POLD2
							Mismatch repair (MMR) directed by MSH2:MSH3 (MutSbeta) Homo sapiens R-HSA-5358606	0.164484	0.335693	5.97577	10.7859	POLD2
							Mismatch repair (MMR) directed by MSH2:MSH6 (MutSalpha) Homo sapiens R-HSA-5358565	0.164484	0.335693	5.97577	10.7859	POLD2
							Removal of the Flap Intermediate Homo sapiens R-HSA-69166	0.164484	0.335693	5.97577	10.7859	POLD2
							FCERI mediated MAPK activation Homo sapiens R-HSA-2871796	0.165152	0.336	1.65712	2.98428	PSMD8;PSMB6;PSMD4;PSMB3;PSMD3;NRG2
							Selenoamino acid metabolism Homo sapiens R-HSA-2408522	0.168872	0.342494	2.16457	3.84993	MARS;RPS2;RPS10
							DNA Damage/Telomere Stress Induced Senescence Homo sapiens R-HSA-2559586	0.173446	0.348551	2.73046	4.78347	HMGA1;CABIN1
							Depolymerisation of the Nuclear Lamina Homo sapiens R-HSA-4419969	0.175144	0.348551	5.54865	9.66655	LMNA
							mRNA decay by 5' to 3' exoribonuclease Homo sapiens R-HSA-430039	0.175144	0.348551	5.54865	9.66655	LSM4
							Mismatch Repair Homo sapiens R-HSA-5358508	0.175144	0.348551	5.54865	9.66655	POLD2
							Processive synthesis on the lagging strand Homo sapiens R-HSA-69183	0.175144	0.348551	5.54865	9.66655	POLD2
							ERBB2 Regulates Cell Motility Homo sapiens R-HSA-6785631	0.175144	0.348551	5.54865	9.66655	NRG2
							Role of phospholipids in phagocytosis Homo sapiens R-HSA-2029485	0.178007	0.348551	2.68325	4.63111	PRKCD;ITPR3
							RHO GTPases activate PKNs Homo sapiens R-HSA-5625740	0.178007	0.348551	2.68325	4.63111	PKN1;RHOC
							HDACs deacetylate histones Homo sapiens R-HSA-3214815	0.178007	0.348551	2.68325	4.63111	BRMS1;HMG20B
							Cap-dependent Translation Initiation Homo sapiens R-HSA-72737	0.178304	0.348551	2.10575	3.63087	EIF3I;RPS2;RPS10
							Eukaryotic Translation Initiation Homo sapiens R-HSA-72613	0.178304	0.348551	2.10575	3.63087	EIF3I;RPS2;RPS10
							RHO GTPases Activate Formins Homo sapiens R-HSA-5663220	0.178304	0.348551	2.10575	3.63087	CENPT;PFN1;RHOC
							TP53 Regulates Transcription of DNA Repair Genes Homo sapiens R-HSA-6796648	0.182586	0.355455	2.63764	4.48539	NELFB;DDB2
							Sema3A PAK dependent Axon repulsion Homo sapiens R-HSA-399954	0.185669	0.355455	5.17848	8.71946	CFL1
							RHO GTPases activate CIT Homo sapiens R-HSA-5625900	0.185669	0.355455	5.17848	8.71946	RHOC
							Metabolism of folate and pterines Homo sapiens R-HSA-196757	0.185669	0.355455	5.17848	8.71946	DHFR
							Translesion synthesis by REV1 Homo sapiens R-HSA-110312	0.185669	0.355455	5.17848	8.71946	MAD2L2
							PI3K events in ERBB2 signaling Homo sapiens R-HSA-1963642	0.185669	0.355455	5.17848	8.71946	NRG2
							GRB2 events in ERBB2 signaling Homo sapiens R-HSA-1963640	0.185669	0.355455	5.17848	8.71946	NRG2
							Gap-filling DNA repair synthesis and ligation in TC-NER Homo sapiens R-HSA-6782210	0.187182	0.357297	2.59354	4.34593	POLD2;PRPF19
							Gastrin-CREB signalling pathway via PKC and MAPK Homo sapiens R-HSA-881907	0.188263	0.358307	1.4759	2.46463	PSMD8;PSMB6;PSMD4;PSMB3;PSMD3;PRKCD;ITPR3;NRG2
							Dual incision in TC-NER Homo sapiens R-HSA-6782135	0.191794	0.363961	2.5509	4.21238	POLD2;PRPF19
							RHO GTPases Activate ROCKs Homo sapiens R-HSA-5627117	0.19606	0.364222	4.85458	7.90972	RHOC
							TNF receptor superfamily (TNFSF) members mediating non-canonical NF-kB pathway Homo sapiens R-HSA-5676594	0.19606	0.364222	4.85458	7.90972	MAP3K14
							Mitochondrial Fatty Acid Beta-Oxidation Homo sapiens R-HSA-77289	0.19606	0.364222	4.85458	7.90972	ACADVL
							Translesion synthesis by POLK Homo sapiens R-HSA-5655862	0.19606	0.364222	4.85458	7.90972	MAD2L2
							Translesion synthesis by POLI Homo sapiens R-HSA-5656121	0.19606	0.364222	4.85458	7.90972	MAD2L2
							G1/S-Specific Transcription Homo sapiens R-HSA-69205	0.19606	0.364222	4.85458	7.90972	DHFR
							Platelet sensitization by LDL Homo sapiens R-HSA-432142	0.19606	0.364222	4.85458	7.90972	LRP8
							RNA Polymerase II Pre-transcription Events Homo sapiens R-HSA-674695	0.196422	0.364222	2.50963	4.0844	TAF10;NELFB
							Rho GTPase cycle Homo sapiens R-HSA-194840	0.204112	0.375073	1.96339	3.11999	MYO9B;A2M;RHOC
							CD22 mediated BCR regulation Homo sapiens R-HSA-5690714	0.206319	0.375073	4.56878	7.21105	CD22
							cGMP effects Homo sapiens R-HSA-418457	0.206319	0.375073	4.56878	7.21105	KCNMA1
							TP53 Regulates Transcription of Genes Involved in G2 Cell Cycle Arrest Homo sapiens R-HSA-6804114	0.206319	0.375073	4.56878	7.21105	PRMT1
							Oxygen-dependent proline hydroxylation of Hypoxia-inducible Factor Alpha Homo sapiens R-HSA-1234176	0.206319	0.375073	4.56878	7.21105	EGLN2
							Signaling by cytosolic FGFR1 fusion mutants Homo sapiens R-HSA-1839117	0.206319	0.375073	4.56878	7.21105	MYO18A
							SHC1 events in ERBB2 signaling Homo sapiens R-HSA-1250196	0.206319	0.375073	4.56878	7.21105	NRG2
							Transcription of the HIV genome Homo sapiens R-HSA-167172	0.210382	0.379839	2.39343	3.73096	TAF10;NELFB
							Signaling by PTK6 Homo sapiens R-HSA-8848021	0.210382	0.379839	2.39343	3.73096	CDK4;NRG2
							RNA Polymerase II Transcription Homo sapiens R-HSA-73857	0.210696	0.379839	1.93074	3.00681	DDX39A;TAF10;NELFB
							Transport of Mature mRNA derived from an Intron-Containing Transcript Homo sapiens R-HSA-159236	0.215058	0.381724	2.35705	3.62243	DDX39A;AAAS
							Other semaphorin interactions Homo sapiens R-HSA-416700	0.216448	0.381724	4.31474	6.60331	SEMA7A
							Ephrin signaling Homo sapiens R-HSA-3928664	0.216448	0.381724	4.31474	6.60331	GIT1
							HDL-mediated lipid transport Homo sapiens R-HSA-194223	0.216448	0.381724	4.31474	6.60331	A2M
							TP53 Regulates Transcription of Genes Involved in Cytochrome C Release Homo sapiens R-HSA-6803204	0.216448	0.381724	4.31474	6.60331	PRELID1
							Signaling by NODAL Homo sapiens R-HSA-1181150	0.216448	0.381724	4.31474	6.60331	DRAP1
							Citric acid cycle (TCA cycle) Homo sapiens R-HSA-71403	0.216448	0.381724	4.31474	6.60331	IDH3B
							PCNA-Dependent Long Patch Base Excision Repair Homo sapiens R-HSA-5651801	0.216448	0.381724	4.31474	6.60331	POLD2
							Late Phase of HIV Life Cycle Homo sapiens R-HSA-162599	0.224	0.391559	1.86857	2.79559	TAF10;NELFB;AAAS
							Influenza Viral RNA Transcription and Replication Homo sapiens R-HSA-168273	0.224	0.391559	1.86857	2.79559	RPS2;AAAS;RPS10
							trans-Golgi Network Vesicle Budding Homo sapiens R-HSA-199992	0.224437	0.391559	2.28749	3.41788	AP1B1;DNM2
							Clathrin derived vesicle budding Homo sapiens R-HSA-421837	0.224437	0.391559	2.28749	3.41788	AP1B1;DNM2
							Hormone-sensitive lipase (HSL)-mediated triacylglycerol hydrolysis Homo sapiens R-HSA-163560	0.226448	0.391905	4.08744	6.07084	PPP1CA
							Lagging Strand Synthesis Homo sapiens R-HSA-69186	0.226448	0.391905	4.08744	6.07084	POLD2
							IL-6-type cytokine receptor ligand interactions Homo sapiens R-HSA-6788467	0.226448	0.391905	4.08744	6.07084	TYK2
							Lipid digestion, mobilization, and transport Homo sapiens R-HSA-73923	0.229139	0.395508	2.25422	3.32144	A2M;PPP1CA
							Signaling by SCF-KIT Homo sapiens R-HSA-1433557	0.235665	0.404675	1.46739	2.12088	PSMD8;PSMB6;PSMD4;PSMB3;PSMD3;NRG2
							Nef-mediates down modulation of cell surface receptors by recruiting them to clathrin adapters Homo sapiens R-HSA-164938	0.23632	0.404675	3.88287	5.60131	AP1B1
							Mitochondrial tRNA aminoacylation Homo sapiens R-HSA-379726	0.23632	0.404675	3.88287	5.60131	TARS2
							Organelle biogenesis and maintenance Homo sapiens R-HSA-1852241	0.237748	0.406049	1.46273	2.10127	HELZ2;MRPS12;MRPS34;MRPL38;MRPL12;TUFM
							Fc epsilon receptor (FCERI) signaling Homo sapiens R-HSA-2454202	0.240768	0.409397	1.40816	2.00511	PSMD8;PSMB6;PSMD4;PSMB3;PSMD3;ITPR3;NRG2
							Interferon Signaling Homo sapiens R-HSA-913531	0.24097	0.409397	1.62292	2.30955	CIITA;PRKCD;TYK2;AAAS
							Transport of Mature Transcript to Cytoplasm Homo sapiens R-HSA-72202	0.24328	0.410649	2.15997	3.05321	DDX39A;AAAS
							RA biosynthesis pathway Homo sapiens R-HSA-5365859	0.246067	0.410649	3.69779	5.18485	DHRS4
							Intrinsic Pathway of Fibrin Clot Formation Homo sapiens R-HSA-140837	0.246067	0.410649	3.69779	5.18485	A2M
							CD28 dependent PI3K/Akt signaling Homo sapiens R-HSA-389357	0.246067	0.410649	3.69779	5.18485	MAP3K14
							Resolution of AP sites via the multiple-nucleotide patch replacement pathway Homo sapiens R-HSA-110373	0.246067	0.410649	3.69779	5.18485	POLD2
							Telomere C-strand (Lagging Strand) Synthesis Homo sapiens R-HSA-174417	0.246067	0.410649	3.69779	5.18485	POLD2
							Signaling by ERBB4 Homo sapiens R-HSA-1236394	0.246136	0.410649	1.44437	2.02482	PSMD8;PSMB6;PSMD4;PSMB3;PSMD3;NRG2
							Influenza Life Cycle Homo sapiens R-HSA-168255	0.251063	0.417795	1.75546	2.42614	RPS2;AAAS;RPS10
							Transcription-Coupled Nucleotide Excision Repair (TC-NER) Homo sapiens R-HSA-6781827	0.252728	0.41949	2.10138	2.89032	POLD2;PRPF19
							Branched-chain amino acid catabolism Homo sapiens R-HSA-70895	0.255691	0.421176	3.52953	4.81353	BCAT2
							Abortive elongation of HIV-1 transcript in the absence of Tat Homo sapiens R-HSA-167242	0.255691	0.421176	3.52953	4.81353	NELFB
							Gap-filling DNA repair synthesis and ligation in GG-NER Homo sapiens R-HSA-5696397	0.255691	0.421176	3.52953	4.81353	POLD2
							Senescence-Associated Secretory Phenotype (SASP) Homo sapiens R-HSA-2559582	0.257456	0.42301	2.07325	2.81321	IL6;CDK4
							Sema4D induced cell migration and growth-cone collapse Homo sapiens R-HSA-416572	0.265191	0.432435	3.3759	4.48084	RHOC
							Pyrimidine metabolism Homo sapiens R-HSA-73848	0.265191	0.432435	3.3759	4.48084	CAD
							DARPP-32 events Homo sapiens R-HSA-180024	0.265191	0.432435	3.3759	4.48084	PPP1CA
							Regulation of HSF1-mediated heat shock response Homo sapiens R-HSA-3371453	0.271645	0.441081	1.99321	2.59767	RPS19BP1;AAAS
							Basigin interactions Homo sapiens R-HSA-210991	0.274571	0.441081	3.23507	4.18147	SLC3A2
							Nitric oxide stimulates guanylate cyclase Homo sapiens R-HSA-392154	0.274571	0.441081	3.23507	4.18147	KCNMA1
							Antigen Presentation: Folding, assembly and peptide loading of class I MHC Homo sapiens R-HSA-983170	0.274571	0.441081	3.23507	4.18147	ERAP2
							TRP channels Homo sapiens R-HSA-3295583	0.274571	0.441081	3.23507	4.18147	TRPV2
							Regulation of IFNA signaling Homo sapiens R-HSA-912694	0.274571	0.441081	3.23507	4.18147	TYK2
							Global Genome Nucleotide Excision Repair (GG-NER) Homo sapiens R-HSA-5696399	0.281101	0.447105	1.94318	2.46598	POLD2;DDB2
							CaM pathway Homo sapiens R-HSA-111997	0.283832	0.447105	3.10551	3.91099	PRKCD
							Calmodulin induced events Homo sapiens R-HSA-111933	0.283832	0.447105	3.10551	3.91099	PRKCD
							Phase 2 - plateau phase Homo sapiens R-HSA-5576893	0.283832	0.447105	3.10551	3.91099	CACNB1
							Recycling pathway of L1 Homo sapiens R-HSA-437239	0.283832	0.447105	3.10551	3.91099	DNM2
							Insulin receptor recycling Homo sapiens R-HSA-77387	0.283832	0.447105	3.10551	3.91099	TCIRG1
							Regulation of Hypoxia-inducible Factor (HIF) by oxygen Homo sapiens R-HSA-1234174	0.283832	0.447105	3.10551	3.91099	EGLN2
							Cellular response to hypoxia Homo sapiens R-HSA-2262749	0.283832	0.447105	3.10551	3.91099	EGLN2
							Transcriptional Regulation by TP53 Homo sapiens R-HSA-3700989	0.284859	0.447636	1.36708	1.71673	COX8A;PRELID1;PRMT1;TAF10;NELFB;DDB2
							Viral mRNA Translation Homo sapiens R-HSA-192823	0.290547	0.452716	1.89559	2.34294	RPS2;RPS10
							Peptide chain elongation Homo sapiens R-HSA-156902	0.290547	0.452716	1.89559	2.34294	RPS2;RPS10
							Metabolism of carbohydrates Homo sapiens R-HSA-71387	0.291625	0.452716	1.40563	1.73214	SLC25A1;GALE;CRYL1;AAAS;TKT
							Sema4D in semaphorin signaling Homo sapiens R-HSA-400685	0.292975	0.452716	2.98592	3.66571	RHOC
							Phase 1 - inactivation of fast Na+ channels Homo sapiens R-HSA-5576894	0.292975	0.452716	2.98592	3.66571	CACNB1
							EGFR downregulation Homo sapiens R-HSA-182971	0.292975	0.452716	2.98592	3.66571	SPRY1
							Caspase activation via extrinsic apoptotic signalig pathway Homo sapiens R-HSA-5357769	0.292975	0.452716	2.98592	3.66571	DAPK1
							Meiosis Homo sapiens R-HSA-1500620	0.295264	0.45517	1.87266	2.28443	CDK4;LMNA
							DNA Repair Homo sapiens R-HSA-73894	0.29904	0.455812	1.39036	1.67841	MAD2L2;KIAA0101;POLD2;PRPF19;DDB2
							Cell junction organization Homo sapiens R-HSA-446728	0.299977	0.455812	1.85027	2.22782	ILK;PARVB
							Chromosome Maintenance Homo sapiens R-HSA-73886	0.299977	0.455812	1.85027	2.22782	CENPT;POLD2
							Fatty acid, triacylglycerol, and ketone body metabolism Homo sapiens R-HSA-535734	0.300034	0.455812	1.46135	1.75926	HELZ2;SLC25A1;SREBF1;ACADVL
							Ca-dependent events Homo sapiens R-HSA-111996	0.302002	0.455812	2.87518	3.44252	PRKCD
							Gap junction trafficking Homo sapiens R-HSA-190828	0.302002	0.455812	2.87518	3.44252	DNM2
							The role of Nef in HIV-1 replication and disease pathogenesis Homo sapiens R-HSA-164952	0.302002	0.455812	2.87518	3.44252	AP1B1
							Recognition of DNA damage by PCNA-containing replication complex Homo sapiens R-HSA-110314	0.302002	0.455812	2.87518	3.44252	POLD2
							Extension of Telomeres Homo sapiens R-HSA-180786	0.302002	0.455812	2.87518	3.44252	POLD2
							Selenocysteine synthesis Homo sapiens R-HSA-2408557	0.304685	0.458795	1.82841	2.17302	RPS2;RPS10
							Transferrin endocytosis and recycling Homo sapiens R-HSA-917977	0.310914	0.466012	2.77236	3.23878	TCIRG1
							YAP1- and WWTR1 (TAZ)-stimulated gene expression Homo sapiens R-HSA-2032785	0.310914	0.466012	2.77236	3.23878	HELZ2
							Eukaryotic Translation Elongation Homo sapiens R-HSA-156842	0.314083	0.468598	1.7862	2.06859	RPS2;RPS10
							Nonsense Mediated Decay (NMD) independent of the Exon Junction Complex (EJC) Homo sapiens R-HSA-975956	0.314083	0.468598	1.7862	2.06859	RPS2;RPS10
							Molecules associated with elastic fibres Homo sapiens R-HSA-2129379	0.319712	0.471576	2.67662	3.05224	ITGB8
							Gap junction trafficking and regulation Homo sapiens R-HSA-157858	0.319712	0.471576	2.67662	3.05224	DNM2
							NEP/NS2 Interacts with the Cellular Export Machinery Homo sapiens R-HSA-168333	0.319712	0.471576	2.67662	3.05224	AAAS
							Regulation of Glucokinase by Glucokinase Regulatory Protein Homo sapiens R-HSA-170822	0.319712	0.471576	2.67662	3.05224	AAAS
							Transport of Ribonucleoproteins into the Host Nucleus Homo sapiens R-HSA-168271	0.319712	0.471576	2.67662	3.05224	AAAS
							Signaling by Rho GTPases Homo sapiens R-HSA-194315	0.327048	0.477872	1.29386	1.44608	CENPT;MYO9B;PKN1;PFN1;A2M;RHOC
							Amino acid transport across the plasma membrane Homo sapiens R-HSA-352230	0.328399	0.477872	2.58727	2.88099	SLC3A2
							Export of Viral Ribonucleoproteins from Nucleus Homo sapiens R-HSA-168274	0.328399	0.477872	2.58727	2.88099	AAAS
							Pausing and recovery of Tat-mediated HIV elongation Homo sapiens R-HSA-167238	0.328399	0.477872	2.58727	2.88099	NELFB
							Tat-mediated HIV elongation arrest and recovery Homo sapiens R-HSA-167243	0.328399	0.477872	2.58727	2.88099	NELFB
							FGFR1 mutant receptor activation Homo sapiens R-HSA-1839124	0.328399	0.477872	2.58727	2.88099	MYO18A
							Interferon gamma signaling Homo sapiens R-HSA-877300	0.332791	0.480653	1.70734	1.87848	CIITA;PRKCD
							Signaling by Robo receptor Homo sapiens R-HSA-376176	0.336975	0.480653	2.50368	2.72337	PFN1
							Nuclear import of Rev protein Homo sapiens R-HSA-180746	0.336975	0.480653	2.50368	2.72337	AAAS
							HIV elongation arrest and recovery Homo sapiens R-HSA-167287	0.336975	0.480653	2.50368	2.72337	NELFB
							Pausing and recovery of HIV elongation Homo sapiens R-HSA-167290	0.336975	0.480653	2.50368	2.72337	NELFB
							Elongation arrest and recovery Homo sapiens R-HSA-112387	0.336975	0.480653	2.50368	2.72337	NELFB
							DNA strand elongation Homo sapiens R-HSA-69190	0.336975	0.480653	2.50368	2.72337	POLD2
							Oncogene Induced Senescence Homo sapiens R-HSA-2559585	0.336975	0.480653	2.50368	2.72337	CDK4
							Gluconeogenesis Homo sapiens R-HSA-70263	0.336975	0.480653	2.50368	2.72337	SLC25A1
							EPH-Ephrin signaling Homo sapiens R-HSA-2682334	0.342092	0.483927	1.67045	1.79185	CFL1;GIT1
							CD28 co-stimulation Homo sapiens R-HSA-389356	0.345442	0.483927	2.42532	2.57794	MAP3K14
							Transport of the SLBP independent Mature mRNA Homo sapiens R-HSA-159227	0.345442	0.483927	2.42532	2.57794	AAAS
							Rev-mediated nuclear export of HIV RNA Homo sapiens R-HSA-165054	0.345442	0.483927	2.42532	2.57794	AAAS
							Detoxification of Reactive Oxygen Species Homo sapiens R-HSA-3299685	0.345442	0.483927	2.42532	2.57794	GPX1
							Formation of the Early Elongation Complex Homo sapiens R-HSA-113418	0.345442	0.483927	2.42532	2.57794	NELFB
							Formation of the HIV-1 Early Elongation Complex Homo sapiens R-HSA-167158	0.345442	0.483927	2.42532	2.57794	NELFB
							E2F mediated regulation of DNA replication Homo sapiens R-HSA-113510	0.345442	0.483927	2.42532	2.57794	DHFR
							L1CAM interactions Homo sapiens R-HSA-373760	0.346727	0.483927	1.65259	1.75046	CNTNAP1;DNM2
							Cellular response to heat stress Homo sapiens R-HSA-3371556	0.346727	0.483927	1.65259	1.75046	RPS19BP1;AAAS
							Regulation of actin dynamics for phagocytic cup formation Homo sapiens R-HSA-2029482	0.351352	0.484425	1.63512	1.71028	CFL1;MYO9B
							Lipoprotein metabolism Homo sapiens R-HSA-174824	0.353802	0.484425	2.35171	2.44347	A2M
							Synthesis of PIPs at the plasma membrane Homo sapiens R-HSA-1660499	0.353802	0.484425	2.35171	2.44347	MTMR14
							ROS, RNS production in response to bacteria Homo sapiens R-HSA-1222556	0.353802	0.484425	2.35171	2.44347	TCIRG1
							Transport of the SLBP Dependant Mature mRNA Homo sapiens R-HSA-159230	0.353802	0.484425	2.35171	2.44347	AAAS
							Nuclear Pore Complex (NPC) Disassembly Homo sapiens R-HSA-3301854	0.353802	0.484425	2.35171	2.44347	AAAS
							Activated PKN1 stimulates transcription of AR (androgen receptor) regulated genes KLK2 and KLK3 Homo sapiens R-HSA-5625886	0.353802	0.484425	2.35171	2.44347	PKN1
							Purine metabolism Homo sapiens R-HSA-73847	0.353802	0.484425	2.35171	2.44347	GPX1
							Negative regulators of RIG-I/MDA5 signaling Homo sapiens R-HSA-936440	0.353802	0.484425	2.35171	2.44347	NLRC5
							Transport of inorganic cations/anions and amino acids/oligopeptides Homo sapiens R-HSA-425393	0.360566	0.491577	1.60124	1.63339	SLC3A2;SLC4A2
							Interactions of Rev with host cellular proteins Homo sapiens R-HSA-177243	0.362055	0.491577	2.28242	2.31885	AAAS
							Base Excision Repair Homo sapiens R-HSA-73884	0.362055	0.491577	2.28242	2.31885	POLD2
							Resolution of Abasic Sites (AP sites) Homo sapiens R-HSA-73933	0.362055	0.491577	2.28242	2.31885	POLD2
							NCAM1 interactions Homo sapiens R-HSA-419037	0.378247	0.511168	2.1554	2.0955	CACNB1
							Transport of Mature mRNA Derived from an Intronless Transcript Homo sapiens R-HSA-159231	0.378247	0.511168	2.1554	2.0955	AAAS
							tRNA processing Homo sapiens R-HSA-72306	0.378847	0.511168	1.53751	1.49234	CPSF4;AAAS
							Transport of Mature mRNAs Derived from Intronless Transcripts Homo sapiens R-HSA-159234	0.386189	0.514655	2.09704	1.99518	AAAS
							Glutathione conjugation Homo sapiens R-HSA-156590	0.386189	0.514655	2.09704	1.99518	CNDP2
							DNA Damage Recognition in GG-NER Homo sapiens R-HSA-5696394	0.386189	0.514655	2.09704	1.99518	DDB2
							G1 Phase Homo sapiens R-HSA-69236	0.386189	0.514655	2.09704	1.99518	CDK4
							Cyclin D associated events in G1 Homo sapiens R-HSA-69231	0.386189	0.514655	2.09704	1.99518	CDK4
							Signaling by FGFR1 in disease Homo sapiens R-HSA-5655302	0.386189	0.514655	2.09704	1.99518	MYO18A
							Degradation of the extracellular matrix Homo sapiens R-HSA-1474228	0.392414	0.518713	1.49293	1.39654	CAPN1;A2M
							Nonsense-Mediated Decay (NMD) Homo sapiens R-HSA-927802	0.392414	0.518713	1.49293	1.39654	RPS2;RPS10
							Nonsense Mediated Decay (NMD) enhanced by the Exon Junction Complex (EJC) Homo sapiens R-HSA-975957	0.392414	0.518713	1.49293	1.39654	RPS2;RPS10
							Formation of Fibrin Clot (Clotting Cascade) Homo sapiens R-HSA-140877	0.39403	0.518713	2.04175	1.90154	A2M
							Gamma carboxylation, hypusine formation and arylsulfatase activation Homo sapiens R-HSA-163841	0.39403	0.518713	2.04175	1.90154	STS
							Nuclear signaling by ERBB4 Homo sapiens R-HSA-1251985	0.39403	0.518713	2.04175	1.90154	NRG2
							Mitotic Prophase Homo sapiens R-HSA-68875	0.396907	0.520389	1.47864	1.36634	LMNA;AAAS
							SRP-dependent cotranslational protein targeting to membrane Homo sapiens R-HSA-1799339	0.396907	0.520389	1.47864	1.36634	RPS2;RPS10
							Transcriptional activation of mitochondrial biogenesis Homo sapiens R-HSA-2151201	0.401772	0.524647	1.9893	1.81399	HELZ2
							PKMTs methylate histone lysines Homo sapiens R-HSA-3214841	0.401772	0.524647	1.9893	1.81399	KMT2D
							Elastic fibre formation Homo sapiens R-HSA-1566948	0.409414	0.526719	1.93947	1.732	ITGB8
							Glycosphingolipid metabolism Homo sapiens R-HSA-1660662	0.409414	0.526719	1.93947	1.732	STS
							RHO GTPase Effectors Homo sapiens R-HSA-195258	0.409564	0.526719	1.23769	1.10484	CENPT;PKN1;PFN1;RHOC
							Integration of energy metabolism Homo sapiens R-HSA-163685	0.410292	0.526719	1.43734	1.28051	ITPR3;TKT
							EPHB-mediated forward signaling Homo sapiens R-HSA-3928662	0.41696	0.526719	1.89207	1.65512	CFL1
							Signaling by Retinoic Acid Homo sapiens R-HSA-5362517	0.41696	0.526719	1.89207	1.65512	DHRS4
							Retinoid metabolism and transport Homo sapiens R-HSA-975634	0.41696	0.526719	1.89207	1.65512	LRP8
							Glucagon-like Peptide-1 (GLP1) regulates insulin secretion Homo sapiens R-HSA-381676	0.41696	0.526719	1.89207	1.65512	ITPR3
							Intrinsic Pathway for Apoptosis Homo sapiens R-HSA-109606	0.41696	0.526719	1.89207	1.65512	BCL2L1
							Glucose transport Homo sapiens R-HSA-70153	0.41696	0.526719	1.89207	1.65512	AAAS
							Viral Messenger RNA Synthesis Homo sapiens R-HSA-168325	0.41696	0.526719	1.89207	1.65512	AAAS
							Fatty Acyl-CoA Biosynthesis Homo sapiens R-HSA-75105	0.41696	0.526719	1.89207	1.65512	SLC25A1
							BMAL1:CLOCK,NPAS2 activates circadian gene expression Homo sapiens R-HSA-1368108	0.41696	0.526719	1.89207	1.65512	HELZ2
							Deactivation of the beta-catenin transactivating complex Homo sapiens R-HSA-3769402	0.41696	0.526719	1.89207	1.65512	KMT2D
							PPARA activates gene expression Homo sapiens R-HSA-1989781	0.423531	0.526719	1.39828	1.2013	HELZ2;SREBF1
							Classical antibody-mediated complement activation Homo sapiens R-HSA-173623	0.424409	0.526719	1.84693	1.58292	C1S
							TP53 Regulates Transcription of Cell Death Genes Homo sapiens R-HSA-5633008	0.424409	0.526719	1.84693	1.58292	PRELID1
							Iron uptake and transport Homo sapiens R-HSA-917937	0.424409	0.526719	1.84693	1.58292	TCIRG1
							HIV Transcription Elongation Homo sapiens R-HSA-167169	0.424409	0.526719	1.84693	1.58292	NELFB
							Tat-mediated elongation of the HIV-1 transcript Homo sapiens R-HSA-167246	0.424409	0.526719	1.84693	1.58292	NELFB
							Formation of HIV-1 elongation complex containing HIV-1 Tat Homo sapiens R-HSA-167200	0.424409	0.526719	1.84693	1.58292	NELFB
							Formation of Incision Complex in GG-NER Homo sapiens R-HSA-5696395	0.424409	0.526719	1.84693	1.58292	DDB2
							Phase 0 - rapid depolarisation Homo sapiens R-HSA-5576892	0.431764	0.526719	1.80388	1.51504	CACNB1
							Kinesins Homo sapiens R-HSA-983189	0.431764	0.526719	1.80388	1.51504	KIFC2
							SUMOylation of DNA replication proteins Homo sapiens R-HSA-4615885	0.431764	0.526719	1.80388	1.51504	AAAS
							Formation of HIV elongation complex in the absence of HIV Tat Homo sapiens R-HSA-167152	0.431764	0.526719	1.80388	1.51504	NELFB
							RNA Polymerase II Transcription Elongation Homo sapiens R-HSA-75955	0.431764	0.526719	1.80388	1.51504	NELFB
							Formation of RNA Pol II elongation complex Homo sapiens R-HSA-112382	0.431764	0.526719	1.80388	1.51504	NELFB
							RNA Polymerase II HIV Promoter Escape Homo sapiens R-HSA-167162	0.431764	0.526719	1.80388	1.51504	TAF10
							RNA Polymerase II Promoter Escape Homo sapiens R-HSA-73776	0.431764	0.526719	1.80388	1.51504	TAF10
							RNA Polymerase II Transcription Initiation And Promoter Clearance Homo sapiens R-HSA-76042	0.431764	0.526719	1.80388	1.51504	TAF10
							RNA Polymerase II Transcription Initiation Homo sapiens R-HSA-75953	0.431764	0.526719	1.80388	1.51504	TAF10
							RNA Polymerase II Transcription Pre-Initiation And Promoter Opening Homo sapiens R-HSA-73779	0.431764	0.526719	1.80388	1.51504	TAF10
							HIV Transcription Initiation Homo sapiens R-HSA-167161	0.431764	0.526719	1.80388	1.51504	TAF10
							Interleukin-1 signaling Homo sapiens R-HSA-446652	0.431764	0.526719	1.80388	1.51504	IL1R1
							Regulation of lipid metabolism by Peroxisome proliferator-activated receptor alpha (PPARalpha) Homo sapiens R-HSA-400206	0.436616	0.531639	1.36128	1.12809	HELZ2;SREBF1
							SUMOylation of RNA binding proteins Homo sapiens R-HSA-4570464	0.439025	0.533571	1.7628	1.45113	AAAS
							G alpha (z) signalling events Homo sapiens R-HSA-418597	0.446193	0.54127	1.72353	1.3909	PRKCD
							TP53 Regulates Transcription of Cell Cycle Genes Homo sapiens R-HSA-6791312	0.460258	0.555218	1.65003	1.28037	PRMT1
							Hexose transport Homo sapiens R-HSA-189200	0.460258	0.555218	1.65003	1.28037	AAAS
							Pyruvate metabolism and Citric Acid (TCA) cycle Homo sapiens R-HSA-71406	0.460258	0.555218	1.65003	1.28037	IDH3B
							Amino acid and oligopeptide SLC transporters Homo sapiens R-HSA-425374	0.467156	0.55938	1.61557	1.2296	SLC3A2
							Creation of C4 and C2 activators Homo sapiens R-HSA-166786	0.467156	0.55938	1.61557	1.2296	C1S
							Retrograde transport at the Trans-Golgi-Network Homo sapiens R-HSA-6811440	0.467156	0.55938	1.61557	1.2296	STX10
							Mitochondrial biogenesis Homo sapiens R-HSA-1592230	0.467156	0.55938	1.61557	1.2296	HELZ2
							Metabolism of non-coding RNA Homo sapiens R-HSA-194441	0.473966	0.565449	1.58252	1.18154	AAAS
							snRNP Assembly Homo sapiens R-HSA-191859	0.473966	0.565449	1.58252	1.18154	AAAS
							Metabolism of fat-soluble vitamins Homo sapiens R-HSA-6806667	0.48069	0.569284	1.55079	1.136	LRP8
							Ion homeostasis Homo sapiens R-HSA-5578775	0.48069	0.569284	1.55079	1.136	ITPR3
							mRNA 3'-end processing Homo sapiens R-HSA-72187	0.48069	0.569284	1.55079	1.136	DDX39A
							Post-Elongation Processing of Intron-Containing pre-mRNA Homo sapiens R-HSA-112296	0.48069	0.569284	1.55079	1.136	DDX39A
							mRNA Splicing - Minor Pathway Homo sapiens R-HSA-72165	0.487328	0.574004	1.5203	1.09282	DDX23
							Deposition of new CENPA-containing nucleosomes at the centromere Homo sapiens R-HSA-606279	0.487328	0.574004	1.5203	1.09282	CENPT
							Nucleosome assembly Homo sapiens R-HSA-774815	0.487328	0.574004	1.5203	1.09282	CENPT
							Extracellular matrix organization Homo sapiens R-HSA-1474244	0.488268	0.574069	1.11188	0.797097	P4HA1;ITGB8;CAPN1;A2M
							Formation of TC-NER Pre-Incision Complex Homo sapiens R-HSA-6781823	0.493882	0.579619	1.49099	1.05183	PRPF19
							Cell-Cell communication Homo sapiens R-HSA-1500931	0.499494	0.584044	1.20207	0.83443	ILK;PARVB
							Mitochondrial protein import Homo sapiens R-HSA-1268020	0.500352	0.584044	1.46278	1.0129	CYC1
							Meiotic recombination Homo sapiens R-HSA-912446	0.500352	0.584044	1.46278	1.0129	CDK4
							Cardiac conduction Homo sapiens R-HSA-5576891	0.515493	0.600637	1.16568	0.772418	CACNB1;ITPR3
							Meiotic synapsis Homo sapiens R-HSA-1221632	0.519272	0.603956	1.38421	0.90711	LMNA
							Initial triggering of complement Homo sapiens R-HSA-166663	0.525419	0.608923	1.35986	0.875148	C1S
							Formation of the beta-catenin:TCF transactivating complex Homo sapiens R-HSA-201722	0.525419	0.608923	1.35986	0.875148	KMT2D
							Telomere Maintenance Homo sapiens R-HSA-157579	0.531487	0.614858	1.33634	0.84467	POLD2
							PI Metabolism Homo sapiens R-HSA-1483255	0.537479	0.617387	1.31363	0.815586	MTMR14
							Cleavage of Growing Transcript in the Termination Region Homo sapiens R-HSA-109688	0.537479	0.617387	1.31363	0.815586	DDX39A
							RNA Polymerase II Transcription Termination Homo sapiens R-HSA-73856	0.537479	0.617387	1.31363	0.815586	DDX39A
							Post-Elongation Processing of the Transcript Homo sapiens R-HSA-76044	0.537479	0.617387	1.31363	0.815586	DDX39A
							Factors involved in megakaryocyte development and platelet production Homo sapiens R-HSA-983231	0.53885	0.617868	1.11502	0.689439	KIFC2;HMG20B
							Ca2+ pathway Homo sapiens R-HSA-4086398	0.543393	0.620884	1.29167	0.787815	ITPR3
							Constitutive Signaling by Aberrant PI3K in Cancer Homo sapiens R-HSA-2219530	0.543393	0.620884	1.29167	0.787815	NRG2
							FCERI mediated Ca+2 mobilization Homo sapiens R-HSA-2871809	0.549233	0.626454	1.27043	0.761281	ITPR3
							Collagen biosynthesis and modifying enzymes Homo sapiens R-HSA-1650814	0.554998	0.629709	1.24987	0.735913	P4HA1
							Synthesis of substrates in N-glycan biosythesis Homo sapiens R-HSA-446219	0.554998	0.629709	1.24987	0.735913	TSTA3
							Signaling by FGFR in disease Homo sapiens R-HSA-1226099	0.554998	0.629709	1.24987	0.735913	MYO18A
							HDR through Homologous Recombination (HRR) Homo sapiens R-HSA-5685942	0.56069	0.635057	1.22997	0.711646	POLD2
							Triglyceride Biosynthesis Homo sapiens R-HSA-75109	0.571857	0.646576	1.192	0.666172	SLC25A1
							Integrin cell surface interactions Homo sapiens R-HSA-216083	0.577333	0.650502	1.17388	0.644856	ITGB8
							Macroautophagy Homo sapiens R-HSA-1632852	0.577333	0.650502	1.17388	0.644856	MTMR14
							Interferon alpha/beta signaling Homo sapiens R-HSA-909733	0.582741	0.655457	1.15631	0.62442	TYK2
							Costimulation by the CD28 family Homo sapiens R-HSA-388841	0.603689	0.674344	1.09094	0.550594	MAP3K14
							Transcriptional regulation by small RNAs Homo sapiens R-HSA-5578749	0.603689	0.674344	1.09094	0.550594	AAAS
							ISG15 antiviral mechanism Homo sapiens R-HSA-1169408	0.603689	0.674344	1.09094	0.550594	AAAS
							Antiviral mechanism by IFN-stimulated genes Homo sapiens R-HSA-1169410	0.603689	0.674344	1.09094	0.550594	AAAS
							Phospholipid metabolism Homo sapiens R-HSA-1483257	0.610977	0.681313	0.973774	0.479774	PCYT2;MTMR14
							Sphingolipid metabolism Homo sapiens R-HSA-428157	0.613766	0.683249	1.06094	0.51789	STS
							G alpha (12/13) signalling events Homo sapiens R-HSA-416482	0.618709	0.686397	1.04655	0.502471	RHOC
							SUMOylation of DNA damage response and repair proteins Homo sapiens R-HSA-3108214	0.618709	0.686397	1.04655	0.502471	AAAS
							Biosynthesis of the N-glycan precursor (dolichol lipid-linked oligosaccharide, LLO) and transfer to a nascent protein Homo sapiens R-HSA-446193	0.633162	0.701233	1.00562	0.459599	TSTA3
							Glucose metabolism Homo sapiens R-HSA-70326	0.637858	0.70403	0.992681	0.446349	SLC25A1
							RIG-I/MDA5 mediated induction of IFN-alpha/beta pathways Homo sapiens R-HSA-168928	0.637858	0.70403	0.992681	0.446349	NLRC5
							Complement cascade Homo sapiens R-HSA-166658	0.642494	0.706743	0.980066	0.43358	C1S
							Regulation of insulin secretion Homo sapiens R-HSA-422356	0.642494	0.706743	0.980066	0.43358	ITPR3
							COPI-dependent Golgi-to-ER retrograde traffic Homo sapiens R-HSA-6811434	0.64707	0.710573	0.967766	0.421269	KIFC2
							PI5P, PP2A and IER3 Regulate PI3K/AKT Signaling Homo sapiens R-HSA-6811558	0.656049	0.719216	0.944066	0.397943	NRG2
							Class B/2 (Secretin family receptors) Homo sapiens R-HSA-373080	0.660452	0.721605	0.932644	0.386889	CD97
							TP53 Regulates Metabolic Genes Homo sapiens R-HSA-5628897	0.660452	0.721605	0.932644	0.386889	COX8A
							Collagen formation Homo sapiens R-HSA-1474290	0.6648	0.725135	0.921494	0.376218	P4HA1
							SLC-mediated transmembrane transport Homo sapiens R-HSA-425407	0.667092	0.726155	0.875112	0.354269	SLC3A2;SLC4A2;AAAS
							Intra-Golgi and retrograde Golgi-to-ER traffic Homo sapiens R-HSA-6811442	0.668282	0.726155	0.873942	0.352238	KIFC2;STX10
							PI3K/AKT Signaling in Cancer Homo sapiens R-HSA-2219528	0.669092	0.726155	0.910607	0.365913	NRG2
							Activation of anterior HOX genes in hindbrain development during early embryogenesis Homo sapiens R-HSA-5617472	0.681642	0.736083	0.879429	0.337042	KMT2D
							Activation of HOX genes during differentiation Homo sapiens R-HSA-5619507	0.681642	0.736083	0.879429	0.337042	KMT2D
							Regulation of TP53 Activity through Phosphorylation Homo sapiens R-HSA-6804756	0.681642	0.736083	0.879429	0.337042	TAF10
							Negative regulation of the PI3K/AKT network Homo sapiens R-HSA-199418	0.685719	0.739256	0.869504	0.328052	NRG2
							Oxidative Stress Induced Senescence Homo sapiens R-HSA-2559580	0.689745	0.742362	0.859799	0.319358	CDK4
							G alpha (q) signalling events Homo sapiens R-HSA-416476	0.702578	0.754922	0.817952	0.288736	PRKCD;ITPR3
							Signal Transduction Homo sapiens R-HSA-162582	0.70717	0.7586	0.911768	0.315913	PPP1R15A;KMT2D;ITPR3;SPINT2;TCIRG1;LRP8;PSMD8;PSMB6;PSMD4;PSMB3;PSMD3;A2M;CENPT;CD97;PRKCD;MYO9B;TYK2;NRG2;RHOC;PPP1CA;DHRS4;DNM2;DRAP1;IL6;CDK4;STUB1;SPRY1;PKN1;PFN1
							SUMO E3 ligases SUMOylate target proteins Homo sapiens R-HSA-3108232	0.709113	0.75943	0.814339	0.279921	AAAS
							Generic Transcription Pathway Homo sapiens R-HSA-212436	0.712166	0.76091	0.863014	0.292945	HELZ2;COX8A;PRELID1;TRIM28;PRMT1;TAF10;ZNF702P;NELFB;DDB2
							Visual phototransduction Homo sapiens R-HSA-2187338	0.71284	0.76091	0.805815	0.272767	LRP8
							Muscle contraction Homo sapiens R-HSA-397014	0.715977	0.763004	0.796667	0.266172	CACNB1;ITPR3
							Potassium Channels Homo sapiens R-HSA-1296071	0.720151	0.764939	0.78929	0.259119	KCNMA1
							Resolution of Sister Chromatid Cohesion Homo sapiens R-HSA-2500257	0.720151	0.764939	0.78929	0.259119	CENPT
							Stimuli-sensing channels Homo sapiens R-HSA-2672351	0.723737	0.766238	0.781277	0.252608	TRPV2
							Phase II conjugation Homo sapiens R-HSA-156580	0.723737	0.766238	0.781277	0.252608	CNDP2
							Cell surface interactions at the vascular wall Homo sapiens R-HSA-202733	0.727277	0.766238	0.773425	0.246296	SLC3A2
							SUMOylation Homo sapiens R-HSA-2990846	0.727277	0.766238	0.773425	0.246296	AAAS
							Gene Silencing by RNA Homo sapiens R-HSA-211000	0.727277	0.766238	0.773425	0.246296	AAAS
							Glycerophospholipid biosynthesis Homo sapiens R-HSA-1483206	0.730772	0.768672	0.765729	0.240174	PCYT2
							Ion channel transport Homo sapiens R-HSA-983712	0.733885	0.770698	0.768647	0.237822	TRPV2;TCIRG1
							HATs acetylate histones Homo sapiens R-HSA-3214847	0.747588	0.782556	0.729424	0.212192	TAF10
							Mitotic Prometaphase Homo sapiens R-HSA-68877	0.747588	0.782556	0.729424	0.212192	CENPT
							Golgi-to-ER retrograde transport Homo sapiens R-HSA-8856688	0.757171	0.791311	0.709239	0.197286	KIFC2
							HDR through Homologous Recombination (HR) or Single Strand Annealing (SSA) Homo sapiens R-HSA-5693567	0.763358	0.796494	0.696389	0.188045	POLD2
							Homology Directed Repair Homo sapiens R-HSA-5693538	0.780991	0.813585	0.660475	0.163264	POLD2
							Membrane Trafficking Homo sapiens R-HSA-199991	0.786152	0.814607	0.740461	0.178159	KIFC2;AP1B1;STX10;DNM2
							PI-3K cascade:FGFR1 Homo sapiens R-HSA-5654689	0.792013	0.814607	0.638511	0.148886	NRG2
							PI-3K cascade:FGFR3 Homo sapiens R-HSA-5654710	0.792013	0.814607	0.638511	0.148886	NRG2
							PI3K events in ERBB4 signaling Homo sapiens R-HSA-1250342	0.792013	0.814607	0.638511	0.148886	NRG2
							PIP3 activates AKT signaling Homo sapiens R-HSA-1257604	0.792013	0.814607	0.638511	0.148886	NRG2
							PI-3K cascade:FGFR4 Homo sapiens R-HSA-5654720	0.792013	0.814607	0.638511	0.148886	NRG2
							PI-3K cascade:FGFR2 Homo sapiens R-HSA-5654695	0.792013	0.814607	0.638511	0.148886	NRG2
							Toll Like Receptor 4 (TLR4) Cascade Homo sapiens R-HSA-166016	0.792013	0.814607	0.638511	0.148886	DNM2
							GAB1 signalosome Homo sapiens R-HSA-180292	0.799916	0.820135	0.622968	0.139077	NRG2
							PI3K/AKT activation Homo sapiens R-HSA-198203	0.799916	0.820135	0.622968	0.139077	NRG2
							Metabolism of proteins Homo sapiens R-HSA-392499	0.812131	0.831346	0.792306	0.164873	TSTA3;ACADVL;STS;EIF3I;LMNA;CXXC1;RPS2;CYC1;AAAS;APEH;RPS10
							Toll-Like Receptors Cascades Homo sapiens R-HSA-168898	0.83516	0.853573	0.555316	0.10003	DNM2
							DNA Double-Strand Break Repair Homo sapiens R-HSA-5693532	0.845476	0.862757	0.535898	0.0899537	POLD2
							Regulation of TP53 Activity Homo sapiens R-HSA-5633007	0.857008	0.873153	0.514304	0.079361	TAF10
							Immunoregulatory interactions between a Lymphoid and a non-Lymphoid cell Homo sapiens R-HSA-198933	0.867684	0.882644	0.494372	0.0701652	CD22
							Role of LAT2/NTAL/LAB on calcium mobilization Homo sapiens R-HSA-2730905	0.875971	0.888619	0.478897	0.0634168	NRG2
							Vesicle-mediated transport Homo sapiens R-HSA-5653656	0.876296	0.888619	0.628862	0.0830419	KIFC2;AP1B1;STX10;DNM2
							Transmembrane transport of small molecules Homo sapiens R-HSA-382551	0.878563	0.889528	0.650458	0.0842134	TRPV2;SLC3A2;SLC4A2;TCIRG1;AAAS
							Neuronal System Homo sapiens R-HSA-112316	0.899039	0.908842	0.514125	0.0547178	CACNB1;KCNMA1
							Biological oxidations Homo sapiens R-HSA-211859	0.923185	0.931799	0.38867	0.0310649	CNDP2
							Transmission across Chemical Synapses Homo sapiens R-HSA-112315	0.934252	0.941506	0.366235	0.0249072	CACNB1
							Signaling by GPCR Homo sapiens R-HSA-372790	0.944785	0.950645	0.649258	0.0368762	PSMD8;PSMB6;CD97;PSMD4;PSMB3;PSMD3;PRKCD;ITPR3;NRG2;RHOC;PPP1CA
							Post-translational protein modification Homo sapiens R-HSA-597592	0.963838	0.967729	0.441878	0.0162752	TSTA3;STS;AAAS
							Asparagine N-linked glycosylation Homo sapiens R-HSA-446203	0.964747	0.967729	0.297366	0.0106724	TSTA3
							GPCR ligand binding Homo sapiens R-HSA-500792	0.996974	0.998512	0.170359	0.000516358	CD97
							GPCR downstream signaling Homo sapiens R-HSA-388396	0.999748	0.999748	0.227952	5.74719e-05	PRKCD;ITPR3;RHOC
